# Supplementary material for: Tamoxifen therapy in a murine model of myotubular myopathy
Source: Nat Commun. 2018 Nov 19;9:4849. doi: 10.1038/s41467-018-07057-5 (PMC6242823; doi:10.1038/s41467-018-07057-5)
Supplement: Supplementary file 3 — Supplementary Data 1 [file 41467_2018_7057_MOESM3_ESM.xls]

## Sheet: Stats
Number of DE genes at pval <0.05
	WT	KO	KO_Tam	WT_TAM
WT	NA	1501	2148	156
KO		NA	61
KO_Tam			NA	1681
WT_TAM				NA
Number of DE genes at pval < 0.01
	WT	KO	KO_Tam	WT_TAM
WT	NA	849	1268	100
KO		NA	29
KO_Tam			NA	988
WT_TAM				NA
Overlap at pvalue of 0.05
Comparison1	Genes	Comparison2	Genes	Overlap
WT_vs_KO	809	WT_vs_KO	809	809
WT_vs_KO	809	KO_vs_KOtam	31	6
WT_vs_KO	809	WT_vs_WTtam	93	26
WT_vs_KO	809	WT_vs_KOtam	1276	615
WT_vs_KO	809	WTtam_vs_KOtam	997	472
KO_vs_KOtam	31	WT_vs_KO	809	6
KO_vs_KOtam	31	KO_vs_KOtam	31	31
KO_vs_KOtam	31	WT_vs_WTtam	93	8
KO_vs_KOtam	31	WT_vs_KOtam	1276	17
KO_vs_KOtam	31	WTtam_vs_KOtam	997	4
WT_vs_WTtam	93	WT_vs_KO	809	26
WT_vs_WTtam	93	KO_vs_KOtam	31	8
WT_vs_WTtam	93	WT_vs_WTtam	93	93
WT_vs_WTtam	93	WT_vs_KOtam	1276	50
WT_vs_WTtam	93	WTtam_vs_KOtam	997	37
WT_vs_KOtam	1276	WT_vs_KO	809	615
WT_vs_KOtam	1276	KO_vs_KOtam	31	17
WT_vs_KOtam	1276	WT_vs_WTtam	93	50
WT_vs_KOtam	1276	WT_vs_KOtam	1276	1276
WT_vs_KOtam	1276	WTtam_vs_KOtam	997	628
WTtam_vs_KOtam	997	WT_vs_KO	809	472
WTtam_vs_KOtam	997	KO_vs_KOtam	31	4
WTtam_vs_KOtam	997	WT_vs_WTtam	93	37
WTtam_vs_KOtam	997	WT_vs_KOtam	1276	628
WTtam_vs_KOtam	997	WTtam_vs_KOtam	997	997
Overlap at pvalue of 0.05
Comparison1	Genes	Comparison2	Genes	Overlap
WT_vs_KO	1468	WT_vs_KO	1468	1468
WT_vs_KO	1468	KO_vs_KOtam	61	15
WT_vs_KO	1468	WT_vs_WTtam	157	54
WT_vs_KO	1468	WT_vs_KOtam	2150	1134
WT_vs_KO	1468	WTtam_vs_KOtam	1689	882
KO_vs_KOtam	61	WT_vs_KO	1468	15
KO_vs_KOtam	61	KO_vs_KOtam	61	61
KO_vs_KOtam	61	WT_vs_WTtam	157	13
KO_vs_KOtam	61	WT_vs_KOtam	2150	28
KO_vs_KOtam	61	WTtam_vs_KOtam	1689	23
WT_vs_WTtam	157	WT_vs_KO	1468	54
WT_vs_WTtam	157	KO_vs_KOtam	61	13
WT_vs_WTtam	157	WT_vs_WTtam	157	157
WT_vs_WTtam	157	WT_vs_KOtam	2150	98
WT_vs_WTtam	157	WTtam_vs_KOtam	1689	68
WT_vs_KOtam	2150	WT_vs_KO	1468	1135
WT_vs_KOtam	2150	KO_vs_KOtam	61	28
WT_vs_KOtam	2150	WT_vs_WTtam	157	98
WT_vs_KOtam	2150	WT_vs_KOtam	2150	2150
WT_vs_KOtam	2150	WTtam_vs_KOtam	1689	1099
WTtam_vs_KOtam	1689	WT_vs_KO	1468	883
WTtam_vs_KOtam	1689	KO_vs_KOtam	61	23
WTtam_vs_KOtam	1689	WT_vs_WTtam	157	68
WTtam_vs_KOtam	1689	WT_vs_KOtam	2150	1099
WTtam_vs_KOtam	1689	WTtam_vs_KOtam	1689	1689

## Sheet: genes.in.KO_vs_KOtam.pval_0.01
Ensemble ID	Gene ID	log_FC	log_CPM	deseq.p-value	deseq.adj.pvalue	edger.p.value	edger.adj.p.value	KO_10.norm	KO_11.norm	KO_9.norm	KO_TAM_13.norm	KO_TAM_14.norm	KO_TAM_15.norm	KO_TAM_16.norm	KO_10.raw	KO_11.raw	KO_9.raw	KO_TAM_13.raw	KO_TAM_14.raw	KO_TAM_15.raw	KO_TAM_16.raw
ENSMUSG00000039533	Mmd2	4.052	1.665	3.1e-10	5.8e-06	2.4e-14	1.5e-10	7	1	18	109	109	142	221	7	1	17	104	116	160	213
ENSMUSG00000027401	Tgm3	5.899	0.097	3.4e-09	3.2e-05	5.2e-13	2.4e-09	1	0	1	60	60	17	57	1	0	1	57	64	19	55
ENSMUSG00000031870	Pgr	5.052	-0.661	1.7e-08	7.6e-05	1.4e-11	3.9e-08	0	2	0	24	27	28	28	0	2	0	23	29	31	27
ENSMUSG00000064354	mt-Co2	-1.022	6.161	1.9e-08	7.6e-05	2.1e-07	0.00022	2908	2565	3016	1819	1101	1122	1532	2813	2542	2870	1738	1172	1260	1472
ENSMUSG00000075707	Dio3	3.477	1.011	2e-08	7.6e-05	6.3e-13	2.4e-09	8	10	5	115	73	117	51	8	10	5	110	78	131	49
ENSMUSG00000022591	Gm9747	2.032	1.101	7.2e-08	0.00022	1.7e-08	2.8e-05	16	29	18	81	91	78	94	15	29	17	77	97	88	90
ENSMUSG00000018339	Gpx3	0.971	8.051	9.1e-08	0.00024	1.1e-07	0.00012	4123	4801	5508	10573	8029	10651	8456	3988	4758	5241	10100	8544	11957	8125
ENSMUSG00000035835	BC005764	2.699	0.595	1.1e-07	0.00026	5.1e-08	7e-05	17	5	6	91	51	62	49	17	5	6	87	54	70	47
ENSMUSG00000000320	Alox12	-1.65	1.493	1.5e-07	0.00032	9.4e-08	0.00011	109	145	126	37	55	37	32	105	144	120	35	58	42	31
ENSMUSG00000020524	Gria1	4.421	0.881	1.9e-07	0.00035	1.2e-11	3.8e-08	9	0	2	107	124	56	48	9	0	2	102	132	63	46
ENSMUSG00000043719	Col6a6	-1.087	3.652	2.4e-07	0.00042	5.5e-06	0.0025	437	516	558	318	240	148	244	423	511	531	304	255	166	234
ENSMUSG00000036523	Greb1	2.775	0.069	3.6e-07	0.00052	5.7e-09	1.1e-05	8	5	5	45	36	50	42	8	5	5	43	38	56	40
ENSMUSG00000099143	Gm27483	2.145	5.245	3.6e-07	0.00052	3.3e-07	0.0003	117	685	277	1368	2179	1239	1578	113	679	263	1307	2318	1391	1516
ENSMUSG00000026639	Lamb3	1.765	1.235	6.4e-07	0.00085	7.3e-06	0.0029	39	15	26	107	88	108	64	38	15	25	102	94	121	61
ENSMUSG00000044217	Aqp5	5.774	1.107	7.3e-07	0.00091	2.4e-15	2.3e-11	0	0	5	167	53	55	129	0	0	5	160	57	62	124
ENSMUSG00000055866	Per2	1.029	3.845	1.3e-06	0.0015	2.2e-06	0.0012	198	256	302	519	609	518	409	191	254	287	496	648	581	393
ENSMUSG00000102070	RP23-8J15.2	-0.873	6.138	1.7e-06	0.0018	1.1e-06	0.00082	2642	2598	2769	1813	1220	1246	1553	2556	2575	2635	1732	1298	1399	1492
ENSMUSG00000070803	Cited4	-0.97	4.019	1.9e-06	0.002	2.6e-05	0.008	680	586	623	394	387	190	315	658	581	593	376	412	214	303
ENSMUSG00000085278	Gm12841	1.955	0.743	2e-06	0.002	2.9e-06	0.0015	19	14	18	74	70	81	38	18	14	17	71	74	91	36
ENSMUSG00000101655	RP23-281H4.5	0.886	6.261	2.7e-06	0.0026	1.5e-06	0.00095	1296	1527	1526	3045	2770	2038	2868	1254	1513	1452	2909	2947	2288	2756
ENSMUSG00000087478	4930506C21Rik	1.921	0.739	3.3e-06	0.0029	1.5e-06	0.00095	11	21	19	76	67	71	47	11	21	18	73	71	80	45
ENSMUSG00000038393	Txnip	-0.833	8.824	3.8e-06	0.0032	1.8e-05	0.0058	17627	17849	15512	8572	6912	12233	10436	17050	17690	14759	8188	7355	13733	10027
ENSMUSG00000099552	RP23-269M3.2	-2.747	-0.55	4.4e-06	0.0036	2.9e-06	0.0015	28	44	29	3	6	1	10	27	44	28	3	6	1	10
ENSMUSG00000038156	Spon1	0.978	3.677	5.5e-06	0.0043	7.8e-06	0.0029	194	255	240	334	504	510	463	188	253	228	319	536	572	445
ENSMUSG00000025075	Habp2	1.804	1.293	6.9e-06	0.0052	2.1e-06	0.0012	34	30	18	134	88	93	69	33	30	17	128	94	105	66
ENSMUSG00000079105	C7	-3.107	0.809	7.3e-06	0.0052	1.3e-08	2.3e-05	60	84	145	7	2	13	22	58	83	138	7	2	15	21
ENSMUSG00000097414	B130046B21Rik	1.852	0.707	8.2e-06	0.0057	1.2e-05	0.0043	18	26	9	59	81	61	53	17	26	8	56	86	68	51
ENSMUSG00000097347	Gm17275	1.494	1.358	1.2e-05	0.0079	2.7e-05	0.008	28	52	22	97	102	92	96	27	52	21	93	108	103	92
ENSMUSG00000090942	F830016B08Rik	-0.984	4.312	1.4e-05	0.0089	1.2e-05	0.0043	799	665	862	406	557	285	320	773	659	820	388	592	320	307
ENSMUSG00000048583	Igf2	0.916	6.952	1.7e-05	0.01	1.8e-06	0.0011	2023	2450	2448	4785	4943	4515	3162	1957	2428	2329	4571	5260	5069	3038

## Sheet: genes.in.WT_vs_KO.pval_0.01
Ensemble ID	Gene ID	log_FC	log_CPM	deseq.p-value	deseq.adj.pvalue	edger.p.value	edger.adj.p.value	KO_10.norm	KO_11.norm	KO_9.norm	WT_2.norm	WT_3.norm	WT_4.norm	KO_10.raw	KO_11.raw	KO_9.raw	WT_2.raw	WT_3.raw	WT_4.raw
ENSMUSG00000061086	Myl4	3.71	5.265	1.6e-61	2.9e-57	4.3e-55	4.1e-51	1915	2126	1789	167	106	172	2067	2374	1915	163	90	160
ENSMUSG00000042254	Cilp	3.274	8.853	8.5e-39	7.7e-35	1.5e-49	9.4e-46	19025	24182	25380	2110	2706	2275	20539	26999	27170	2063	2307	2115
ENSMUSG00000031880	Rrad	4.579	5.829	3.1e-38	1.9e-34	1.6e-22	9.7e-20	2785	3554	2576	45	86	241	3007	3968	2758	44	73	225
ENSMUSG00000019997	Ctgf	2.212	7.099	1.7e-30	7.7e-27	1e-28	1.2e-25	6754	5539	6148	1291	1439	1250	7292	6184	6581	1262	1227	1162
ENSMUSG00000027333	Smox	-2.131	7.518	5.6e-30	2e-26	1.3e-24	1.1e-21	1660	2231	1685	7438	8686	8308	1792	2491	1804	7273	7404	7724
ENSMUSG00000020908	Myh3	3.905	4.555	3.2e-28	9.7e-25	1.8e-21	9.5e-19	941	1331	1318	66	30	143	1016	1486	1411	65	25	133
ENSMUSG00000044734	Serpinb1a	2.513	5.402	9.6e-28	2.5e-24	9.3e-23	5.9e-20	2268	1860	1746	249	486	295	2448	2077	1869	243	415	274
ENSMUSG00000006221	Hspb7	2.704	9.23	1.4e-24	3.3e-21	2.2e-12	3.6e-10	32887	24861	27443	4231	1705	7141	35505	27757	29378	4137	1453	6639
ENSMUSG00000091089	A930018M24Rik	-2.219	4.273	1.3e-23	2.6e-20	4.1e-15	1e-12	140	133	285	865	949	785	151	149	305	846	809	730
ENSMUSG00000055775	Myh8	2.618	3.898	7.6e-23	1.4e-19	8.6e-28	8.6e-25	632	821	630	102	136	101	682	916	675	100	116	94
ENSMUSG00000084843	B230312C02Rik	-4.472	6.844	1.5e-22	2.6e-19	1.7e-66	3.2e-62	223	273	314	5215	7687	5085	241	305	336	5100	6553	4727
ENSMUSG00000084883	Ccdc85c	-2.873	2.701	2.3e-22	3.4e-19	8.1e-15	1.9e-12	20	44	63	270	354	308	22	49	67	264	302	286
ENSMUSG00000031337	Mtm1	-2.545	3.052	4.1e-21	5.7e-18	7.2e-23	4.7e-20	58	68	71	377	400	376	63	76	76	369	341	350
ENSMUSG00000041460	Cacna2d4	-3.257	2.09	5.2e-21	6.8e-18	7.7e-19	3.1e-16	27	24	14	243	197	185	29	27	15	238	168	172
ENSMUSG00000073730	4933415F23Rik	3.822	1.612	3.3e-19	4.1e-16	1.1e-19	4.4e-17	149	177	125	8	9	14	161	197	134	8	8	13
ENSMUSG00000063632	Sox11	3.972	3.157	5.2e-19	5.9e-16	9.6e-20	4.1e-17	479	539	337	24	10	52	517	602	361	23	8	49
ENSMUSG00000042834	Nrep	-1.605	8.299	5.5e-19	5.9e-16	1.6e-15	4.2e-13	4872	3563	4313	13310	12078	13396	5260	3978	4617	13016	10296	12454
ENSMUSG00000037613	Tnfrsf23	2.15	4.598	8e-19	8.1e-16	1.9e-24	1.5e-21	920	1253	1049	221	236	269	993	1399	1123	216	201	250
ENSMUSG00000025225	Nfkb2	1.81	5.145	2.6e-18	2.5e-15	3e-20	1.4e-17	1516	1574	1404	401	379	501	1637	1757	1503	392	323	466
ENSMUSG00000050821	Fam131a	-1.663	6.597	3.8e-18	3.5e-15	1.8e-16	5.5e-14	1180	1385	1236	3374	4490	4173	1274	1546	1323	3299	3828	3880
ENSMUSG00000032060	Cryab	1.576	10.085	1.1e-17	9.7e-15	4.7e-15	1.1e-12	49093	38667	45415	13109	15616	15931	53001	43171	48617	12819	13312	14811
ENSMUSG00000052373	Mpp3	-1.934	3.902	3e-17	2.5e-14	3.8e-20	1.7e-17	161	172	173	593	646	695	174	192	185	580	551	646
ENSMUSG00000032114	Slc37a4	-1.543	7.195	1.1e-16	8.7e-14	2.4e-14	5.1e-12	1843	2204	2078	6051	6733	5066	1990	2461	2224	5917	5740	4710
ENSMUSG00000001131	Timp1	3.95	4.339	4.4e-16	3.3e-13	6.7e-39	1.3e-35	1303	1041	750	95	48	56	1407	1162	803	93	41	52
ENSMUSG00000022525	Hrasls	-1.582	5.302	1.1e-15	7.9e-13	3.9e-18	1.4e-15	537	540	537	1572	1574	1688	580	603	575	1537	1342	1569
ENSMUSG00000001473	Tubb6	2.568	6.475	1.5e-15	1e-12	9.5e-32	1.3e-28	3619	5099	3727	625	773	701	3907	5693	3990	611	659	652
ENSMUSG00000024912	Fosl1	6.848	0.945	2.5e-15	1.7e-12	3.5e-21	1.7e-18	68	132	94	0	2	0	74	147	101	0	2	0
ENSMUSG00000090799	Klhl33	-1.51	5.774	3.4e-15	2.2e-12	2.7e-14	5.8e-12	772	661	893	2134	2339	2152	833	738	956	2087	1994	2001
ENSMUSG00000035105	Egln3	2.368	5.923	5.4e-15	3.4e-12	2e-16	6.1e-14	2216	3166	2922	537	315	756	2392	3535	3128	525	268	703
ENSMUSG00000037991	Rmi2	-2.212	2.707	6.6e-15	4e-12	1.1e-14	2.5e-12	54	64	71	273	333	268	58	71	76	267	284	249
ENSMUSG00000047281	Sfn	2.642	2.929	7.9e-15	4.7e-12	2.5e-16	7.4e-14	341	428	290	43	46	80	368	478	311	42	39	75
ENSMUSG00000004891	Nes	1.45	7.589	8.8e-15	5e-12	1.3e-14	2.8e-12	7216	8170	7667	2714	3059	2668	7790	9122	8208	2654	2608	2480
ENSMUSG00000029822	Osbpl3	2.148	2.956	9.4e-15	5.2e-12	1.4e-15	3.8e-13	303	383	337	69	73	89	327	427	361	67	62	83
ENSMUSG00000049871	Nlrc3	2.756	2.133	9.7e-15	5.2e-12	7.1e-11	8.9e-09	250	167	193	33	12	45	270	187	207	32	10	42
ENSMUSG00000026414	Tnnt2	1.868	3.669	1.3e-14	6.6e-12	7e-15	1.7e-12	581	576	464	153	173	117	627	643	497	150	148	109
ENSMUSG00000025085	Ablim1	1.489	6.466	1.6e-14	7.9e-12	2.9e-13	5.5e-11	3729	3701	3227	1390	1023	1383	4026	4132	3455	1359	872	1286
ENSMUSG00000034765	Dusp5	2.345	2.394	9.6e-14	4.8e-11	1.3e-13	2.5e-11	205	254	246	49	54	36	221	284	263	48	46	33
ENSMUSG00000024883	Rin1	2.583	2.025	1e-13	4.9e-11	4.6e-12	7.2e-10	169	193	194	18	44	30	182	216	208	18	38	28
ENSMUSG00000029490	Mfsd7a	2.493	3.248	1.3e-13	6e-11	1e-16	3.2e-14	365	534	406	49	92	90	394	596	435	48	79	84
ENSMUSG00000085272	Sbk3	3.032	1.619	1.4e-13	6.5e-11	1.1e-11	1.6e-09	117	134	182	20	7	25	126	150	195	20	6	23
ENSMUSG00000054871	Tmem158	2.441	3.38	1.7e-13	7.5e-11	2.7e-21	1.3e-18	464	579	382	86	89	87	501	646	409	84	76	81
ENSMUSG00000042359	Osbpl6	-1.439	5.172	4e-13	1.7e-10	1.8e-12	3.1e-10	470	479	640	1429	1589	1289	507	535	685	1397	1355	1198
ENSMUSG00000026603	Smyd2	-1.346	6.732	5.7e-13	2.4e-10	7.9e-10	8.2e-08	1349	2072	1490	4698	3675	4112	1457	2313	1595	4594	3133	3823
ENSMUSG00000025492	Ifitm3	1.388	6.479	5.8e-13	2.4e-10	8.6e-13	1.5e-10	3151	3918	3482	1401	1223	1408	3402	4374	3728	1370	1042	1309
ENSMUSG00000020623	Map2k6	-1.483	4.676	7.3e-13	3e-10	1.8e-13	3.4e-11	323	345	433	991	1142	943	349	385	463	969	974	877
ENSMUSG00000001020	S100a4	2.604	5.483	1.2e-12	4.6e-10	1.5e-15	4.1e-13	2067	2545	1661	227	567	238	2232	2841	1778	222	484	221
ENSMUSG00000099906	mmu-mir-133b	3.803	2.514	1.4e-12	5.6e-10	6e-22	3.2e-19	327	339	189	25	24	12	353	378	203	24	21	11
ENSMUSG00000045776	Lrtm1	-1.822	5.972	1.5e-12	5.8e-10	2.9e-17	9.8e-15	647	794	822	2696	3151	2158	699	887	880	2636	2686	2006
ENSMUSG00000014592	Camta1	1.416	5.601	1.6e-12	5.9e-10	5.7e-11	7.3e-09	1950	2008	1809	674	568	918	2105	2242	1937	659	484	854
ENSMUSG00000015745	Plekho1	1.464	5.029	1.9e-12	7.1e-10	3.4e-14	7.1e-12	1387	1354	1171	509	412	496	1497	1512	1254	498	351	461
ENSMUSG00000048416	Mlf1	-1.264	7.558	2.1e-12	7.5e-10	1.5e-10	1.8e-08	2758	2812	3494	6836	6811	8125	2978	3140	3740	6685	5806	7554
ENSMUSG00000024247	Pkdcc	-1.29	6.542	2.5e-12	8.9e-10	3.8e-11	5.2e-09	1514	1325	1589	3353	3400	4070	1634	1479	1701	3279	2898	3784
ENSMUSG00000006301	Tmbim1	1.473	6.835	2.6e-12	9e-10	1.3e-13	2.5e-11	4290	5382	4060	1574	1724	1648	4632	6009	4346	1539	1470	1532
ENSMUSG00000023043	Krt18	5.232	3.902	3.3e-12	1.1e-09	2.2e-42	7.1e-39	583	1116	666	19	10	33	630	1246	713	19	8	31
ENSMUSG00000026459	Myog	1.958	6.075	3.5e-12	1.2e-09	2.2e-20	1.1e-17	2958	3466	2342	730	805	721	3193	3870	2507	714	686	670
ENSMUSG00000018042	Cyb5r3	1.591	6.837	4.2e-12	1.4e-09	4.9e-15	1.2e-12	5066	5209	3762	1564	1561	1533	5469	5816	4027	1529	1331	1425
ENSMUSG00000030470	Csrp3	3.406	7.197	4.6e-12	1.5e-09	1.3e-05	0.00041	8993	5026	7914	734	29	1305	9709	5612	8472	718	24	1214
ENSMUSG00000032366	Tpm1	-1.222	14.27	5.8e-12	1.8e-09	7.7e-10	8e-08	317365	354027	299129	701881	869394	692210	342628	395267	320221	686359	741113	643539
ENSMUSG00000004951	Hspb1	1.277	7.985	6.2e-12	1.9e-09	5.2e-11	6.8e-09	10806	9532	9004	3571	4120	4421	11666	10642	9639	3492	3512	4110
ENSMUSG00000087410	2310065F04Rik	-2.481	6.579	6.8e-12	2.1e-09	4e-27	3.8e-24	722	807	847	3234	4740	5297	780	901	907	3162	4041	4925
ENSMUSG00000027346	Gpcpd1	-1.256	6.905	7.1e-12	2.1e-09	2.3e-09	2.1e-07	1559	2110	2119	4471	4038	5312	1683	2356	2268	4372	3442	4939
ENSMUSG00000002233	Rhoc	1.425	6.366	7.2e-12	2.1e-09	2.4e-12	4e-10	3792	3291	2744	1358	1146	1156	4094	3674	2938	1328	977	1075
ENSMUSG00000062760	1810041L15Rik	2.133	2.578	7.3e-12	2.1e-09	4.8e-06	0.00018	249	244	290	38	116	24	269	272	310	37	100	22
ENSMUSG00000038451	Spsb2	1.964	2.76	7.9e-12	2.3e-09	2.4e-11	3.4e-09	343	296	232	80	60	83	370	330	248	78	51	77
ENSMUSG00000024789	Jak2	-1.342	5.239	8.6e-12	2.4e-09	1.6e-10	1.9e-08	500	519	727	1483	1625	1320	540	580	778	1450	1385	1227
ENSMUSG00000034855	Cxcl10	3.063	1.235	8.7e-12	2.4e-09	1.7e-12	2.8e-10	100	125	104	10	10	19	108	140	111	10	8	18
ENSMUSG00000044938	Klhl31	-1.218	9.107	9.3e-12	2.5e-09	9.6e-10	9.8e-08	7813	9862	9457	18836	23545	20735	8435	11011	10124	18419	20071	19277
ENSMUSG00000063011	Msln	4.19	1.549	1e-11	2.7e-09	6e-17	2e-14	105	194	139	12	3	9	113	216	149	12	2	8
ENSMUSG00000053199	Arhgap20	-1.408	4.586	1.2e-11	3.2e-09	1.8e-13	3.5e-11	333	370	370	854	980	1016	360	413	396	835	835	945
ENSMUSG00000029723	Tsc22d4	1.301	6.417	1.5e-11	4e-09	1.3e-11	1.9e-09	3734	2946	3258	1355	1288	1390	4031	3289	3488	1325	1098	1292
ENSMUSG00000026014	Raph1	1.375	5.217	1.7e-11	4.4e-09	3.2e-12	5.1e-10	1623	1424	1337	515	520	655	1752	1590	1431	504	443	609
ENSMUSG00000072812	Ahnak2	3.483	5.235	2.1e-11	5.2e-09	9.6e-40	2e-36	2017	2354	1269	162	147	196	2178	2628	1359	158	125	182
ENSMUSG00000046345	Smco1	-1.296	5.429	2.3e-11	5.9e-09	4.4e-11	5.9e-09	624	636	778	1452	1683	1870	674	710	833	1420	1435	1739
ENSMUSG00000000567	Sox9	1.965	3.186	2.5e-11	6.2e-09	1.9e-12	3.1e-10	447	423	303	86	126	88	483	472	324	84	108	82
ENSMUSG00000027254	Map1a	2.006	5.044	2.8e-11	6.8e-09	4.2e-15	1e-12	1638	1557	1116	254	489	331	1768	1738	1195	248	417	308
ENSMUSG00000075232	Amd1	-2.717	7.953	3.3e-11	8e-09	1.3e-29	1.6e-26	1813	1962	1581	8221	13969	13024	1957	2191	1693	8039	11908	12108
ENSMUSG00000022441	Efcab6	-2.047	2.245	3.7e-11	8.8e-09	5.6e-11	7.2e-09	51	56	43	210	175	234	55	62	46	205	149	218
ENSMUSG00000027654	Fam83d	-1.965	2.701	3.9e-11	9.2e-09	1.3e-09	1.3e-07	53	63	100	272	339	231	57	70	107	266	289	215
ENSMUSG00000087006	Gm13889	2.245	4.807	4.1e-11	9.4e-09	1.2e-23	8.5e-21	1268	1530	973	269	232	294	1369	1708	1042	263	198	273
ENSMUSG00000101655	RP23-281H4.5	-1.228	6.306	4.1e-11	9.4e-09	7.5e-11	9.3e-09	1161	1355	1356	2839	3144	3089	1254	1513	1452	2776	2680	2872
ENSMUSG00000042404	Dennd4b	-1.214	6.659	4.2e-11	9.4e-09	3.1e-09	2.8e-07	1568	1422	1992	3527	4239	3788	1693	1588	2132	3449	3614	3522
ENSMUSG00000038871	Bpgm	-1.217	6.562	5.1e-11	1.1e-08	2e-09	1.9e-07	1293	1755	1602	3255	4029	3528	1396	1959	1715	3183	3435	3280
ENSMUSG00000032648	Pygm	-1.161	12.319	5.5e-11	1.2e-08	5.8e-09	4.8e-07	81987	97696	78900	186705	217119	174249	88513	109076	84463	182576	185083	161997
ENSMUSG00000085795	Zfp703	1.328	5.513	5.5e-11	1.2e-08	4.6e-09	4e-07	1906	1734	1695	767	487	870	2058	1936	1815	750	415	809
ENSMUSG00000025420	Katnal2	3.24	1.836	5.9e-11	1.3e-08	1.9e-13	3.5e-11	138	224	150	15	29	10	149	250	161	15	25	9
ENSMUSG00000029223	Uchl1	3.884	4.898	6.2e-11	1.3e-08	9.9e-23	6.1e-20	1330	2067	1156	58	66	183	1436	2307	1238	57	56	171
ENSMUSG00000021702	Thbs4	1.199	8.47	6.7e-11	1.4e-08	3.1e-09	2.7e-07	14886	13233	12312	5393	6939	5278	16071	14774	13180	5274	5915	4907
ENSMUSG00000023905	Tnfrsf12a	1.283	5.693	8.2e-11	1.7e-08	3.1e-10	3.4e-08	2075	2189	1727	860	916	686	2240	2444	1849	841	781	638
ENSMUSG00000079243	Xirp1	1.218	7.515	8.2e-11	1.7e-08	2.2e-10	2.5e-08	6379	6577	7971	2973	3052	2973	6887	7343	8533	2907	2602	2764
ENSMUSG00000037977	6430571L13Rik	-1.329	5.655	1.9e-10	3.9e-08	2.3e-09	2.2e-07	692	650	1004	1880	2278	1738	747	726	1075	1838	1942	1616
ENSMUSG00000023947	Nfkbie	2.188	1.988	2e-10	4e-08	8.9e-09	7.2e-07	166	192	162	22	36	56	179	214	173	21	31	52
ENSMUSG00000047343	Mettl21c	-2.716	5.841	2e-10	4e-08	2.8e-23	1.9e-20	285	453	500	1863	3158	3120	308	506	535	1822	2692	2901
ENSMUSG00000058966	Fam57b	-1.314	4.494	2.2e-10	4.3e-08	2e-11	2.8e-09	325	374	356	963	755	907	351	418	381	942	643	843
ENSMUSG00000047205	Dusp18	1.852	4.204	2.4e-10	4.6e-08	3e-11	4.1e-09	953	697	700	241	127	282	1029	778	749	236	108	262
ENSMUSG00000043557	Mdga1	-1.507	4.756	2.7e-10	5.2e-08	1.6e-09	1.5e-07	289	314	546	1126	1220	921	312	351	584	1101	1040	856
ENSMUSG00000042734	Ttc9	2.858	4.781	3.1e-10	5.8e-08	1.2e-30	1.5e-27	931	1650	1357	193	198	152	1005	1842	1453	189	169	141
ENSMUSG00000021200	Asb2	-1.386	8.329	3.3e-10	6.2e-08	2.4e-10	2.7e-08	4395	5977	4190	11752	11231	15072	4745	6673	4486	11492	9574	14012
ENSMUSG00000067653	Ankrd23	-1.977	11.088	3.5e-10	6.4e-08	7.2e-14	1.4e-11	15527	26969	29723	79189	117343	87696	16763	30110	31819	77438	100029	81530
ENSMUSG00000031146	Plp2	1.354	5.722	3.7e-10	6.9e-08	7.5e-11	9.3e-09	2256	2262	1679	777	923	725	2436	2525	1798	760	787	674
ENSMUSG00000054659	Pm20d2	-2.123	1.886	4e-10	7.3e-08	8.2e-10	8.4e-08	30	32	50	157	164	165	32	36	53	154	140	153
ENSMUSG00000018415	Gid4	-1.162	6.351	4.3e-10	7.8e-08	3.5e-09	3.1e-07	1242	1393	1491	2769	3548	2915	1341	1555	1596	2708	3025	2710
ENSMUSG00000037139	Myom3	2.504	6.323	4.3e-10	7.8e-08	8e-06	0.00028	3553	2977	4600	694	97	1170	3836	3324	4924	679	82	1088
ENSMUSG00000045246	Kcng4	-2.226	5.467	5.2e-10	9.3e-08	7.4e-18	2.6e-15	344	347	582	1524	2467	1969	372	388	623	1490	2103	1831
ENSMUSG00000037989	Wnk2	-1.189	5.523	6.8e-10	1.2e-07	1.1e-08	8.7e-07	648	708	935	1520	1927	1780	700	791	1001	1486	1643	1655
ENSMUSG00000027107	Chrna1	2.206	6.167	8.3e-10	1.4e-07	7.5e-20	3.2e-17	2995	4054	2606	634	881	579	3233	4526	2790	620	751	538
ENSMUSG00000030110	Ret	-1.372	3.93	8.4e-10	1.4e-07	9.7e-09	7.8e-07	174	233	286	575	699	521	188	260	306	562	596	484
ENSMUSG00000027935	Rab13	1.594	4.286	1e-09	1.8e-07	6.5e-12	9.9e-10	899	858	630	325	218	246	970	958	675	318	186	229
ENSMUSG00000050592	Fam78a	-1.239	4.852	1e-09	1.7e-07	2.7e-09	2.4e-07	562	420	422	1005	1301	1009	607	469	452	983	1109	938
ENSMUSG00000037151	Lrrc20	-1.103	7.381	1.1e-09	1.9e-07	5.1e-08	3.4e-06	2468	2973	3223	5549	7142	5926	2665	3319	3450	5426	6088	5509
ENSMUSG00000073155	1810058I24Rik	1.225	6.525	1.1e-09	1.9e-07	1.1e-09	1.1e-07	4005	3650	2889	1517	1405	1590	4324	4075	3093	1483	1198	1478
ENSMUSG00000042363	Lgalsl	-1.135	6.015	1.2e-09	1.9e-07	1.3e-07	8e-06	874	1026	1407	2345	2418	2504	944	1146	1506	2293	2061	2328
ENSMUSG00000074818	Pdzd7	-1.866	3.252	1.2e-09	1.9e-07	4.2e-12	6.7e-10	91	125	119	308	481	430	98	139	127	301	410	400
ENSMUSG00000020919	Stat5b	-1.091	7.26	1.4e-09	2.2e-07	7.8e-09	6.4e-07	2414	2739	2860	5470	5640	5958	2606	3058	3062	5349	4808	5539
ENSMUSG00000031760	Mt3	4.655	5.08	1.4e-09	2.2e-07	1.1e-41	3e-38	1932	2375	1001	80	84	46	2086	2651	1072	78	72	43
ENSMUSG00000000794	Kcnn3	2.186	1.854	1.5e-09	2.3e-07	4.1e-07	2.1e-05	123	163	186	51	15	38	133	182	199	50	12	35
ENSMUSG00000039976	Tbc1d16	-1.236	4.811	1.6e-09	2.6e-07	3.5e-08	2.4e-06	381	388	599	925	1207	1089	411	433	641	905	1029	1012
ENSMUSG00000050359	Sprr1a	9.496	0.812	1.7e-09	2.6e-07	4.3e-20	1.9e-17	89	135	46	0	0	0	96	150	49	0	0	0
ENSMUSG00000024803	Ankrd1	4.169	6.568	1.8e-09	2.7e-07	3.8e-46	1.4e-42	2968	6576	5145	272	259	285	3205	7342	5508	266	221	265
ENSMUSG00000040322	Slc25a24	1.465	3.821	1.8e-09	2.7e-07	2.8e-10	3.1e-08	470	664	552	208	233	170	508	741	591	203	199	158
ENSMUSG00000046828	Mettl21e	-2.283	2.635	2.1e-09	3.2e-07	1.1e-12	1.9e-10	49	52	71	254	223	361	53	58	76	248	190	336
ENSMUSG00000025537	Phkg1	-1.27	9.056	2.2e-09	3.4e-07	4e-10	4.3e-08	8113	9332	8082	17913	24515	19143	8759	10419	8652	17517	20898	17797
ENSMUSG00000034055	Phka1	-1.237	9.122	2.3e-09	3.4e-07	5e-09	4.3e-07	7806	10803	8548	19425	25150	19454	8427	12061	9151	18995	21439	18086
ENSMUSG00000042312	S100a13	1.874	5.2	2.3e-09	3.4e-07	1.8e-16	5.5e-14	1914	1584	1216	423	355	508	2066	1768	1302	414	302	472
ENSMUSG00000048373	Fgfbp1	-3.299	1.419	2.3e-09	3.4e-07	6.4e-14	1.3e-11	11	16	12	177	120	95	12	18	13	173	102	88
ENSMUSG00000003762	Adck4	1.516	3.308	2.8e-09	4.2e-07	3.6e-10	3.8e-08	422	429	338	153	123	139	456	479	362	150	105	129
ENSMUSG00000008136	Fhl2	1.826	2.415	2.9e-09	4.2e-07	2.3e-08	1.7e-06	179	234	256	58	47	83	193	261	274	57	40	77
ENSMUSG00000032068	Plet1	4.089	0.567	3e-09	4.3e-07	1.2e-10	1.4e-08	55	99	60	0	8	4	59	110	64	0	7	4
ENSMUSG00000044033	Ccdc141	1.568	3.084	3e-09	4.3e-07	9.4e-09	7.6e-07	296	341	389	122	139	85	320	381	416	119	119	79
ENSMUSG00000026880	Stom	1.302	6.06	3.1e-09	4.3e-07	1.2e-08	9.8e-07	2867	2143	2751	1333	804	1009	3095	2393	2945	1304	685	938
ENSMUSG00000032503	Arpp21	1.277	4.544	3.1e-09	4.3e-07	2.2e-10	2.5e-08	873	835	985	321	356	434	943	932	1054	314	303	404
ENSMUSG00000034361	Cpne2	3.439	6.2	3.3e-09	4.6e-07	2.5e-40	6e-37	2762	5044	3196	318	365	331	2982	5631	3421	311	311	308
ENSMUSG00000022952	Runx1	2.759	4.184	3.5e-09	4.8e-07	7.7e-27	7e-24	744	1140	693	110	148	123	803	1272	742	108	126	114
ENSMUSG00000005958	Ephb3	1.673	2.794	3.6e-09	4.9e-07	3.7e-08	2.5e-06	332	263	258	123	74	70	358	294	276	120	63	65
ENSMUSG00000055003	Lrtm2	-1.846	2.138	4.3e-09	5.9e-07	3.1e-08	2.2e-06	58	61	35	214	177	167	63	68	38	209	151	155
ENSMUSG00000025402	Nab2	1.327	4.038	4.8e-09	6.6e-07	3.3e-10	3.5e-08	695	614	602	217	285	260	750	686	644	212	243	242
ENSMUSG00000030218	Mgp	2.808	7.809	5.1e-09	6.9e-07	1.2e-23	8.5e-21	13744	11019	7348	1591	1070	1922	14838	12302	7866	1556	912	1787
ENSMUSG00000038201	Kcna7	-1.034	7.57	5.2e-09	6.9e-07	5.9e-07	2.9e-05	3346	2761	4098	7271	6213	7411	3612	3083	4387	7110	5296	6890
ENSMUSG00000057606	Colq	1.279	4.297	6.3e-09	8.3e-07	1.9e-08	1.4e-06	814	809	645	244	295	396	879	903	691	239	251	368
ENSMUSG00000042717	Ppp1r3a	-1.044	7.375	6.7e-09	8.8e-07	6.1e-07	2.9e-05	2357	3098	3412	5315	6294	6682	2545	3459	3653	5197	5365	6212
ENSMUSG00000039126	Prune2	2.448	3.347	8.7e-09	1.1e-06	4.5e-13	8.3e-11	416	599	379	68	54	133	449	668	406	66	46	124
ENSMUSG00000036242	3632451O06Rik	1.472	3.312	9e-09	1.2e-06	8.1e-09	6.6e-07	357	348	479	168	119	140	385	389	513	164	101	130
ENSMUSG00000030402	Ppm1n	-4.43	-0.235	9.2e-09	1.2e-06	1.3e-10	1.6e-08	2	2	2	27	53	47	2	2	2	26	45	44
ENSMUSG00000040113	Mettl11b	-2.121	2.898	9.3e-09	1.2e-06	2.2e-11	3.1e-09	67	59	101	396	354	237	72	66	108	387	302	220
ENSMUSG00000021062	Rab15	2.186	3.178	1e-08	1.3e-06	5.4e-13	9.9e-11	400	296	505	87	64	113	432	331	540	85	54	105
ENSMUSG00000054263	Lifr	-1.092	5.56	1.2e-08	1.5e-06	1.3e-07	7.9e-06	712	744	1007	1594	1948	1710	769	831	1078	1559	1661	1590
ENSMUSG00000020644	Id2	1.717	3.465	1.3e-08	1.6e-06	1e-08	8.1e-07	449	544	381	190	145	82	485	607	408	186	124	76
ENSMUSG00000034164	Emid1	-1.239	4.102	1.3e-08	1.6e-06	1.7e-08	1.3e-06	320	271	243	540	696	734	345	303	260	528	593	682
ENSMUSG00000034457	Eda2r	3.473	5.7	1.3e-08	1.6e-06	2.3e-24	1.7e-21	1715	3518	2554	129	319	254	1852	3927	2734	126	272	236
ENSMUSG00000038170	Pde4dip	-1.004	10.794	1.4e-08	1.7e-06	3.6e-07	1.9e-05	32099	33571	31000	56487	75531	61919	34654	37482	33186	55238	64386	57565
ENSMUSG00000051236	Msrb3	-1.04	6.989	1.5e-08	1.9e-06	2.4e-07	1.4e-05	2034	2249	2518	4164	5476	4343	2196	2511	2696	4072	4668	4038
ENSMUSG00000035199	Arl6ip5	1.362	8.253	1.6e-08	1.9e-06	5.2e-11	6.8e-09	12678	13775	9500	4399	5050	4534	13687	15379	10170	4302	4305	4215
ENSMUSG00000050071	Bex1	1.465	5.018	1.7e-08	2e-06	2.5e-08	1.8e-06	1155	1472	1254	353	698	355	1247	1643	1342	345	596	330
ENSMUSG00000087408	Cers1	-1.32	3.597	1.7e-08	2e-06	6.7e-07	3.2e-05	122	221	221	440	548	422	132	247	236	430	467	392
ENSMUSG00000028399	Ptprd	1.246	4.323	1.8e-08	2.1e-06	2.8e-10	3.1e-08	799	780	716	363	291	313	863	871	766	355	248	291
ENSMUSG00000031111	Igsf1	2.177	2.567	1.8e-08	2.1e-06	4.1e-11	5.5e-09	269	187	325	70	57	45	290	209	348	68	49	42
ENSMUSG00000041736	Tspo	1.907	6.785	1.9e-08	2.2e-06	1.5e-12	2.5e-10	5423	5255	3557	1793	922	1079	5855	5867	3808	1753	786	1003
ENSMUSG00000042485	Mustn1	3.124	7.943	2e-08	2.3e-06	2.8e-32	4.1e-29	15620	12874	7621	1313	1373	1457	16863	14374	8159	1284	1170	1355
ENSMUSG00000076617	Ighm	-2.548	5.939	2.1e-08	2.5e-06	7e-12	1.1e-09	790	228	446	3332	1902	3335	853	255	478	3258	1621	3101
ENSMUSG00000038618	Rassf7	3.01	0.64	2.2e-08	2.5e-06	2.8e-09	2.5e-07	68	87	58	6	6	14	73	97	62	6	5	13
ENSMUSG00000014496	Ankrd28	-1.154	5.275	2.5e-08	2.9e-06	3.9e-07	2e-05	485	624	853	1289	1654	1426	524	697	913	1260	1410	1326
ENSMUSG00000023964	Calcr	-4.54	-0.364	2.6e-08	2.9e-06	1.8e-10	2.1e-08	0	2	3	33	49	33	0	2	3	32	42	31
ENSMUSG00000085348	Gm12300	-1.552	6.651	2.7e-08	3e-06	8.2e-11	1e-08	1260	1823	1100	4059	4899	3309	1360	2035	1178	3969	4176	3076
ENSMUSG00000002076	Hsf2bp	4.209	1.216	2.8e-08	3.1e-06	1.7e-11	2.4e-09	67	154	122	5	0	13	73	172	131	5	0	12
ENSMUSG00000025791	Pgm2	-0.981	10.15	2.9e-08	3.2e-06	8.9e-07	4.1e-05	18821	22855	20874	38592	47690	37154	20319	25517	22346	37739	40653	34542
ENSMUSG00000038387	Rras	1.226	5.51	3.1e-08	3.4e-06	4e-09	3.5e-07	1764	2004	1447	747	624	857	1904	2237	1549	730	532	797
ENSMUSG00000074807	Gm10762	-1.181	4.196	3.1e-08	3.4e-06	1.5e-09	1.5e-07	295	290	331	681	666	728	318	324	354	666	568	677
ENSMUSG00000022359	Wdyhv1	1.517	2.928	3.2e-08	3.5e-06	6.4e-08	4.1e-06	364	288	260	117	81	120	393	322	278	114	69	112
ENSMUSG00000052135	Foxo6	-1.146	4.421	3.3e-08	3.6e-06	2.8e-07	1.5e-05	350	269	469	783	791	836	378	301	502	766	674	777
ENSMUSG00000023927	Satb1	-1.032	6.046	3.5e-08	3.7e-06	1.6e-07	9.6e-06	1272	1139	1137	2343	2799	2115	1373	1272	1217	2291	2386	1966
ENSMUSG00000044320	1700001O22Rik	-5.466	1.54	3.5e-08	3.8e-06	3.6e-22	2e-19	4	5	2	113	237	112	4	5	2	110	203	104
ENSMUSG00000087523	Gm12319	-1.821	5.335	3.5e-08	3.8e-06	2.5e-15	6.4e-13	381	537	537	1380	2166	1598	411	600	575	1349	1847	1486
ENSMUSG00000002603	Tgfb1	1.228	4.31	3.6e-08	3.8e-06	1.8e-08	1.3e-06	738	804	723	400	249	317	797	898	774	391	212	295
ENSMUSG00000050556	Kcnb1	-1.402	3.399	3.6e-08	3.8e-06	9.5e-08	5.9e-06	159	118	194	420	490	337	172	132	208	411	418	313
ENSMUSG00000043644	0610009L18Rik	-1.236	3.821	3.8e-08	4e-06	3.6e-08	2.5e-06	255	227	205	460	515	643	275	253	220	450	439	598
ENSMUSG00000057604	Lmcd1	1.372	7.319	3.8e-08	4e-06	6e-09	5e-07	5102	7038	6707	2869	1723	2688	5508	7858	7180	2806	1468	2499
ENSMUSG00000022235	Cmbl	-1.043	5.737	3.9e-08	4.1e-06	9.9e-08	6.1e-06	826	1011	1013	1822	2189	1862	892	1129	1084	1782	1866	1731
ENSMUSG00000050390	C77080	1.444	3.14	4.1e-08	4.2e-06	2.6e-08	1.9e-06	376	347	321	162	115	107	406	387	344	158	98	99
ENSMUSG00000023367	Tmem176a	1.948	4.273	4.7e-08	4.8e-06	6e-16	1.8e-13	816	1043	642	209	183	256	881	1164	687	204	156	238
ENSMUSG00000022505	Emp2	1.535	4.703	5.2e-08	5.3e-06	3.9e-13	7.2e-11	1117	1234	806	375	345	369	1206	1378	863	367	294	343
ENSMUSG00000051343	Rab11fip5	1.079	5.778	5.2e-08	5.3e-06	3e-08	2.1e-06	2033	2032	2021	945	827	1109	2195	2269	2163	924	705	1031
ENSMUSG00000074217	2210011C24Rik	-1.541	2.55	5.4e-08	5.5e-06	8e-07	3.7e-05	103	62	78	248	273	186	111	69	84	243	233	173
ENSMUSG00000021814	Anxa7	1.501	6.531	5.6e-08	5.6e-06	9.4e-13	1.6e-10	3412	4589	3170	1188	1370	1388	3684	5123	3394	1162	1168	1290
ENSMUSG00000049382	Krt8	5.206	3.315	6e-08	5.9e-06	4.1e-15	1e-12	329	796	443	4	3	35	355	888	474	4	2	33
ENSMUSG00000007872	Id3	1.123	5.182	6.2e-08	6.2e-06	2.8e-07	1.5e-05	1400	1268	1397	808	475	582	1511	1416	1495	790	405	541
ENSMUSG00000028063	Lmna	1.013	7.403	6.3e-08	6.2e-06	1.1e-07	6.4e-06	6421	6725	5375	3032	3091	3055	6932	7508	5754	2965	2635	2840
ENSMUSG00000024048	Myl12a	1.011	8.2	6.4e-08	6.3e-06	2.2e-07	1.3e-05	9693	11164	11316	5599	4595	5771	10465	12464	12114	5475	3917	5365
ENSMUSG00000026208	Des	0.988	12.024	6.4e-08	6.3e-06	6.2e-07	3e-05	166479	160603	126153	72089	75783	80710	179731	179311	135048	70495	64601	75035
ENSMUSG00000024726	2410127L17Rik	-1.002	6.257	6.5e-08	6.3e-06	3.6e-06	0.00014	1066	1438	1661	2436	3046	2861	1151	1606	1778	2382	2597	2660
ENSMUSG00000092397	C130080G10Rik	-5.961	4.497	6.5e-08	6.3e-06	2.3e-48	1.1e-44	16	14	28	856	1948	833	17	16	30	837	1661	774
ENSMUSG00000030208	Emp1	1.024	7.047	6.6e-08	6.3e-06	5.9e-07	2.9e-05	5447	3945	5110	2548	2490	2093	5880	4405	5470	2492	2123	1946
ENSMUSG00000040852	Plekhh2	1.674	2.355	6.7e-08	6.4e-06	3.6e-08	2.5e-06	199	226	201	65	52	78	215	252	215	64	44	73
ENSMUSG00000046034	Otulin	1.14	4.7	6.9e-08	6.6e-06	1.3e-09	1.3e-07	960	1071	886	439	460	425	1036	1196	948	429	392	395
ENSMUSG00000030681	Mvp	1.736	5.979	7.4e-08	7e-06	3.3e-15	8.5e-13	2308	3332	2288	901	716	763	2492	3720	2449	881	610	709
ENSMUSG00000042155	Klhl23	-1.21	4.925	7.6e-08	7.2e-06	3.5e-08	2.4e-06	442	426	631	955	1335	1178	477	476	675	934	1138	1095
ENSMUSG00000026443	Lrrn2	1.776	2.161	7.8e-08	7.4e-06	2.6e-07	1.5e-05	229	181	145	63	38	60	247	202	155	62	32	56
ENSMUSG00000058070	Eml1	-0.98	6.757	8.3e-08	7.7e-06	5.8e-07	2.9e-05	1839	1959	2154	3517	4526	3698	1985	2187	2306	3439	3858	3438
ENSMUSG00000025887	Casp12	-1.361	3.11	8.5e-08	7.8e-06	2e-07	1.2e-05	107	151	135	304	403	304	116	169	144	297	344	283
ENSMUSG00000047246	Hist1h2be	-1.459	4.23	8.5e-08	7.8e-06	5e-09	4.3e-07	269	196	352	754	890	602	290	219	377	737	759	560
ENSMUSG00000050199	Lgr4	-1.262	4.797	8.7e-08	8e-06	1.2e-08	9.2e-07	356	420	560	935	1277	994	385	469	599	914	1089	924
ENSMUSG00000071711	Mpst	-1.017	5.634	9.3e-08	8.5e-06	5.9e-08	3.9e-06	891	906	887	1625	1982	1826	962	1011	950	1589	1690	1698
ENSMUSG00000031448	Adprhl1	1.104	5.087	9.4e-08	8.6e-06	3.3e-08	2.3e-06	1395	1128	1265	574	496	692	1506	1260	1354	561	423	643
ENSMUSG00000041959	S100a10	1.04	6.119	1e-07	9e-06	3e-07	1.6e-05	2896	2650	2100	1315	1295	1107	3126	2959	2248	1286	1104	1029
ENSMUSG00000028584	Lrrc38	-1.032	5.105	1.1e-07	9.9e-06	1.7e-07	1e-05	697	562	588	1232	1097	1448	752	628	630	1205	935	1346
ENSMUSG00000033400	Agl	-0.979	9.33	1.1e-07	9.8e-06	1.4e-06	6.1e-05	10422	13181	11845	20394	27213	22263	11252	14716	12680	19943	23198	20698
ENSMUSG00000041075	Fzd7	-1.005	5.559	1.1e-07	1e-05	7.7e-07	3.6e-05	757	802	1003	1883	1797	1464	817	896	1074	1841	1532	1361
ENSMUSG00000051910	Sox6	-0.968	6.603	1.1e-07	9.5e-06	1.5e-06	6.3e-05	1546	1836	1996	3749	3767	3004	1669	2050	2137	3666	3211	2793
ENSMUSG00000070385	Ampd1	-1.4	10.05	1.1e-07	9.7e-06	4.6e-11	6.1e-09	15999	17249	14420	39438	51651	34752	17273	19258	15437	38566	44030	32308
ENSMUSG00000019838	Slc16a10	-1.011	5.558	1.2e-07	1.1e-05	2.6e-07	1.5e-05	732	954	868	1706	1887	1555	790	1065	929	1668	1609	1446
ENSMUSG00000042292	Mkl1	-1.048	4.995	1.2e-07	1.1e-05	4.2e-07	2.2e-05	525	479	694	1031	1303	1178	567	535	743	1008	1111	1095
ENSMUSG00000042045	Sln	6.177	7.425	1.3e-07	1.2e-05	7e-25	6.1e-22	5505	14960	7267	51	71	261	5943	16702	7779	50	60	243
ENSMUSG00000026205	Slc23a3	4.16	-0.183	1.4e-07	1.2e-05	7.7e-09	6.3e-07	34	53	35	5	1	0	37	59	37	5	1	0
ENSMUSG00000037568	Vash2	1.714	2.666	1.5e-07	1.3e-05	1.6e-07	9.4e-06	213	320	251	107	77	54	230	357	269	105	66	50
ENSMUSG00000052698	Tln2	-0.983	6.704	1.5e-07	1.3e-05	6.5e-07	3.1e-05	1860	1857	2016	3369	4492	3471	2008	2073	2158	3294	3829	3227
ENSMUSG00000038028	9630033F20Rik	-0.968	6.203	1.6e-07	1.3e-05	3.1e-07	1.7e-05	1394	1383	1298	2414	2632	2926	1505	1544	1390	2361	2244	2720
ENSMUSG00000056656	Apol8	4.329	-0.259	1.6e-07	1.4e-05	4.7e-09	4e-07	27	46	43	4	1	0	29	51	46	4	1	0
ENSMUSG00000031778	Cx3cl1	2.749	3.609	1.7e-07	1.5e-05	4.5e-14	9e-12	401	759	563	79	44	133	433	847	603	77	37	124
ENSMUSG00000073139	BC023829	-1.068	4.692	1.7e-07	1.4e-05	7.2e-07	3.4e-05	347	486	531	833	1097	929	375	542	568	815	935	864
ENSMUSG00000072591	5930412G12Rik	1.853	2.512	1.8e-07	1.5e-05	2.6e-06	0.00011	281	184	254	61	32	105	303	206	272	60	27	98
ENSMUSG00000027996	Sfrp2	-1.561	3.285	2.1e-07	1.7e-05	1.4e-06	6.1e-05	209	85	108	405	457	324	225	95	116	396	390	301
ENSMUSG00000028630	Dyrk2	-1.344	4.126	2.1e-07	1.7e-05	3.9e-09	3.4e-07	287	226	292	549	827	669	310	252	313	537	705	622
ENSMUSG00000048388	Fam171b	1.347	3.213	2.1e-07	1.7e-05	1.3e-06	5.7e-05	390	310	379	128	104	192	421	346	406	125	88	179
ENSMUSG00000015843	Rxrg	-1.46	5.538	2.3e-07	1.9e-05	4.5e-11	5.9e-09	542	726	758	1572	2312	1690	585	811	811	1537	1971	1571
ENSMUSG00000029769	Ccdc136	1.211	3.795	2.3e-07	1.9e-05	2.3e-06	9.3e-05	505	591	480	166	203	312	545	660	514	162	173	290
ENSMUSG00000054008	Ndst1	-0.991	5.353	2.5e-07	2.1e-05	8.5e-06	0.00029	596	638	1003	1417	1598	1431	644	712	1073	1386	1362	1330
ENSMUSG00000079462	Gm15737	-2.755	0.473	2.5e-07	2.1e-05	6.6e-05	0.0016	3	23	3	58	82	52	3	25	3	57	70	48
ENSMUSG00000027470	Mylk2	-0.957	9.176	2.7e-07	2.2e-05	1.8e-05	0.00056	10458	13676	8054	19238	23016	20243	11290	15269	8622	18813	19620	18820
ENSMUSG00000023809	Rps6ka2	-0.926	6.903	2.8e-07	2.2e-05	2.6e-06	0.00011	1917	2194	2641	4116	4367	4349	2070	2450	2827	4025	3723	4043
ENSMUSG00000038663	Fsd2	-1.115	7.79	2.8e-07	2.3e-05	5.4e-08	3.6e-06	3671	3485	4280	7702	9950	7126	3963	3891	4582	7532	8482	6625
ENSMUSG00000042377	Fam83g	3.483	2.274	2.8e-07	2.3e-05	1.5e-18	5.8e-16	171	339	200	17	21	25	185	378	214	17	18	23
ENSMUSG00000044768	D1Ertd622e	-1.115	4.066	2.8e-07	2.3e-05	3.8e-07	2e-05	323	257	283	644	722	504	349	287	303	630	616	468
ENSMUSG00000023067	Cdkn1a	3.665	7.797	3.3e-07	2.6e-05	6.3e-38	1.1e-34	8392	16423	8924	822	801	1036	9060	18336	9553	804	683	963
ENSMUSG00000026558	Uck2	1.469	3.673	3.3e-07	2.6e-05	1.4e-08	1.1e-06	627	476	419	134	220	196	677	531	449	131	188	182
ENSMUSG00000032177	Pde4a	-0.947	5.842	3.3e-07	2.6e-05	5.8e-05	0.0015	1265	697	1241	1978	2000	2200	1366	779	1328	1934	1705	2045
ENSMUSG00000044951	Mylk4	-0.893	8.814	3.3e-07	2.6e-05	3e-05	0.00085	7561	10936	7289	17106	14467	16319	8163	12210	7803	16728	12332	15172
ENSMUSG00000079278	Tmem233	-0.918	7.5	3.4e-07	2.6e-05	3.7e-06	0.00014	3675	3378	3199	5618	7558	6198	3967	3771	3425	5494	6443	5762
ENSMUSG00000033684	Qsox1	1.034	5.235	3.5e-07	2.7e-05	1.4e-08	1.1e-06	1350	1456	1326	674	696	649	1458	1626	1419	659	593	603
ENSMUSG00000055737	Ghr	-0.917	6.794	3.5e-07	2.7e-05	1.8e-05	0.00054	1714	1974	2597	4268	4174	3429	1851	2204	2780	4174	3558	3188
ENSMUSG00000029762	Akr1b8	1.555	2.427	3.6e-07	2.7e-05	2.2e-06	9e-05	232	246	167	92	51	76	250	275	179	90	43	71
ENSMUSG00000073982	Rhog	1.165	4.693	3.6e-07	2.7e-05	1.6e-08	1.2e-06	1147	988	784	444	467	391	1238	1103	839	434	398	363
ENSMUSG00000030399	Ckm	-0.892	14.542	3.8e-07	2.9e-05	1.3e-05	0.00041	478138	506258	382608	766317	971450	799876	516198	565230	409586	749370	828110	743635
ENSMUSG00000035459	Stab2	-1.857	1.557	3.9e-07	3e-05	4.2e-06	0.00016	22	54	26	125	122	125	24	60	28	122	104	116
ENSMUSG00000010277	2610507B11Rik	-0.897	8.477	4e-07	3e-05	3.7e-06	0.00014	6740	6306	7322	11882	14404	11646	7277	7041	7838	11619	12279	10827
ENSMUSG00000025776	Crispld1	1.739	3.113	4e-07	3e-05	1.6e-10	1.9e-08	466	312	300	111	107	104	503	348	321	109	91	97
ENSMUSG00000011148	Adssl1	-0.883	9.408	4.1e-07	3e-05	1.5e-06	6.5e-05	12684	13519	12889	24466	23464	24163	13694	15094	13798	23925	20002	22464
ENSMUSG00000021898	Asb14	-1.142	6.14	4.1e-07	3e-05	1.2e-07	7.5e-06	960	1307	1328	2267	3164	2507	1037	1459	1422	2217	2697	2331
ENSMUSG00000027797	Dclk1	1.394	3.974	4.1e-07	3e-05	8.6e-10	8.8e-08	521	759	572	250	202	253	563	847	612	244	172	235
ENSMUSG00000050965	Prkca	-1.017	5.929	4.1e-07	3e-05	5.9e-07	2.9e-05	1012	1088	1194	1843	2610	2216	1093	1215	1278	1802	2225	2060
ENSMUSG00000056737	Capg	1.15	4.566	4.1e-07	3e-05	2.2e-08	1.6e-06	1055	891	716	389	407	404	1139	995	767	380	347	376
ENSMUSG00000001027	Scn4a	-0.901	8.078	4.2e-07	3.1e-05	6.8e-06	0.00024	4560	5138	5729	8907	11205	8698	4923	5737	6133	8710	9552	8086
ENSMUSG00000028369	Svep1	1.027	5.468	4.3e-07	3.1e-05	7.1e-07	3.3e-05	1850	1368	1632	898	647	835	1997	1527	1747	878	551	776
ENSMUSG00000086605	Gm14290	-1.262	3.619	4.3e-07	3.2e-05	7.7e-07	3.6e-05	214	141	234	431	570	413	231	158	250	421	486	384
ENSMUSG00000064367	mt-Nd5	-0.875	11.71	4.4e-07	3.2e-05	4e-05	0.0011	52404	60516	80684	112450	113722	128809	56576	67565	86373	109963	96942	119752
ENSMUSG00000026796	Fam129b	1.621	5.351	4.8e-07	3.5e-05	3.2e-14	6.9e-12	1548	2115	1367	594	505	537	1671	2361	1464	581	430	499
ENSMUSG00000056880	Gadl1	-1.719	3.816	4.8e-07	3.4e-05	7.8e-13	1.4e-10	183	185	167	514	760	490	198	206	179	503	648	455
ENSMUSG00000024556	Me2	1.818	3.038	4.9e-07	3.5e-05	5.9e-11	7.4e-09	267	439	329	95	93	105	288	490	352	93	79	98
ENSMUSG00000038403	Hfe2	-0.888	9.4	4.9e-07	3.5e-05	5e-06	0.00018	12574	13519	12701	20507	27096	24214	13575	15094	13597	20053	23098	22511
ENSMUSG00000022748	Cmss1	-1.02	4.632	5.1e-07	3.6e-05	1.1e-07	6.6e-06	453	385	500	888	937	887	489	430	535	868	799	825
ENSMUSG00000030433	Sbk2	2.272	6.372	5.2e-07	3.7e-05	9e-11	1.1e-08	4119	4547	2552	910	349	1062	4447	5076	2732	890	297	988
ENSMUSG00000000948	Snrpn	-0.971	5.202	5.4e-07	3.8e-05	7.1e-08	4.5e-06	666	666	701	1291	1327	1368	719	744	750	1262	1131	1272
ENSMUSG00000084799	Ino80dos	-1.711	1.796	5.6e-07	4e-05	1.4e-06	6e-05	36	58	37	151	163	115	39	64	40	148	139	107
ENSMUSG00000004885	Crabp2	3.21	0.173	5.7e-07	4e-05	3.9e-08	2.6e-06	65	47	41	6	1	9	70	52	44	6	1	8
ENSMUSG00000020821	Kif1c	-0.878	9.347	5.7e-07	4e-05	4.3e-06	0.00016	11252	12754	13545	21044	24478	23497	12148	14240	14500	20579	20866	21845
ENSMUSG00000042476	Abcb4	-0.91	6.49	5.7e-07	4e-05	4e-06	0.00015	1447	1731	1928	2982	3099	3515	1562	1933	2064	2916	2642	3268
ENSMUSG00000086322	E130218I03Rik	3.527	0.311	5.9e-07	4.1e-05	1.9e-06	7.8e-05	49	81	42	2	12	0	53	90	45	2	11	0
ENSMUSG00000026096	Osgepl1	-1.008	4.674	6e-07	4.1e-05	1.1e-06	4.9e-05	386	418	580	891	936	958	417	467	621	871	798	891
ENSMUSG00000001666	Ddt	1.064	4.733	6.5e-07	4.5e-05	4.5e-07	2.3e-05	947	1031	958	527	345	531	1022	1151	1026	515	294	494
ENSMUSG00000022415	Syngr1	-1.043	4.318	6.5e-07	4.5e-05	8.3e-08	5.2e-06	342	391	332	713	693	786	369	436	355	697	591	731
ENSMUSG00000027995	Tlr2	1.639	2.307	7e-07	4.8e-05	2.3e-07	1.3e-05	191	252	159	69	58	67	206	281	170	67	49	62
ENSMUSG00000014198	Zfp385c	3.38	0.031	7.4e-07	5e-05	2.2e-08	1.6e-06	55	55	29	6	2	4	59	61	31	6	2	4
ENSMUSG00000020844	Nxn	1.116	6.212	7.4e-07	5e-05	3.4e-08	2.4e-06	2392	3328	2571	1213	1283	1328	2583	3716	2752	1186	1094	1235
ENSMUSG00000017765	Slc12a4	1.06	4.64	7.6e-07	5.1e-05	1.4e-08	1.1e-06	954	880	915	474	407	437	1030	983	979	464	347	406
ENSMUSG00000029994	Anxa4	1.815	5.247	7.6e-07	5.1e-05	1.6e-15	4.3e-13	1441	2076	1311	507	381	483	1556	2318	1404	496	325	449
ENSMUSG00000075585	6330403L08Rik	-1.05	4.275	7.9e-07	5.3e-05	1.6e-07	9.7e-06	342	356	332	633	820	679	369	397	355	619	699	631
ENSMUSG00000097317	Gm17281	-1.087	3.884	8.3e-07	5.5e-05	2.1e-07	1.2e-05	281	231	259	516	515	606	303	258	277	505	439	563
ENSMUSG00000058672	Tubb2a	1.063	4.851	8.7e-07	5.8e-05	5.6e-07	2.8e-05	1026	1234	925	592	533	400	1108	1378	990	579	454	372
ENSMUSG00000037493	Cib2	-1.131	7.682	9.1e-07	6e-05	6.7e-08	4.3e-06	4010	3483	3040	6852	9349	6874	4329	3889	3254	6700	7970	6391
ENSMUSG00000021388	Aspn	0.977	5.627	9.3e-07	6.1e-05	2.8e-07	1.5e-05	1849	1552	1956	923	915	882	1996	1733	2094	903	780	820
ENSMUSG00000026831	1700007K13Rik	5.071	-0.657	9.3e-07	6.1e-05	3.9e-08	2.6e-06	17	39	30	0	2	0	19	43	32	0	2	0
ENSMUSG00000029610	Aimp2	-1.303	7.501	9.3e-07	6.1e-05	1.2e-09	1.2e-07	2535	3218	2797	6197	8747	6159	2737	3593	2994	6060	7457	5726
ENSMUSG00000025161	Slc16a3	-0.87	8.038	1e-06	6.6e-05	1.1e-05	0.00037	4345	5309	5552	8380	10491	8928	4691	5927	5943	8195	8943	8300
ENSMUSG00000026817	Ak1	-0.857	10.869	1e-06	6.6e-05	8.3e-06	0.00028	38343	35514	35059	59760	74496	63018	41395	39651	37531	58438	63504	58587
ENSMUSG00000032802	Srxn1	1.338	5.36	1e-06	6.6e-05	6.7e-11	8.4e-09	1410	1989	1407	592	670	639	1522	2221	1506	579	571	594
ENSMUSG00000081194	Gm8424	-1.808	1.765	1e-06	6.6e-05	2.6e-06	0.0001	34	30	57	105	143	178	37	34	61	103	122	166
ENSMUSG00000021765	Fst	1.519	4.586	1.1e-06	6.9e-05	2.8e-11	3.8e-09	1047	1138	718	322	292	398	1130	1270	769	315	249	370
ENSMUSG00000027384	Ndufaf5	-0.936	5.304	1.1e-06	7.3e-05	6.7e-07	3.2e-05	749	651	816	1306	1439	1495	809	727	874	1277	1227	1390
ENSMUSG00000039745	Htatip2	1.442	3.897	1.1e-06	6.8e-05	2.4e-09	2.2e-07	637	688	446	259	210	183	688	768	478	253	179	170
ENSMUSG00000059811	Atl2	-0.876	7.492	1.1e-06	6.8e-05	1.9e-05	0.00056	2887	3653	3851	5903	7345	5822	3117	4079	4123	5772	6261	5413
ENSMUSG00000069806	Cacng7	-1.151	3.468	1.1e-06	6.9e-05	1.2e-06	5.2e-05	148	190	221	375	433	435	160	212	237	367	369	404
ENSMUSG00000037855	Zfp365	2.396	1.938	1.2e-06	7.5e-05	3.4e-08	2.4e-06	114	184	216	26	19	52	123	205	231	25	16	49
ENSMUSG00000026315	Serpinb8	1.603	2.047	1.4e-06	8.8e-05	1.2e-06	5.5e-05	155	198	145	66	53	44	167	221	155	65	45	41
ENSMUSG00000030515	Tarsl2	-0.988	6.021	1.4e-06	8.9e-05	2e-05	0.00061	826	1271	1464	2127	2673	2262	892	1419	1567	2080	2279	2103
ENSMUSG00000031543	Ank1	-1.298	9.285	1.4e-06	8.9e-05	2.2e-09	2.1e-07	8364	10670	10488	20459	30098	22027	9030	11913	11228	20007	25657	20478
ENSMUSG00000019836	Amd-ps4	-2.697	0.303	1.5e-06	9.1e-05	6.7e-08	4.3e-06	11	9	6	44	67	58	12	10	6	43	57	54
ENSMUSG00000028906	Epb4.1	-0.892	6.154	1.5e-06	9.2e-05	7.1e-06	0.00025	1136	1508	1435	2332	2747	2492	1226	1684	1536	2280	2342	2317
ENSMUSG00000030256	Bhlhe41	-0.9	5.826	1.5e-06	9.1e-05	1.8e-05	0.00055	1302	854	1081	1975	2212	1854	1406	954	1157	1931	1886	1724
ENSMUSG00000033044	Dhrs7c	-1.002	7.89	1.5e-06	9.5e-05	5.7e-07	2.8e-05	4297	4519	4114	7349	10378	8164	4639	5045	4404	7186	8847	7590
ENSMUSG00000026479	Lamc2	1.699	1.817	1.6e-06	9.8e-05	6.6e-07	3.2e-05	119	165	145	47	35	49	129	184	155	46	30	46
ENSMUSG00000016757	Ttll12	1.04	4.395	1.7e-06	0.00011	2e-07	1.2e-05	773	859	675	392	398	332	834	959	723	383	339	309
ENSMUSG00000026956	Uap1l1	1.553	3.547	1.7e-06	0.00011	3.4e-09	3.1e-07	597	442	376	178	121	183	644	494	403	174	103	170
ENSMUSG00000047443	Fam132b	-2.288	0.8	1.7e-06	0.0001	4.2e-07	2.2e-05	14	14	19	85	96	50	15	16	20	83	82	46
ENSMUSG00000054065	Pkp3	4.1	-0.426	1.7e-06	0.0001	2.4e-07	1.3e-05	32	48	20	1	4	0	35	53	22	1	4	0
ENSMUSG00000079508	Apoo	-0.878	6.307	1.7e-06	0.0001	5.6e-05	0.0014	1097	1626	1842	2701	2888	2800	1185	1815	1972	2641	2462	2603
ENSMUSG00000038506	Dcun1d2	-1.034	6.199	1.8e-06	0.00011	4.9e-06	0.00018	981	1341	1622	2355	3141	2579	1059	1497	1736	2303	2678	2398
ENSMUSG00000090290	Gm17296	-1.641	1.761	1.8e-06	0.00011	8.2e-06	0.00028	32	38	62	135	163	116	35	43	66	132	139	108
ENSMUSG00000099413	RP23-273G4.1	7.668	-0.851	1.9e-06	0.00011	2.4e-09	2.2e-07	15	20	40	0	0	0	16	23	43	0	0	0
ENSMUSG00000028841	Cnksr1	1.111	5.589	2e-06	0.00012	1.5e-07	8.7e-06	1777	2117	1480	696	856	936	1919	2363	1584	681	730	870
ENSMUSG00000029673	Auts2	-0.975	4.621	2e-06	0.00012	1.6e-06	7e-05	504	424	427	784	1065	814	544	473	457	767	908	757
ENSMUSG00000071042	Rasgrp3	-1.032	5.374	2e-06	0.00012	5.4e-06	0.0002	726	549	952	1361	1414	1779	784	613	1019	1331	1205	1654
ENSMUSG00000028961	Pgd	1.422	5.695	2.1e-06	0.00012	4.9e-08	3.2e-06	1961	1714	2488	1093	554	652	2117	1914	2663	1069	472	606
ENSMUSG00000052837	Junb	1.464	5.447	2.1e-06	0.00013	5.2e-06	0.00019	1978	1546	1708	333	522	1040	2135	1726	1828	326	445	967
ENSMUSG00000023439	Gnb3	1.787	1.578	2.3e-06	0.00014	5.6e-07	2.8e-05	143	125	99	39	31	37	154	140	106	38	26	34
ENSMUSG00000034993	Vat1	0.947	5.548	2.3e-06	0.00013	3.2e-06	0.00013	1922	1726	1385	983	842	785	2075	1927	1483	961	718	730
ENSMUSG00000036067	Slc2a6	3.528	-0.195	2.3e-06	0.00014	5.7e-09	4.8e-07	37	44	36	2	5	3	40	49	39	2	4	3
ENSMUSG00000067081	Asb18	-0.999	4.642	2.3e-06	0.00013	5.7e-05	0.0014	397	315	648	883	957	879	429	352	693	863	816	817
ENSMUSG00000038178	Slc43a2	1.035	4.983	2.4e-06	0.00014	8.7e-07	4e-05	982	1342	1147	646	452	595	1060	1498	1228	632	385	553
ENSMUSG00000040883	Tmem205	1.08	3.992	2.5e-06	0.00015	1.8e-06	7.7e-05	638	619	502	335	277	220	689	691	537	328	236	204
ENSMUSG00000085438	1700020I14Rik	-0.823	9.212	2.5e-06	0.00015	1.1e-05	0.00037	11359	11001	12699	19451	21700	20850	12263	12282	13594	19021	18498	19384
ENSMUSG00000025586	Cpeb1	-0.931	4.933	2.6e-06	0.00015	7.3e-07	3.4e-05	598	582	536	1099	1212	963	646	650	574	1075	1033	895
ENSMUSG00000063953	Amd2	-2.198	0.778	2.6e-06	0.00015	5.9e-07	2.9e-05	16	19	14	52	82	90	17	21	15	51	70	84
ENSMUSG00000027524	Edn3	-1.979	1.072	2.7e-06	0.00015	1.2e-06	5.4e-05	18	31	19	81	80	107	20	34	20	79	68	100
ENSMUSG00000037868	Egr2	2.55	2.806	2.7e-06	0.00015	4.3e-14	8.9e-12	448	226	290	59	42	62	483	253	310	58	36	58
ENSMUSG00000043126	D830039M14Rik	-1.258	2.78	2.7e-06	0.00015	1.5e-06	6.3e-05	105	112	112	232	281	273	113	125	120	227	240	254
ENSMUSG00000020657	Dnajc27	-0.868	6.073	2.8e-06	0.00016	1.1e-05	0.00036	1146	1242	1510	2221	2595	2298	1237	1387	1616	2172	2212	2136
ENSMUSG00000029304	Spp1	3.257	3.878	2.8e-06	0.00016	1.5e-08	1.1e-06	998	737	427	39	21	166	1077	823	457	38	17	155
ENSMUSG00000042903	Foxo4	-0.84	7.012	2.8e-06	0.00016	8.2e-06	0.00028	2248	2755	2564	4389	4559	4602	2427	3076	2745	4292	3886	4278
ENSMUSG00000054477	Kcnn2	-1.754	1.415	2.8e-06	0.00016	9.7e-06	0.00032	39	21	37	116	82	132	42	24	40	113	70	123
ENSMUSG00000021270	Hsp90aa1	0.889	6.94	3e-06	0.00017	5.1e-06	0.00019	4914	3652	4471	2318	2324	2400	5305	4078	4786	2267	1981	2231
ENSMUSG00000054003	Tdrd9	4.069	-0.471	3e-06	0.00017	1e-07	6.2e-06	21	44	32	3	2	0	23	49	34	3	2	0
ENSMUSG00000026827	Gpd2	-1.279	7.811	3.1e-06	0.00017	2.5e-09	2.3e-07	3351	3360	4020	8302	10770	6964	3618	3751	4303	8118	9181	6474
ENSMUSG00000060147	Serpinb6a	1.706	8.476	3.1e-06	0.00017	4.1e-14	8.5e-12	12198	19357	13054	4067	4880	4731	13169	21611	13975	3977	4160	4398
ENSMUSG00000018334	Ksr1	-0.901	6.942	3.2e-06	0.00018	6.5e-06	0.00023	2224	2427	2364	3653	5161	4290	2401	2710	2531	3572	4400	3988
ENSMUSG00000026207	Speg	-0.833	7.691	3.2e-06	0.00018	3.3e-05	0.00092	3600	4006	4551	6168	8365	7125	3887	4473	4872	6032	7131	6624
ENSMUSG00000025991	Cps1	-7.428	-1.157	3.3e-06	0.00018	4.2e-08	2.8e-06	0	0	0	34	11	19	0	0	0	33	9	18
ENSMUSG00000005054	Cstb	1.609	4.176	3.6e-06	0.00019	1.6e-11	2.4e-09	938	728	551	276	228	223	1012	813	590	270	194	207
ENSMUSG00000027961	Lrrc39	-0.858	6.041	3.6e-06	0.0002	3.9e-05	0.0011	1180	1089	1561	2198	2608	2135	1274	1216	1671	2149	2223	1985
ENSMUSG00000038244	Mical2	-2.215	6.678	3.7e-06	0.0002	2.3e-17	7.7e-15	747	1180	1043	3702	6313	3773	807	1317	1116	3620	5382	3508
ENSMUSG00000005950	P2rx5	1.008	4.422	3.8e-06	0.0002	7e-08	4.4e-06	790	811	733	399	378	384	853	905	785	390	322	357
ENSMUSG00000044244	Il20rb	2.928	3.67	3.9e-06	0.00021	1.3e-15	3.7e-13	370	829	627	57	57	126	400	925	671	56	48	117
ENSMUSG00000030554	Synm	-0.812	9.197	4e-06	0.00022	4.4e-05	0.0012	10664	11883	12308	19393	23965	17823	11513	13267	13176	18964	20429	16570
ENSMUSG00000002222	Rmnd5a	-0.826	7.205	4.1e-06	0.00022	6.2e-05	0.0016	2325	3078	3303	5011	5696	4727	2510	3436	3536	4900	4856	4395
ENSMUSG00000043252	Tmem64	-0.831	6.995	4.1e-06	0.00022	2.7e-05	0.00077	2123	2635	2751	4082	4954	4324	2292	2942	2945	3992	4223	4020
ENSMUSG00000039477	Tnrc18	-1.534	2.864	4.3e-06	0.00023	2.3e-07	1.3e-05	90	87	127	256	377	247	97	97	136	250	322	230
ENSMUSG00000101086	RP23-56C21.2	-1.853	1.192	4.3e-06	0.00023	6.2e-07	3e-05	29	21	29	102	96	88	31	24	31	100	82	82
ENSMUSG00000021728	Emb	1.377	2.419	4.4e-06	0.00024	7.3e-06	0.00026	209	245	167	64	84	90	226	273	179	63	72	84
ENSMUSG00000048772	Tmem53	1.483	2.203	4.4e-06	0.00023	2.1e-05	0.00063	217	138	190	85	44	66	234	154	203	83	37	61
ENSMUSG00000019370	Calm3	-1.624	8.384	4.5e-06	0.00024	3.5e-12	5.5e-10	3658	4918	4823	11936	17964	11393	3949	5491	5163	11672	15314	10592
ENSMUSG00000061723	Tnnt3	-0.803	14.236	4.5e-06	0.00024	5.4e-05	0.0014	403284	408202	339106	602090	769618	635796	435386	455752	363016	588775	656059	591092
ENSMUSG00000025089	Gfra1	-1.335	2.363	4.7e-06	0.00025	3.8e-05	0.001	53	97	87	194	173	230	57	108	93	190	147	214
ENSMUSG00000016487	Ppfibp1	0.968	5.375	4.8e-06	0.00025	3.2e-06	0.00013	1218	1637	1629	723	908	662	1315	1828	1744	707	774	615
ENSMUSG00000086578	Gm13583	8.154	-0.422	4.8e-06	0.00025	1.6e-10	1.9e-08	13	54	39	0	0	0	14	60	42	0	0	0
ENSMUSG00000008384	Sertad1	1.076	3.739	5e-06	0.00026	1.2e-06	5.5e-05	476	502	495	191	230	277	514	560	530	187	196	258
ENSMUSG00000086592	Gm12682	2.885	0.143	5e-06	0.00026	4.5e-06	0.00017	42	64	40	5	1	13	45	71	43	5	1	12
ENSMUSG00000030089	Slc41a3	-0.814	6.965	5.3e-06	0.00028	0.0001	0.0023	2292	2025	3099	4232	4617	4184	2474	2261	3317	4138	3936	3890
ENSMUSG00000023019	Gpd1	-0.943	9.666	5.5e-06	0.00028	4.9e-05	0.0013	13633	11652	20209	30148	32009	25318	14718	13009	21634	29481	27286	23538
ENSMUSG00000003812	Dnase2a	1.743	4.005	5.6e-06	0.00029	2.8e-12	4.6e-10	755	799	457	208	181	212	815	892	489	203	154	197
ENSMUSG00000020434	4921536K21Rik	4.516	-0.694	5.6e-06	0.00029	1.7e-08	1.3e-06	26	29	28	2	1	0	28	32	30	2	1	0
ENSMUSG00000030729	Pgm2l1	-0.967	4.214	5.6e-06	0.00029	4.3e-06	0.00016	299	409	316	654	744	606	323	457	338	640	634	563
ENSMUSG00000048058	Ldlrad3	1.101	3.629	5.6e-06	0.00029	4.7e-06	0.00018	395	488	489	222	162	255	426	545	523	217	138	237
ENSMUSG00000006457	Actn3	-1.348	12.808	5.7e-06	0.00029	4.8e-09	4.2e-07	100186	136116	94719	243054	353887	245542	108161	151971	101398	237679	301670	228277
ENSMUSG00000010751	Tnfrsf22	1.614	3.163	5.7e-06	0.00029	1.9e-08	1.4e-06	272	456	365	91	122	144	294	509	391	89	104	134
ENSMUSG00000037601	Nme1	1.034	5.231	5.7e-06	0.00029	9.3e-07	4.2e-05	1658	1163	1299	628	593	792	1790	1299	1391	614	505	736
ENSMUSG00000086219	Srrm4os	2.935	4.355	5.7e-06	0.00029	9e-13	1.6e-10	885	1398	663	66	230	89	955	1560	710	64	197	83
ENSMUSG00000022075	Rhobtb2	-0.892	5	5.9e-06	0.0003	1.1e-05	0.00035	633	517	682	1105	1320	974	683	577	730	1081	1125	905
ENSMUSG00000058488	Kl	-3.087	-0.207	6e-06	0.0003	3.1e-07	1.7e-05	8	4	2	41	46	33	9	4	2	40	39	31
ENSMUSG00000031129	Slc9a9	1.247	2.81	6.1e-06	0.00031	6.4e-06	0.00023	275	314	208	102	117	116	297	350	223	100	100	108
ENSMUSG00000028949	Smarcd3	-0.81	7.172	6.4e-06	0.00032	1.8e-05	0.00055	2732	2997	2843	4767	5554	4708	2949	3346	3044	4662	4735	4377
ENSMUSG00000079110	Capn3	-0.934	6.74	6.6e-06	0.00033	3.9e-06	0.00015	2037	1858	2113	3333	4631	3512	2199	2074	2262	3259	3948	3265
ENSMUSG00000020661	Dnmt3a	-0.807	6.7	6.7e-06	0.00033	0.00023	0.0045	2050	1522	2616	3552	3693	3579	2213	1700	2800	3473	3148	3327
ENSMUSG00000068699	Flnc	0.825	9.285	6.8e-06	0.00034	1.9e-05	0.00058	19796	22559	22928	10742	12946	13165	21372	25187	24545	10504	11036	12239
ENSMUSG00000039891	Txlnb	-0.798	7.955	6.9e-06	0.00034	6.1e-05	0.0015	4307	4883	5634	7554	9613	8606	4650	5452	6031	7387	8195	8001
ENSMUSG00000004455	Ppp1cc	-0.897	6.069	7.2e-06	0.00035	3.4e-05	0.00093	1071	1176	1589	2068	2752	2323	1156	1313	1701	2022	2346	2160
ENSMUSG00000056515	Rab31	0.967	4.556	7.3e-06	0.00036	3.2e-07	1.7e-05	869	889	780	470	400	427	938	993	835	460	341	397
ENSMUSG00000040164	Kcns1	-2.882	0.365	7.5e-06	0.00037	2.5e-05	0.00073	14	0	10	45	85	50	15	0	11	44	73	46
ENSMUSG00000033124	Atg9a	-1.299	5.735	7.8e-06	0.00038	3.9e-06	0.00015	466	931	1121	1778	2477	1940	503	1039	1200	1739	2112	1804
ENSMUSG00000000305	Cdh4	-2.852	3.47	7.9e-06	0.00038	9e-19	3.5e-16	58	70	92	350	760	480	63	78	98	342	648	446
ENSMUSG00000060036	Rpl3	0.849	6.965	7.9e-06	0.00039	1.4e-05	0.00043	4035	5093	4015	2603	2263	2429	4356	5686	4298	2545	1929	2258
ENSMUSG00000074738	B930041F14Rik	1.497	2.375	8.1e-06	0.00039	7.4e-06	0.00026	218	246	152	55	68	95	235	274	163	54	58	88
ENSMUSG00000032020	Ubash3b	2.125	2.561	8.2e-06	0.0004	5.5e-10	5.9e-08	344	253	176	70	45	62	371	282	189	68	38	58
ENSMUSG00000006304	Arpc2	0.851	6.864	8.4e-06	0.00041	1.6e-05	0.0005	4663	4119	3474	2360	2067	2367	5034	4599	3719	2308	1762	2201
ENSMUSG00000021579	Lrrc14b	-0.803	6.583	8.4e-06	0.0004	1.4e-05	0.00043	1842	1822	2049	3306	3291	3370	1989	2034	2193	3233	2805	3133
ENSMUSG00000025735	Rhbdl1	-1.593	1.617	8.5e-06	0.00041	3.7e-05	0.001	25	52	46	114	155	103	27	58	49	111	132	96
ENSMUSG00000032515	Csrnp1	1.146	3.205	8.5e-06	0.00041	1.6e-05	0.00049	302	343	385	127	135	203	326	383	412	124	115	189
ENSMUSG00000036606	Plxnb2	0.917	5.036	8.6e-06	0.00041	3.3e-07	1.8e-05	1158	1171	1174	619	642	595	1250	1307	1257	605	547	553
ENSMUSG00000028042	Zbtb7b	-0.861	5.046	8.9e-06	0.00042	9e-06	0.0003	661	526	729	1161	1113	1207	714	588	780	1135	949	1122
ENSMUSG00000031608	Galnt7	1.154	3.518	9e-06	0.00043	1e-06	4.7e-05	348	523	412	193	201	183	376	584	441	189	171	170
ENSMUSG00000031765	Mt1	3.302	6.583	9.5e-06	0.00045	4.2e-28	4.5e-25	4700	6819	2710	480	521	442	5074	7613	2901	469	444	411
ENSMUSG00000084939	Gm830	2.76	1.071	9.6e-06	0.00045	4.8e-06	0.00018	91	131	63	2	14	26	98	146	68	2	12	24
ENSMUSG00000027602	Map1lc3a	1.103	8.423	9.9e-06	0.00047	1.3e-07	8e-06	11554	15672	11096	5360	5948	6528	12474	17497	11878	5241	5070	6069
ENSMUSG00000002804	Nudt14	1.084	3.483	1e-05	0.00048	7.6e-07	3.5e-05	447	412	375	199	190	193	482	460	402	195	162	179
ENSMUSG00000015733	Capza2	-0.907	8.325	1e-05	0.00048	1.3e-05	0.00041	5210	6307	6741	10431	13682	10116	5625	7042	7216	10200	11663	9405
ENSMUSG00000021816	Ppp3cb	-0.791	7.641	1e-05	0.00048	9.2e-05	0.0021	3388	4398	4177	6039	8028	6632	3658	4910	4471	5905	6844	6166
ENSMUSG00000021943	Gdf10	0.989	4.287	1e-05	0.00047	7.4e-06	0.00026	712	635	768	389	264	412	769	709	822	380	225	383
ENSMUSG00000027496	Aurka	-1.284	2.703	1e-05	0.00047	1.3e-05	0.00042	121	102	85	203	313	235	130	114	91	198	267	218
ENSMUSG00000035621	Midn	0.876	5.808	1e-05	0.00048	2.4e-05	0.0007	1928	1738	2262	1003	936	1291	2081	1941	2421	981	798	1200
ENSMUSG00000060600	Eno3	-0.77	12.551	1e-05	0.00048	7.2e-05	0.0017	115821	130585	116755	194534	235636	189317	125041	145796	124987	190232	200867	176006
ENSMUSG00000026173	Plcd4	-1.816	6.679	1.1e-05	0.00052	1.1e-14	2.5e-12	1334	1143	1232	3249	5816	3994	1440	1276	1319	3177	4958	3713
ENSMUSG00000027784	Ppm1l	-0.794	6.997	1.1e-05	0.00049	3.1e-05	0.00087	2469	2588	2589	4200	5036	4020	2666	2889	2772	4107	4293	3737
ENSMUSG00000046785	Epm2aip1	-0.915	5.23	1.1e-05	0.00049	1.9e-05	0.00058	553	737	835	1237	1575	1196	597	823	894	1210	1343	1112
ENSMUSG00000054958	Nt5c1a	-3.768	-0.035	1.1e-05	0.00051	2.6e-08	1.9e-06	6	1	4	29	71	43	6	1	4	28	61	40
ENSMUSG00000062070	Pgk1	-0.866	10.162	1.1e-05	0.00051	4.1e-05	0.0011	18287	25459	22703	38371	47390	35357	19743	28425	24304	37522	40398	32871
ENSMUSG00000062661	Ncs1	0.976	4.144	1.1e-05	0.00051	3.2e-06	0.00013	607	658	644	263	366	342	655	735	689	257	312	318
ENSMUSG00000022490	Ppp1r1a	-1.343	4.829	1.2e-05	0.00055	5.8e-08	3.8e-06	574	316	423	1402	916	1013	620	353	453	1371	781	942
ENSMUSG00000025401	Myo1a	2.165	1.17	1.2e-05	0.00055	6.3e-07	3e-05	68	129	91	27	22	15	74	144	97	26	19	14
ENSMUSG00000025473	Adam8	1.806	1.253	1.2e-05	0.00053	2.9e-05	0.00082	83	119	89	15	27	41	90	133	95	15	23	38
ENSMUSG00000028412	Slc44a1	0.938	5.712	1.2e-05	0.00055	3.2e-06	0.00013	1559	2221	1850	984	920	1035	1683	2480	1980	962	784	962
ENSMUSG00000055865	Fam19a3	-1.147	2.892	1.2e-05	0.00053	2.2e-05	0.00064	105	119	151	242	317	272	113	133	162	237	270	253
ENSMUSG00000002274	Metrn	-0.833	5.176	1.3e-05	0.00059	7.4e-05	0.0018	860	535	729	1347	1215	1221	928	598	780	1317	1036	1135
ENSMUSG00000022057	Adamdec1	-3.822	-0.24	1.3e-05	0.00057	3.4e-08	2.4e-06	2	4	3	59	22	41	2	4	3	58	18	38
ENSMUSG00000030753	Prkrir	-0.789	7.029	1.3e-05	0.00057	0.00015	0.0032	2090	2908	2838	4050	5141	4344	2256	3247	3038	3960	4383	4039
ENSMUSG00000068854	Hist2h2be	-1.127	3.197	1.3e-05	0.00057	2.8e-05	0.00079	121	160	187	346	407	271	131	179	200	338	347	252
ENSMUSG00000074093	Svip	-0.896	4.498	1.3e-05	0.00059	4.9e-06	0.00018	369	438	483	756	879	766	398	489	517	739	749	712
ENSMUSG00000002500	Rpl3l	-0.758	8.858	1.4e-05	0.00063	4e-05	0.0011	8908	9688	9621	15004	16553	16165	9617	10816	10299	14672	14111	15028
ENSMUSG00000007122	Casq1	-0.854	12.384	1.4e-05	0.00061	2.8e-05	0.00079	110233	107343	94108	177305	224347	161560	119008	119847	100744	173384	191244	150200
ENSMUSG00000020872	Tac4	4.631	0.014	1.4e-05	0.00061	1.8e-08	1.3e-06	43	74	26	0	0	5	47	82	28	0	0	5
ENSMUSG00000033088	Triobp	-0.83	5.433	1.4e-05	0.00063	1.4e-05	0.00044	818	818	907	1436	1755	1332	883	913	971	1404	1496	1238
ENSMUSG00000036879	Phkb	-1.095	8.011	1.4e-05	0.00061	1.5e-06	6.6e-05	3443	5548	4478	8581	11638	8545	3717	6194	4794	8391	9921	7944
ENSMUSG00000037887	Dusp8	-0.806	5.965	1.4e-05	0.00061	2.3e-05	0.00067	1240	1163	1313	2081	2418	2001	1339	1298	1406	2035	2061	1860
ENSMUSG00000038886	Man2a2	-0.986	7.457	1.4e-05	0.00061	2.8e-06	0.00011	2784	3242	3618	5660	7769	5677	3006	3620	3873	5535	6623	5278
ENSMUSG00000086866	4930512H18Rik	3.055	0.984	1.4e-05	0.00061	2.3e-09	2.1e-07	90	129	55	7	9	16	97	144	59	7	8	15
ENSMUSG00000087038	2900079G21Rik	2.644	1.894	1.4e-05	0.0006	3.1e-07	1.7e-05	133	239	138	13	14	53	144	266	148	13	12	50
ENSMUSG00000015027	Galns	1.53	1.796	1.5e-05	0.00064	1.5e-05	0.00048	152	146	113	59	49	33	164	163	121	58	42	31
ENSMUSG00000026082	Rev1	-0.935	4.05	1.5e-05	0.00067	9.2e-06	0.00031	262	312	354	530	635	610	283	348	379	518	541	567
ENSMUSG00000037685	Atp8a1	-1.555	5.922	1.5e-05	0.00066	2.1e-11	3e-09	707	917	894	1943	3229	2230	763	1024	957	1900	2753	2073
ENSMUSG00000039542	Ncam1	1.531	3.632	1.5e-05	0.00065	2.8e-09	2.5e-07	365	625	505	144	185	188	394	698	541	141	158	175
ENSMUSG00000058626	Capn11	-2.95	-0.235	1.5e-05	0.00064	5.4e-07	2.7e-05	7	5	2	45	38	33	8	6	2	44	32	31
ENSMUSG00000022464	Slc38a4	-1.582	6.488	1.6e-05	0.00069	4.2e-11	5.7e-09	975	1328	1374	2746	4753	3513	1053	1483	1471	2685	4052	3266
ENSMUSG00000024846	Cst6	1.957	4.935	1.6e-05	0.0007	1.4e-14	3.2e-12	1302	1742	924	367	262	393	1406	1945	989	359	223	365
ENSMUSG00000032231	Anxa2	1.332	7.348	1.6e-05	0.0007	2.2e-09	2.1e-07	7912	6379	4791	2833	2297	2448	8542	7122	5129	2770	1958	2276
ENSMUSG00000087380	2210408F21Rik	-0.87	4.686	1.6e-05	0.00068	8.2e-06	0.00028	573	447	466	886	1001	832	619	499	499	866	853	773
ENSMUSG00000022010	Tsc22d1	0.855	7.548	1.7e-05	0.00073	1.7e-05	0.00053	7163	7295	5260	3509	3720	3677	7733	8145	5631	3431	3171	3418
ENSMUSG00000025777	Gdap1	-1.681	3.063	1.7e-05	0.00073	5e-08	3.3e-06	74	135	114	256	448	335	80	151	122	250	382	311
ENSMUSG00000031451	Gas6	0.808	7.376	1.7e-05	0.00072	1.2e-05	0.00038	5519	5979	5800	3126	3266	3488	5958	6676	6209	3057	2784	3243
ENSMUSG00000031762	Mt2	4.818	7.053	1.7e-05	0.0007	1.3e-33	2.1e-30	6248	11281	3450	231	321	192	6745	12594	3694	226	274	178
ENSMUSG00000034892	Rps29	0.806	7.668	1.7e-05	0.00073	4.2e-05	0.0011	8313	6831	6022	3923	3895	4290	8975	7627	6447	3836	3320	3988
ENSMUSG00000095438	Gm21747	-1.069	3.177	1.7e-05	0.00073	3.2e-05	0.00089	135	167	173	271	401	325	146	186	185	265	342	302
ENSMUSG00000017781	Pitpna	-0.763	7.458	1.8e-05	0.00076	0.00011	0.0024	3686	3816	3167	6071	6817	5222	3979	4260	3390	5937	5811	4855
ENSMUSG00000019102	Aldh3a1	4.607	4.485	1.8e-05	0.00076	1.7e-08	1.3e-06	751	1902	850	8	9	126	811	2123	910	8	7	118
ENSMUSG00000027293	Ehd4	0.824	6.328	1.8e-05	0.00073	1.3e-05	0.00042	2867	2651	2879	1496	1783	1465	3095	2960	3082	1463	1520	1362
ENSMUSG00000038155	Gstp2	1.25	5.737	1.8e-05	0.00075	3e-08	2.2e-06	2336	2294	1505	720	966	894	2522	2561	1611	704	824	831
ENSMUSG00000042066	Tmcc2	-1.159	5.841	1.8e-05	0.00075	6.4e-08	4.1e-06	857	1052	989	1827	2711	1936	925	1175	1059	1787	2311	1800
ENSMUSG00000054675	Tmem119	1.02	3.742	1.8e-05	0.00075	2.9e-06	0.00011	547	463	448	256	205	257	590	517	480	250	175	239
ENSMUSG00000055782	Abcd2	-1.041	5.566	1.8e-05	0.00074	6.6e-05	0.0016	593	683	1259	1831	1802	1580	640	763	1347	1791	1536	1469
ENSMUSG00000091337	Eid1	0.846	5.857	1.8e-05	0.00076	1.2e-05	0.00038	2212	2118	1755	1167	1042	1177	2388	2365	1879	1141	888	1094
ENSMUSG00000005320	Fgfr4	-1.779	2.05	1.9e-05	0.00079	1.3e-06	5.7e-05	47	67	36	230	158	130	51	75	39	225	135	121
ENSMUSG00000025871	4833439L19Rik	-0.757	7.716	1.9e-05	0.00079	0.00017	0.0036	3410	4564	4813	6604	7674	7339	3682	5096	5152	6458	6542	6823
ENSMUSG00000035735	Dagla	-1.01	3.399	1.9e-05	0.00078	1.8e-05	0.00056	155	185	230	387	389	372	167	207	246	378	332	346
ENSMUSG00000070803	Cited4	-1.53	5.323	1.9e-05	0.00079	6.4e-12	9.9e-10	610	520	554	1312	2136	1415	658	581	593	1283	1821	1315
ENSMUSG00000090157	Gm16534	-2.579	0.053	1.9e-05	0.00079	6.4e-07	3.1e-05	8	10	5	38	52	49	9	11	5	37	44	46
ENSMUSG00000024856	Cdk2ap2	0.918	4.647	2e-05	0.00082	7.6e-06	0.00026	1034	868	771	523	397	495	1116	969	825	511	338	460
ENSMUSG00000026335	Pam	0.822	6.577	2e-05	0.0008	8.3e-06	0.00028	3393	3328	3250	2006	1782	1851	3663	3716	3479	1962	1519	1721
ENSMUSG00000027546	Atp9a	0.879	5.059	2e-05	0.00082	6.6e-06	0.00023	1341	964	1221	619	662	637	1448	1077	1307	605	564	592
ENSMUSG00000027805	Pfn2	-0.764	7.294	2e-05	0.00081	9.1e-05	0.0021	2856	3317	3344	4710	6039	5417	3083	3703	3580	4606	5148	5036
ENSMUSG00000029474	Rnf34	-0.87	4.576	2e-05	0.0008	3.2e-05	0.0009	363	523	491	741	836	940	392	584	526	725	713	874
ENSMUSG00000046711	Hmga1	0.893	4.76	2e-05	0.00082	5.3e-06	0.00019	965	1092	816	461	530	556	1042	1219	874	451	452	517
ENSMUSG00000085779	Atcayos	-0.806	7.28	2e-05	0.00082	0.00031	0.0057	3942	2338	2973	5001	6052	5125	4256	2611	3183	4890	5159	4765
ENSMUSG00000033590	Myo5c	-1.163	2.632	2.1e-05	0.00085	1.5e-05	0.00047	98	106	106	218	221	257	106	118	114	213	188	239
ENSMUSG00000037012	Hk1	0.921	4.552	2.1e-05	0.00085	1.3e-05	0.00042	790	939	775	548	404	370	853	1048	830	536	344	344
ENSMUSG00000043518	Rai2	-0.923	3.97	2.1e-05	0.00084	4.6e-06	0.00017	263	296	323	555	554	565	284	331	346	543	472	525
ENSMUSG00000047604	Frat2	-0.883	4.353	2.2e-05	0.00088	6.3e-06	0.00023	401	408	363	647	713	802	433	456	389	633	608	746
ENSMUSG00000082488	1700119I11Rik	-2.301	1.522	2.2e-05	0.00087	6.9e-08	4.4e-06	22	34	21	150	159	76	24	38	23	147	136	70
ENSMUSG00000002983	Relb	0.951	4.104	2.3e-05	0.0009	2.3e-06	9.5e-05	646	637	563	290	330	334	697	711	603	284	281	311
ENSMUSG00000009687	Fxyd5	1.25	3.716	2.3e-05	0.0009	1.9e-07	1.1e-05	631	484	389	193	223	216	681	540	417	189	190	201
ENSMUSG00000057469	E2f6	-0.764	6.87	2.3e-05	0.00091	6.8e-05	0.0017	2148	2399	2548	3645	4463	3939	2319	2678	2728	3564	3805	3662
ENSMUSG00000040950	Mgl2	0.975	3.99	2.4e-05	0.00096	2.2e-05	0.00066	607	640	469	336	226	310	655	714	502	329	192	288
ENSMUSG00000045636	Mtus1	-0.759	6.792	2.4e-05	0.00094	0.00018	0.0038	1954	2051	2728	3706	4112	3574	2110	2290	2920	3624	3505	3323
ENSMUSG00000019970	Sgk1	-0.749	7.264	2.5e-05	0.00098	0.00019	0.0038	2640	3748	2994	5126	5189	5457	2850	4184	3205	5013	4423	5073
ENSMUSG00000023456	Tpi1	-0.735	11.268	2.5e-05	0.00099	0.00013	0.0028	46997	53841	50701	77790	94365	80003	50738	60113	54276	76070	80441	74378
ENSMUSG00000028417	Tal2	1.918	0.942	2.5e-05	0.00097	7e-06	0.00025	67	92	78	13	22	27	72	103	83	13	19	25
ENSMUSG00000057716	Tmem178b	-1.651	1.252	2.6e-05	0.001	1.3e-05	0.00041	29	30	34	88	79	122	31	33	36	86	67	114
ENSMUSG00000062312	Erbb2	1.06	3.351	2.6e-05	0.001	2.1e-05	0.00064	372	424	323	176	142	218	402	473	346	172	121	203
ENSMUSG00000063659	Zbtb18	-0.767	6.46	2.6e-05	0.001	4e-05	0.0011	1669	1861	1802	2872	3308	2893	1802	2078	1929	2808	2820	2690
ENSMUSG00000090066	1110002E22Rik	-0.997	8.097	2.6e-05	0.001	7e-06	0.00025	6159	4112	4690	8420	11988	9449	6649	4591	5021	8234	10219	8785
ENSMUSG00000003623	Crot	-1.097	5.319	2.7e-05	0.001	1.3e-06	5.7e-05	529	694	856	1283	1818	1345	571	775	916	1255	1550	1250
ENSMUSG00000010936	Vac14	0.863	5.173	2.7e-05	0.0011	3.9e-06	0.00015	1292	1343	1168	759	631	700	1395	1499	1250	742	538	651
ENSMUSG00000070424	Art5	1.27	4.615	2.7e-05	0.001	2.8e-07	1.5e-05	1162	902	762	406	271	494	1254	1007	816	397	231	459
ENSMUSG00000025330	Padi4	3.52	-0.51	2.8e-05	0.0011	2.8e-07	1.5e-05	37	24	31	1	5	2	40	27	33	1	4	2
ENSMUSG00000026100	Mstn	-2.719	4.49	2.8e-05	0.0011	1.3e-19	5.3e-17	126	144	214	815	1565	809	136	161	229	797	1335	752
ENSMUSG00000008822	Acyp1	-1.149	4.349	2.9e-05	0.0011	1.3e-07	8e-06	320	376	337	646	965	682	346	420	361	632	823	634
ENSMUSG00000039395	Mreg	-1.011	5.001	2.9e-05	0.0011	8.8e-07	4e-05	557	577	602	1077	966	1454	601	644	644	1053	823	1352
ENSMUSG00000072596	Ear2	2.081	1.343	2.9e-05	0.0011	1e-05	0.00035	114	136	73	43	19	14	123	152	78	42	16	13
ENSMUSG00000083567	Gm11451	-1.232	2.949	2.9e-05	0.0011	1.1e-05	0.00036	101	131	143	236	369	275	109	146	153	231	315	256
ENSMUSG00000085457	1110046J04Rik	2.005	1.852	2.9e-05	0.0011	4.8e-06	0.00018	131	206	122	18	60	36	142	230	131	18	52	33
ENSMUSG00000036854	Hspb6	0.778	10.093	3e-05	0.0011	5.5e-05	0.0014	36683	35168	41088	23779	19493	22599	39603	39265	43985	23253	16617	21010
ENSMUSG00000053886	Sh2d4a	1.883	3.248	3e-05	0.0011	2.1e-10	2.4e-08	408	527	275	107	88	132	441	588	295	105	75	123
ENSMUSG00000039496	Cdnf	-0.845	4.632	3.1e-05	0.0012	0.00015	0.0032	374	452	621	753	958	891	404	505	665	736	817	828
ENSMUSG00000040430	Pitpnc1	-0.752	6.253	3.1e-05	0.0012	0.00027	0.005	1760	1345	1543	2490	2261	3075	1900	1502	1652	2435	1927	2859
ENSMUSG00000043895	S1pr2	1.032	3.457	3.1e-05	0.0012	3.3e-06	0.00013	434	390	373	214	188	184	469	436	399	209	160	171
ENSMUSG00000044792	Isca1	-0.728	7.776	3.1e-05	0.0012	0.00013	0.0029	4078	4249	5178	7343	7175	7859	4403	4744	5543	7181	6116	7306
ENSMUSG00000064345	mt-Nd2	-0.717	12.254	3.1e-05	0.0012	0.00049	0.0083	92031	94752	115645	169745	138004	189328	99357	105789	123799	165991	117641	176016
ENSMUSG00000068196	Col8a1	2.8	5.947	3.1e-05	0.0012	2.1e-22	1.2e-19	4325	1881	2610	399	380	486	4669	2100	2794	390	324	452
ENSMUSG00000016256	Ctsz	1.021	5.987	3.2e-05	0.0012	1e-06	4.6e-05	2880	2103	1963	1219	1092	1111	3109	2348	2102	1192	931	1033
ENSMUSG00000026353	Ubxn4	0.788	6.71	3.2e-05	0.0012	6.9e-05	0.0017	3883	3965	2996	2025	2287	1967	4192	4427	3207	1980	1950	1829
ENSMUSG00000032393	Dpp8	-0.755	6.756	3.2e-05	0.0012	0.00025	0.0048	1800	2421	2356	3440	4312	3351	1943	2703	2522	3364	3676	3115
ENSMUSG00000026819	Slc25a25	-1.448	6.8	3.3e-05	0.0012	4e-07	2.1e-05	942	1936	2013	3237	5320	4787	1017	2161	2155	3165	4535	4450
ENSMUSG00000029168	Dpysl5	-1.904	1.029	3.3e-05	0.0012	6.4e-05	0.0016	26	32	10	84	112	61	28	36	11	82	96	57
ENSMUSG00000020475	Pgam2	-0.721	11.264	3.4e-05	0.0012	0.00029	0.0055	58394	48986	44615	78985	93287	78292	63042	54692	47761	77238	79522	72787
ENSMUSG00000023904	Hcfc1r1	1.088	6.712	3.4e-05	0.0013	2.1e-07	1.2e-05	4870	3624	3169	1861	1812	1815	5258	4046	3393	1820	1545	1687
ENSMUSG00000034648	Lrrn1	1.274	3.574	3.4e-05	0.0012	7.5e-05	0.0018	418	411	540	223	91	252	451	459	578	218	77	234
ENSMUSG00000089781	Gm15756	-1.51	2.417	3.4e-05	0.0012	4.4e-05	0.0012	41	82	102	158	221	263	44	92	109	154	188	245
ENSMUSG00000015755	Tab2	-0.748	6.718	3.5e-05	0.0013	0.00013	0.0029	2434	2125	1869	3377	3983	3437	2628	2372	2001	3302	3395	3195
ENSMUSG00000031133	Arhgef6	-0.784	5.535	3.5e-05	0.0013	3.6e-05	0.001	868	881	1036	1472	1769	1558	937	984	1109	1439	1508	1448
ENSMUSG00000000532	Acvr1b	-0.784	5.763	3.6e-05	0.0013	0.00023	0.0045	896	1339	1028	1891	2102	1626	967	1495	1100	1849	1792	1512
ENSMUSG00000032601	Prkar2a	-0.739	7.089	3.6e-05	0.0013	0.00016	0.0033	2578	2663	3104	4432	5263	4236	2783	2973	3323	4334	4487	3938
ENSMUSG00000052512	Nav2	1.107	4.794	3.6e-05	0.0013	6.8e-07	3.2e-05	840	1234	1016	467	379	588	907	1378	1088	457	323	547
ENSMUSG00000063856	Gpx1	0.783	6.971	3.6e-05	0.0013	6.4e-05	0.0016	5050	4186	3746	2571	2598	2374	5452	4674	4010	2514	2215	2207
ENSMUSG00000091712	Sec14l5	-2.244	2.958	3.6e-05	0.0013	2.2e-08	1.6e-06	40	57	124	251	484	311	43	64	132	245	413	289
ENSMUSG00000023004	Tuba1b	0.9	6.336	3.7e-05	0.0013	1.6e-05	0.00049	3466	2602	2530	1739	1326	1542	3742	2905	2708	1701	1130	1434
ENSMUSG00000030592	Ryr1	-0.722	11.132	3.7e-05	0.0013	0.00028	0.0052	41743	50827	46053	66815	87381	74538	45066	56748	49300	65337	74488	69297
ENSMUSG00000032279	Idh3a	-0.709	9.163	3.8e-05	0.0014	0.00058	0.0095	10060	10834	14723	19645	18472	20096	10861	12096	15761	19211	15746	18683
ENSMUSG00000021668	Polk	-1.748	3.351	3.9e-05	0.0014	9.3e-10	9.5e-08	125	101	155	380	577	325	135	113	166	372	492	302
ENSMUSG00000030616	Sytl2	-1.759	3.542	3.9e-05	0.0014	8.5e-08	5.3e-06	77	196	160	423	652	392	83	219	171	414	556	364
ENSMUSG00000020747	2310067B10Rik	-0.752	6.188	4e-05	0.0014	9.4e-05	0.0021	1416	1365	1661	2255	2618	2606	1529	1524	1778	2205	2232	2423
ENSMUSG00000034390	Cmip	0.872	4.837	4e-05	0.0014	1.6e-05	0.00049	1078	1067	871	633	452	563	1164	1191	932	619	385	523
ENSMUSG00000041058	Wwp1	-0.727	7.323	4.2e-05	0.0015	0.00027	0.005	2667	3639	3561	5192	5648	5495	2879	4063	3812	5077	4815	5109
ENSMUSG00000026141	Col19a1	2.739	1.992	4.4e-05	0.0016	2.8e-11	3.8e-09	171	265	116	27	21	34	185	295	124	26	18	32
ENSMUSG00000030730	Atp2a1	-0.713	14.587	4.4e-05	0.0016	0.0004	0.007	453934	575236	497435	774329	967267	761320	490068	642243	532509	757204	824544	707790
ENSMUSG00000075595	Zfp652	-0.743	6.576	4.4e-05	0.0016	9.8e-05	0.0022	1827	2040	1972	3010	3685	3080	1973	2278	2111	2943	3141	2863
ENSMUSG00000092201	A530058N18Rik	-4.848	1.702	4.4e-05	0.0016	8.1e-18	2.9e-15	4	8	6	100	286	125	4	9	6	98	245	116
ENSMUSG00000042529	Kcnj12	-1.261	5.146	4.5e-05	0.0016	3.3e-07	1.8e-05	406	754	543	1157	1703	1225	439	842	581	1131	1452	1139
ENSMUSG00000020366	Mapk9	-0.769	5.527	4.6e-05	0.0016	5.7e-05	0.0015	811	939	1039	1460	1604	1688	876	1048	1112	1428	1367	1569
ENSMUSG00000031827	Cotl1	1.026	4.339	4.6e-05	0.0016	2.5e-06	0.0001	908	700	604	382	313	390	980	782	647	374	267	363
ENSMUSG00000035941	Ibtk	-0.799	6.894	4.6e-05	0.0016	7.2e-05	0.0017	2247	2295	2560	3709	4968	3677	2426	2562	2740	3627	4235	3418
ENSMUSG00000045136	Tubb2b	1.091	3.013	4.6e-05	0.0016	2.4e-05	0.0007	314	327	248	163	121	133	339	365	266	159	103	124
ENSMUSG00000020230	Prmt2	1.002	3.449	4.7e-05	0.0016	9.3e-06	0.00031	399	445	338	202	199	188	431	497	362	198	170	175
ENSMUSG00000001870	Ltbp1	0.885	5.197	4.8e-05	0.0017	1e-05	0.00035	1142	1560	1183	633	711	760	1233	1742	1266	619	606	707
ENSMUSG00000015846	Rxra	-0.729	6.826	4.9e-05	0.0017	0.00012	0.0026	2085	2443	2460	3815	4151	3614	2251	2728	2633	3731	3539	3360
ENSMUSG00000060923	Acyp2	-0.742	6.466	4.9e-05	0.0017	0.00022	0.0044	1502	2050	1859	2670	3282	3099	1622	2289	1990	2611	2798	2881
ENSMUSG00000061462	Obscn	-0.707	10.003	4.9e-05	0.0017	0.00046	0.0079	17927	21201	24696	31453	37847	34858	19354	23671	26437	30757	32263	32407
ENSMUSG00000073684	2610002J02Rik	1.865	3.365	4.9e-05	0.0017	2.1e-09	2e-07	591	403	317	130	78	152	638	450	339	127	66	141
ENSMUSG00000017817	Jph2	-0.937	10.129	5e-05	0.0017	6.3e-06	0.00023	19435	22153	21315	34721	49534	36171	20982	24733	22818	33953	42225	33628
ENSMUSG00000027750	Postn	1.443	7.162	5e-05	0.0017	1.4e-09	1.3e-07	6766	3846	6519	2361	1996	1945	7304	4294	6979	2309	1701	1808
ENSMUSG00000022043	Trim35	-0.714	8.295	5.1e-05	0.0017	0.00037	0.0065	5779	6527	7167	10045	12465	9440	6239	7287	7672	9823	10626	8776
ENSMUSG00000026384	Ptpn4	-0.895	4.864	5.1e-05	0.0017	0.0003	0.0056	370	507	787	1075	970	1050	400	566	842	1051	827	976
ENSMUSG00000042622	Maff	1.281	2.569	5.1e-05	0.0017	2.5e-05	0.00072	169	224	284	83	92	104	183	250	304	81	78	97
ENSMUSG00000047141	Zfp654	-1.029	3.476	5.1e-05	0.0017	2.5e-05	0.00073	180	202	214	304	441	472	194	226	229	297	376	439
ENSMUSG00000064280	Ccdc146	-1.429	1.688	5.1e-05	0.0017	0.00017	0.0035	61	47	33	90	152	137	66	52	35	88	130	127
ENSMUSG00000085980	Gm12408	2.652	-0.021	5.2e-05	0.0018	3.8e-06	0.00015	55	30	41	3	9	8	59	34	44	3	8	7
ENSMUSG00000038582	Pptc7	-0.714	6.817	5.3e-05	0.0018	0.00052	0.0087	2023	2110	2854	3891	3454	4117	2184	2356	3055	3805	2944	3828
ENSMUSG00000034768	Asb16	-0.74	6.489	5.4e-05	0.0018	0.00019	0.0039	1699	2078	1727	2643	3472	3077	1834	2320	1849	2585	2960	2861
ENSMUSG00000028664	Ephb2	1.419	1.802	5.5e-05	0.0018	3.3e-05	0.00092	126	127	151	59	55	37	136	142	162	58	47	34
ENSMUSG00000042686	Jph1	-1.01	8.614	5.5e-05	0.0019	1.7e-06	7.1e-05	6491	7688	7092	12045	17788	13017	7008	8583	7592	11779	15164	12102
ENSMUSG00000101304	Plet1os	-1.206	3.151	5.5e-05	0.0018	9e-06	0.0003	162	128	147	353	243	412	175	143	157	345	207	383
ENSMUSG00000029161	Cgref1	1.167	2.515	5.7e-05	0.0019	0.00018	0.0037	194	252	191	75	125	84	209	281	205	73	107	78
ENSMUSG00000060913	Trim55	-1.338	5.403	5.7e-05	0.0019	9.1e-08	5.6e-06	455	664	842	1404	2118	1435	491	741	901	1373	1806	1334
ENSMUSG00000020810	Cygb	1.132	4.779	5.8e-05	0.0019	3.6e-07	1.9e-05	1259	792	1027	554	394	455	1359	884	1099	542	336	423
ENSMUSG00000019990	Pde7b	-0.805	4.701	5.9e-05	0.002	9.3e-05	0.0021	431	495	620	908	1005	790	465	553	664	888	857	734
ENSMUSG00000048701	Ccdc6	-0.73	6.453	5.9e-05	0.002	9.8e-05	0.0022	1709	1990	1693	2936	3158	2847	1845	2222	1812	2871	2692	2647
ENSMUSG00000096944	Gm26722	1.175	4.216	6.1e-05	0.002	2.4e-07	1.3e-05	850	733	516	290	337	302	917	818	552	284	287	281
ENSMUSG00000030539	Sema4b	1.143	2.717	6.2e-05	0.0021	5.8e-05	0.0015	257	250	224	139	86	105	277	279	240	136	73	98
ENSMUSG00000020700	Map3k3	-0.818	4.536	6.3e-05	0.0021	0.00018	0.0037	367	423	581	736	912	768	396	472	622	720	778	714
ENSMUSG00000048376	F2r	1.077	3.807	6.3e-05	0.0021	4.3e-06	0.00016	509	398	637	243	223	266	550	445	682	238	190	247
ENSMUSG00000026915	Strbp	-0.89	4.389	6.4e-05	0.0021	1.8e-05	0.00054	402	400	396	685	910	627	434	447	424	670	776	583
ENSMUSG00000024292	Cyp4f14	3.761	-0.736	6.5e-05	0.0021	3.3e-06	0.00013	16	36	26	2	0	3	17	40	28	2	0	3
ENSMUSG00000025232	Hexa	0.77	6.44	6.5e-05	0.0021	8e-05	0.0019	3492	2895	2565	1799	1753	1697	3770	3232	2746	1759	1494	1578
ENSMUSG00000056367	Actr3b	-1.544	1.326	6.5e-05	0.0021	0.00016	0.0034	19	49	35	88	115	97	21	54	37	86	98	90
ENSMUSG00000074994	Qser1	-0.746	5.882	6.5e-05	0.0021	0.00014	0.0029	1088	1212	1303	1835	2311	1897	1175	1353	1395	1794	1970	1764
ENSMUSG00000041798	Gck	-1.72	0.937	6.6e-05	0.0021	6.3e-05	0.0016	15	24	32	94	77	62	16	27	34	92	66	58
ENSMUSG00000063229	Ldha	-0.692	11.694	6.6e-05	0.0021	0.00026	0.0049	65188	73046	69065	108030	123044	103878	70377	81555	73935	105641	104889	96574
ENSMUSG00000097141	Gm10524	-1.468	1.498	6.6e-05	0.0021	7.2e-05	0.0017	32	40	48	90	140	103	35	45	51	88	120	96
ENSMUSG00000101227	RP24-495G2.2	7.016	-1.394	6.6e-05	0.0021	2.8e-07	1.5e-05	21	10	17	0	0	0	23	11	18	0	0	0
ENSMUSG00000022139	Mbnl2	-0.821	7.084	6.7e-05	0.0022	0.0002	0.0039	2009	2932	3084	4219	5519	4441	2169	3274	3301	4126	4705	4129
ENSMUSG00000047875	Gpr157	-0.737	5.816	6.8e-05	0.0022	0.00023	0.0045	1207	932	1315	1875	2031	1851	1303	1041	1408	1834	1731	1721
ENSMUSG00000007617	Homer1	-1.426	6.346	6.9e-05	0.0022	2.4e-10	2.7e-08	1127	1283	1198	2540	4270	2888	1217	1432	1282	2484	3640	2685
ENSMUSG00000030353	Tead4	1.672	3.244	6.9e-05	0.0022	1.2e-08	9.2e-07	348	519	302	137	88	141	376	579	323	134	75	131
ENSMUSG00000049907	Rasl11b	1.115	2.75	6.9e-05	0.0022	0.00019	0.0039	303	203	237	128	132	83	327	227	254	125	113	77
ENSMUSG00000097414	B130046B21Rik	-1.973	0.547	7e-05	0.0023	5.7e-05	0.0015	16	24	7	66	70	47	17	26	8	65	60	44
ENSMUSG00000028986	Klhl7	-0.8	4.822	7.1e-05	0.0023	0.00021	0.0041	431	590	664	820	1099	1016	465	659	711	802	937	945
ENSMUSG00000021759	Ppap2a	0.78	5.85	7.2e-05	0.0023	3.1e-05	0.00087	1781	2139	2039	1134	1180	1155	1923	2388	2183	1109	1006	1074
ENSMUSG00000052852	Reep1	-0.965	6.906	7.2e-05	0.0023	7.7e-06	0.00027	1849	2370	2431	4194	5266	3520	1996	2646	2602	4101	4489	3272
ENSMUSG00000097705	Gm26740	-0.971	3.758	7.2e-05	0.0023	3.5e-05	0.00095	294	231	220	463	596	402	317	258	236	453	508	374
ENSMUSG00000068220	Lgals1	0.729	8.62	7.3e-05	0.0023	0.00032	0.0059	15006	13925	11238	7781	9245	7211	16200	15547	12031	7609	7881	6704
ENSMUSG00000023913	Pla2g7	-1.201	4.897	7.5e-05	0.0024	3.2e-08	2.2e-06	480	528	469	1122	1421	851	518	589	502	1097	1212	791
ENSMUSG00000031204	Asb12	-0.766	5.152	7.5e-05	0.0024	4e-05	0.0011	631	787	733	1157	1270	1233	681	879	785	1131	1083	1146
ENSMUSG00000087435	Gm16323	-4.302	-1.169	7.5e-05	0.0024	5.8e-07	2.9e-05	0	3	0	20	23	17	0	3	0	20	20	16
ENSMUSG00000041548	Hspb8	0.985	9.524	7.7e-05	0.0024	2.3e-05	0.00066	24518	31550	23987	10599	17743	12099	26470	35225	25678	10365	15125	11248
ENSMUSG00000005628	Tmod4	-0.822	8.547	7.8e-05	0.0025	8.5e-05	0.002	6404	7837	7867	10408	15045	13641	6914	8750	8422	10178	12825	12682
ENSMUSG00000018821	Avpi1	0.904	3.934	7.8e-05	0.0025	9.8e-06	0.00033	542	545	534	251	308	308	585	609	572	245	263	286
ENSMUSG00000033152	Podxl2	-0.748	5.557	7.8e-05	0.0025	7.5e-05	0.0018	886	975	1011	1487	1792	1545	957	1089	1082	1454	1528	1436
ENSMUSG00000039005	Tlr4	1.398	2.511	7.8e-05	0.0025	1.4e-05	0.00044	167	215	284	105	69	77	180	240	304	103	59	72
ENSMUSG00000021258	Ccnk	-0.747	5.594	8.2e-05	0.0025	0.00014	0.0029	878	1029	1042	1426	1865	1659	948	1149	1115	1394	1590	1542
ENSMUSG00000024617	Camk2a	-1.038	8.631	8.2e-05	0.0025	7.3e-07	3.4e-05	6859	7280	7106	12741	18383	12502	7405	8128	7607	12459	15671	11623
ENSMUSG00000028634	Hivep3	1.269	2.165	8.2e-05	0.0025	0.00029	0.0055	190	148	171	61	47	102	205	165	183	60	40	95
ENSMUSG00000019478	Rab4a	-0.92	3.414	8.3e-05	0.0026	3.4e-05	0.00093	190	196	214	412	368	355	205	219	229	403	314	330
ENSMUSG00000035109	Shc4	1.425	1.666	8.4e-05	0.0026	0.00038	0.0067	141	114	113	25	45	68	152	127	121	24	38	63
ENSMUSG00000000056	Narf	-0.757	6.715	8.5e-05	0.0026	0.00029	0.0055	1802	2064	2521	3157	4222	3418	1946	2305	2699	3087	3599	3178
ENSMUSG00000025793	Hgs	0.821	4.723	8.5e-05	0.0026	5.2e-05	0.0013	884	1072	795	480	606	471	954	1197	851	469	517	438
ENSMUSG00000078190	Dnm3os	1.847	1.265	8.5e-05	0.0026	3.9e-05	0.0011	134	87	76	41	26	15	144	97	81	40	22	14
ENSMUSG00000029312	Klhl8	-0.769	5.445	8.8e-05	0.0027	0.00013	0.0029	757	946	930	1322	1786	1378	817	1056	996	1293	1523	1281
ENSMUSG00000037411	Serpine1	2.878	4.517	9.2e-05	0.0028	8.5e-18	2.9e-15	1097	588	1599	149	189	109	1184	657	1712	146	161	101
ENSMUSG00000011884	Gltp	0.873	4.237	9.3e-05	0.0028	4.1e-05	0.0011	672	720	595	349	299	437	726	804	637	341	255	406
ENSMUSG00000026251	Chrnd	3.037	4.1	9.5e-05	0.0029	3.9e-22	2.1e-19	549	1265	672	113	100	89	593	1412	719	111	85	83
ENSMUSG00000032374	Plod2	1.103	3.753	9.5e-05	0.0029	3e-06	0.00012	637	412	447	229	253	214	687	460	479	224	216	199
ENSMUSG00000039062	Anpep	1.053	4.667	9.5e-05	0.0029	2.8e-06	0.00011	1119	941	736	549	367	430	1208	1051	788	537	313	400
ENSMUSG00000032491	Nradd	1.679	1.084	9.6e-05	0.0029	2.6e-05	0.00074	68	104	80	20	30	28	74	116	86	20	26	26
ENSMUSG00000048920	Fkrp	-0.834	5.837	9.6e-05	0.0029	0.00013	0.0029	857	1253	1250	1797	2368	1826	925	1399	1338	1757	2019	1698
ENSMUSG00000087370	Tmem170b	-0.778	4.797	9.6e-05	0.0029	8.7e-05	0.002	453	584	636	880	1043	945	489	652	681	861	889	879
ENSMUSG00000025241	Fyco1	-0.687	7.602	9.7e-05	0.0029	0.00058	0.0096	3317	4081	4784	6212	6908	6494	3581	4556	5121	6075	5889	6037
ENSMUSG00000020467	Efemp1	-0.953	3.173	9.8e-05	0.0029	8.4e-05	0.002	179	142	178	294	321	353	193	159	191	287	274	328
ENSMUSG00000020792	Exoc7	-1.292	6.653	9.8e-05	0.003	6.9e-09	5.7e-07	1465	1705	1605	3055	5072	3564	1582	1903	1718	2987	4324	3313
ENSMUSG00000020205	Phlda1	1.288	4.225	9.9e-05	0.003	7.2e-08	4.5e-06	899	738	524	313	245	326	970	824	561	306	209	303
ENSMUSG00000022474	Pmm1	0.85	4.519	0.0001	0.003	2.3e-05	0.00067	883	681	841	497	392	444	953	761	900	486	334	413
ENSMUSG00000028736	Pax7	-1.376	1.583	0.0001	0.003	0.00012	0.0026	43	56	35	138	113	97	46	62	38	135	96	90
ENSMUSG00000042124	Lce1f	7.259	-1.192	0.0001	0.0031	4.9e-07	2.5e-05	31	20	6	0	0	0	33	22	7	0	0	0
ENSMUSG00000043091	Tuba1c	0.999	3.208	0.0001	0.0031	5.1e-05	0.0013	400	313	286	179	167	154	432	349	306	175	142	143
ENSMUSG00000052459	Atp6v1a	0.784	5.451	0.0001	0.003	2.2e-05	0.00066	1436	1653	1432	946	860	820	1550	1846	1533	925	733	762
ENSMUSG00000079164	Tlr5	-1.692	1.103	0.0001	0.003	0.00027	0.005	15	23	43	74	116	73	16	26	46	72	99	68
ENSMUSG00000003363	Pld3	0.973	4.901	0.00011	0.0031	7.7e-06	0.00027	1256	1131	844	553	448	644	1356	1263	904	541	382	599
ENSMUSG00000020402	Vdac1	-0.664	10.391	0.00011	0.0032	0.00048	0.0082	26638	30030	28372	43053	41824	49859	28758	33528	30372	42101	35653	46353
ENSMUSG00000023092	Fhl1	1.662	10.152	0.00011	0.0031	0.00025	0.0048	44119	38694	58724	15053	3896	25766	47631	43201	62864	14720	3320	23955
ENSMUSG00000025041	Nt5c2	0.969	3.44	0.00011	0.0033	5.5e-05	0.0014	396	360	410	239	153	203	428	402	439	234	130	189
ENSMUSG00000027499	Pkia	-0.709	8.572	0.00011	0.0031	0.00057	0.0094	6726	8312	8596	10747	14785	13107	7262	9280	9202	10509	12604	12185
ENSMUSG00000029512	Ulk1	-0.718	5.861	0.00011	0.0031	0.00018	0.0037	1079	1157	1357	1851	2106	1957	1165	1292	1453	1810	1795	1819
ENSMUSG00000031007	Atp6ap2	0.793	5.036	0.00011	0.0032	2.5e-05	0.00071	1089	1283	1025	614	686	660	1176	1432	1097	600	585	614
ENSMUSG00000037966	Ninj1	0.867	4.24	0.00011	0.0032	1.7e-05	0.00053	698	675	616	423	337	330	753	754	660	414	287	307
ENSMUSG00000038670	Mybpc2	-1.499	12.274	0.00011	0.0032	7.5e-09	6.2e-07	50860	85412	75510	191731	260928	146023	54909	95361	80834	187491	222428	135756
ENSMUSG00000054484	Tmem62	1.143	2.527	0.00011	0.0032	0.00015	0.0032	172	215	252	92	80	117	186	240	270	90	68	109
ENSMUSG00000067071	Hes6	0.876	4.099	0.00011	0.0033	7.5e-05	0.0018	673	640	492	328	277	379	727	715	527	321	236	352
ENSMUSG00000068551	Zfp467	-0.84	3.979	0.00011	0.0032	0.00024	0.0046	385	239	297	487	604	559	416	267	318	476	515	520
ENSMUSG00000096146	Kcnj11	-1.283	5.13	0.00011	0.0033	3.6e-07	1.9e-05	387	592	688	1440	1640	978	418	661	736	1408	1398	909
ENSMUSG00000004798	Ulk2	-0.696	6.639	0.00012	0.0035	0.00027	0.0051	1968	2102	2155	3138	3843	3102	2125	2347	2307	3069	3276	2884
ENSMUSG00000021612	Slc6a18	6.925	-1.464	0.00012	0.0034	2.6e-07	1.5e-05	19	14	12	0	0	0	20	16	13	0	0	0
ENSMUSG00000024442	0610009O20Rik	-0.778	6.142	0.00012	0.0035	0.00065	0.01	1061	1339	1855	2164	2428	2703	1146	1495	1986	2116	2070	2513
ENSMUSG00000036622	Atp13a2	-0.766	4.856	0.00012	0.0034	5.4e-05	0.0014	538	602	612	868	1100	1011	581	672	655	849	938	940
ENSMUSG00000037994	Slc9b2	2.499	-0.014	0.00012	0.0033	3.2e-06	0.00013	47	38	40	4	7	11	51	42	43	4	6	10
ENSMUSG00000038024	Dennd4c	-0.849	3.885	0.00012	0.0034	0.00022	0.0043	227	321	312	524	597	428	245	358	334	512	509	398
ENSMUSG00000041801	Phlda3	1.088	7.485	0.00012	0.0035	0.00015	0.0033	5733	6925	7281	3953	1621	3807	6189	7732	7794	3866	1381	3539
ENSMUSG00000062785	Kcnc3	-1.381	2.688	0.00012	0.0033	6.1e-06	0.00022	80	99	112	197	332	228	86	110	120	193	283	212
ENSMUSG00000097666	A330094K24Rik	-1.389	1.529	0.00012	0.0033	0.00015	0.0032	39	34	55	91	111	133	42	38	59	89	95	124
ENSMUSG00000002580	Mien1	0.789	5.116	0.00013	0.0036	5.5e-05	0.0014	1411	1179	997	684	686	706	1523	1316	1067	669	585	656
ENSMUSG00000021466	Ptch1	-1.485	1.788	0.00013	0.0037	8.5e-05	0.002	41	39	66	98	135	177	44	44	71	96	115	165
ENSMUSG00000029070	Mxra8	0.742	6.131	0.00013	0.0037	5.5e-05	0.0014	2463	2450	2259	1377	1472	1438	2659	2735	2418	1347	1255	1337
ENSMUSG00000029270	Fam69a	-0.825	4.578	0.00013	0.0037	6.7e-05	0.0016	446	459	501	856	982	655	482	513	536	837	837	609
ENSMUSG00000030847	Bag3	0.729	7.388	0.00013	0.0036	9.9e-05	0.0023	5889	5591	5609	3618	3061	3630	6358	6242	6004	3538	2609	3375
ENSMUSG00000034290	Nek9	-0.789	7.409	0.00013	0.0037	0.00011	0.0024	3115	3453	3629	5115	7139	5370	3363	3855	3885	5002	6086	4992
ENSMUSG00000034557	Zfyve9	-0.713	5.935	0.00013	0.0036	0.00051	0.0086	1058	1335	1398	1906	2428	1882	1142	1491	1496	1864	2070	1750
ENSMUSG00000040274	Cdk6	2.663	-0.179	0.00013	0.0037	1.2e-05	0.00039	45	37	31	3	4	11	48	41	33	3	3	10
ENSMUSG00000042650	Alkbh5	-0.684	7.465	0.00013	0.0036	0.00058	0.0096	3328	3799	3967	5250	6967	5607	3593	4242	4247	5134	5939	5213
ENSMUSG00000043953	Ccrl2	-1.041	2.652	0.00013	0.0036	0.00033	0.006	95	117	121	190	210	286	103	131	129	186	179	266
ENSMUSG00000049723	Mmp12	4.385	-0.463	0.00013	0.0037	2.9e-07	1.6e-05	32	51	15	2	2	0	35	57	16	2	2	0
ENSMUSG00000059248	2017-09-09	0.782	5.206	0.00013	0.0036	2.3e-05	0.00067	1308	1371	1132	731	732	753	1412	1531	1212	715	624	700
ENSMUSG00000000320	Alox12	1.444	1.545	0.00014	0.0038	0.00048	0.0083	97	129	112	35	24	65	105	144	120	34	20	61
ENSMUSG00000018567	Gabarap	0.719	7.439	0.00014	0.0039	0.0002	0.0041	6601	6040	5024	3676	3400	3652	7126	6744	5378	3595	2898	3395
ENSMUSG00000043445	Pgp	-0.702	5.567	0.00014	0.004	0.00022	0.0043	1031	935	984	1785	1413	1601	1113	1044	1053	1746	1204	1488
ENSMUSG00000052429	Prmt1	0.724	6.872	0.00014	0.0039	0.00011	0.0024	4200	4182	3558	2429	2444	2355	4534	4669	3809	2375	2083	2189
ENSMUSG00000008226	Scrn3	-0.713	5.616	0.00015	0.004	0.00024	0.0046	886	1001	1152	1589	1815	1578	957	1118	1233	1554	1547	1467
ENSMUSG00000020256	Aldh1l2	-1.58	2.617	0.00015	0.004	5.7e-07	2.8e-05	80	90	80	173	330	244	86	100	86	169	282	227
ENSMUSG00000020476	Dbnl	0.825	4.483	0.00015	0.004	1.1e-05	0.00037	751	818	761	476	440	400	811	913	815	465	375	372
ENSMUSG00000021815	Mss51	1.496	4.718	0.00015	0.0042	4.8e-07	2.5e-05	937	1364	867	230	568	325	1012	1523	928	225	485	302
ENSMUSG00000025380	Fscn2	-2.772	-0.464	0.00015	0.004	6.5e-05	0.0016	1	8	5	31	19	46	1	9	5	30	16	43
ENSMUSG00000049044	Rapgef4	1.324	1.858	0.00015	0.004	6.4e-05	0.0016	132	135	146	68	42	54	143	151	156	67	36	50
ENSMUSG00000097234	Gm26518	-2.08	0.257	0.00015	0.0042	0.00023	0.0045	4	22	9	54	60	38	5	24	10	53	51	35
ENSMUSG00000025510	Cd151	0.713	7.269	0.00016	0.0044	0.00013	0.0028	4910	5663	5097	3172	3095	3290	5301	6323	5456	3102	2638	3059
ENSMUSG00000031402	Mpp1	0.775	4.994	0.00016	0.0044	7.7e-05	0.0018	1002	1131	1149	638	744	537	1082	1263	1230	624	634	499
ENSMUSG00000037098	Rab11fip3	-0.687	6.165	0.00016	0.0044	0.00037	0.0066	1384	1482	1629	2148	2395	2694	1494	1655	1744	2100	2042	2505
ENSMUSG00000051627	Hist1h1e	-1.987	1.44	0.00016	0.0044	4.8e-05	0.0013	18	17	53	112	157	80	20	19	56	110	134	74
ENSMUSG00000061126	Cyp4f39	-2.549	2.43	0.00016	0.0042	2.1e-08	1.5e-06	26	28	74	370	213	165	28	31	79	362	181	153
ENSMUSG00000068614	Actc1	-2.867	11.98	0.00016	0.0044	8e-16	2.3e-13	15261	29756	34686	163067	296046	122336	16476	33222	37131	159461	252364	113734
ENSMUSG00000075706	Gpx4	0.709	8.707	0.00016	0.0043	0.00032	0.0059	16456	13395	12588	9134	7780	9046	17766	14955	13476	8932	6632	8410
ENSMUSG00000085519	Gm13703	2.715	0.011	0.00016	0.0044	1e-05	0.00035	50	58	22	6	4	10	54	64	24	6	3	9
ENSMUSG00000001794	Capns1	0.706	8.043	0.00017	0.0045	0.00019	0.0038	9409	9538	7817	5643	5199	5564	10158	10649	8368	5518	4432	5173
ENSMUSG00000021556	Golm1	-1.094	3.659	0.00017	0.0046	4.7e-05	0.0012	147	253	257	401	415	586	159	282	275	392	354	545
ENSMUSG00000030341	Tnfrsf1a	0.77	5.416	0.00017	0.0045	5.8e-05	0.0015	1552	1314	1531	946	737	895	1675	1467	1639	925	628	832
ENSMUSG00000031987	Egln1	-0.655	7.813	0.00017	0.0045	0.00037	0.0065	4679	4559	5056	7383	7131	7989	5052	5090	5413	7220	6079	7427
ENSMUSG00000032112	Trappc4	0.785	4.993	0.00017	0.0045	8.6e-05	0.002	1297	1064	929	705	626	579	1400	1188	995	689	534	538
ENSMUSG00000033793	Atp6v1h	0.786	5.081	0.00017	0.0046	0.00015	0.0032	1225	1258	1016	840	572	617	1322	1404	1088	821	487	574
ENSMUSG00000039630	Hnrnpu	0.766	5.37	0.00017	0.0046	7.2e-05	0.0017	1618	1398	1238	871	742	888	1747	1561	1325	852	632	826
ENSMUSG00000046500	Fam19a4	-3.773	-0.3	0.00017	0.0045	1.2e-06	5.4e-05	0	4	5	16	57	44	0	4	5	16	49	41
ENSMUSG00000054452	Aes	-0.65	9.149	0.00017	0.0046	0.00043	0.0075	12682	11347	12135	17946	19591	19217	13691	12669	12991	17549	16700	17866
ENSMUSG00000020722	Cacng1	0.908	8.452	0.00018	0.0049	2.5e-05	0.00073	12407	14874	10096	5680	7767	6469	13395	16607	10808	5554	6621	6014
ENSMUSG00000025911	Adhfe1	-0.778	4.731	0.00018	0.0049	0.00026	0.0049	460	490	647	1077	896	766	497	547	693	1053	764	712
ENSMUSG00000037086	Prr32	3.226	-0.614	0.00018	0.0047	1.1e-05	0.00036	30	35	19	5	0	3	32	39	20	5	0	3
ENSMUSG00000085289	Gm15337	-2.674	0.245	0.00018	0.0047	5.1e-06	0.00019	13	4	7	78	53	30	14	5	8	76	45	28
ENSMUSG00000013033	Lphn1	-0.711	5.25	0.00019	0.0049	9.3e-05	0.0021	850	756	753	1259	1270	1333	918	844	806	1231	1083	1239
ENSMUSG00000020546	Stxbp4	-1.171	3.907	0.00019	0.0049	7.5e-07	3.5e-05	226	250	277	453	732	511	244	279	296	443	624	475
ENSMUSG00000025268	Maged2	0.739	5.715	0.00019	0.0049	9.9e-05	0.0023	1771	1949	1647	986	1058	1172	1912	2176	1763	964	902	1090
ENSMUSG00000026253	Chrng	3.662	2.207	0.00019	0.0049	1.5e-15	4.1e-13	154	370	160	14	23	16	166	413	171	14	20	15
ENSMUSG00000026833	Olfm1	0.883	3.784	0.00019	0.0049	4.4e-05	0.0012	553	480	419	275	236	276	597	536	449	269	201	257
ENSMUSG00000044055	Otos	5.11	-1.31	0.00019	0.0049	1e-06	4.6e-05	11	23	17	0	1	0	12	25	18	0	1	0
ENSMUSG00000050812	AI314180	-0.876	7.965	0.00019	0.005	2.5e-05	0.00072	4519	5332	4572	7788	10918	7758	4879	5953	4894	7616	9307	7212
ENSMUSG00000070047	Fat1	0.814	4.43	0.00019	0.005	4.9e-05	0.0013	890	686	665	446	429	399	961	766	712	436	366	371
ENSMUSG00000098609	Gm9872	-2.949	-0.624	0.00019	0.005	0.00011	0.0024	1	8	2	27	42	18	1	9	2	26	36	17
ENSMUSG00000001525	Tubb5	0.71	6.6	0.0002	0.0052	0.00033	0.006	3767	3097	2985	2016	2225	1779	4067	3458	3195	1971	1897	1654
ENSMUSG00000020736	Nt5c	0.883	3.611	0.0002	0.0053	0.00012	0.0026	405	485	398	210	279	210	437	541	426	205	238	195
ENSMUSG00000021573	Tppp	-1.08	3.843	0.0002	0.0051	6.5e-05	0.0016	304	162	286	568	618	404	328	181	306	555	527	375
ENSMUSG00000039652	Cpeb3	-0.718	5.163	0.0002	0.0051	0.00024	0.0046	598	826	789	1155	1246	1240	646	922	845	1129	1062	1153
ENSMUSG00000006369	Fbln1	0.814	4.413	0.00021	0.0054	7.5e-05	0.0018	870	734	610	461	392	406	939	819	653	451	334	377
ENSMUSG00000029832	Nfe2l3	6.827	-1.538	0.00021	0.0054	1.8e-06	7.4e-05	13	21	8	0	0	0	14	23	9	0	0	0
ENSMUSG00000025172	Ankrd2	2.168	7.365	0.00022	0.0055	6.7e-05	0.0016	9612	4383	8062	1984	284	2639	10377	4894	8630	1940	241	2454
ENSMUSG00000027180	Fbxo3	-0.657	6.729	0.00022	0.0057	0.00051	0.0086	2021	2177	2537	3476	3503	3642	2182	2431	2716	3399	2986	3386
ENSMUSG00000037490	Slc2a12	-0.916	3.101	0.00022	0.0055	0.0006	0.0098	137	136	210	269	311	332	148	152	225	263	265	309
ENSMUSG00000037606	Osbpl5	0.762	4.899	0.00022	0.0056	0.00018	0.0037	845	1168	1050	555	701	550	912	1304	1124	543	598	511
ENSMUSG00000061816	Myl1	-0.987	13.338	0.00022	0.0055	5.5e-05	0.0014	128358	214089	226003	329840	457799	339154	138576	239028	241938	322545	390250	315307
ENSMUSG00000079020	Slc45a4	-0.727	4.848	0.00022	0.0057	0.00037	0.0066	462	601	709	921	1012	1000	499	671	759	901	863	930
ENSMUSG00000019947	Arid5b	0.957	3.188	0.00023	0.0057	0.00018	0.0037	391	275	309	192	168	142	422	307	331	188	143	132
ENSMUSG00000030301	Ccdc91	-0.919	6.401	0.00023	0.0057	4.3e-05	0.0012	1207	1817	1759	2671	3691	2683	1303	2028	1883	2612	3147	2494
ENSMUSG00000052374	Actn2	1.137	10.031	0.00023	0.0057	0.00017	0.0035	39612	32912	45170	20183	8971	24362	42765	36746	48355	19737	7647	22649
ENSMUSG00000058056	Palld	-1.06	5.788	0.00023	0.0058	5.1e-06	0.00019	948	770	1211	1776	2571	1759	1024	860	1296	1737	2192	1635
ENSMUSG00000090084	Srpx	0.784	4.541	0.00023	0.0059	7.9e-05	0.0019	777	918	706	416	514	465	839	1025	756	407	438	432
ENSMUSG00000006731	B4galnt1	1.458	1.383	0.00024	0.0061	0.00028	0.0052	108	122	72	43	24	43	117	136	77	42	20	40
ENSMUSG00000026554	Dcaf8	-0.646	8.002	0.00024	0.006	0.00053	0.0088	5385	5877	5096	7959	9148	8491	5814	6561	5455	7783	7798	7894
ENSMUSG00000030116	Mfap5	1.265	6.433	0.00024	0.006	7e-08	4.4e-06	4280	3223	2476	1616	1155	1382	4620	3598	2651	1580	984	1285
ENSMUSG00000053453	Thoc7	-0.671	6.226	0.00024	0.006	0.00056	0.0093	1341	1661	1723	2407	2682	2433	1448	1855	1844	2354	2286	2262
ENSMUSG00000025816	Sec61a2	-0.715	5.088	0.00025	0.0062	0.00033	0.006	604	724	776	1086	1351	1017	652	808	831	1062	1152	945
ENSMUSG00000031700	Gpt2	-1.857	7.807	0.00025	0.0062	1.8e-10	2.1e-08	1827	3654	2446	8088	13450	7181	1973	4079	2618	7909	11466	6676
ENSMUSG00000032705	Exd2	-0.722	4.825	0.00025	0.0062	0.00025	0.0048	535	531	681	847	970	1066	578	593	729	828	827	991
ENSMUSG00000035311	Gnptab	-0.792	4.145	0.00025	0.0063	0.00041	0.0072	308	329	420	651	694	484	333	367	449	637	592	450
ENSMUSG00000050323	Ndufaf6	-0.76	4.319	0.00025	0.0063	0.00021	0.0042	394	344	472	645	758	645	425	384	505	631	646	600
ENSMUSG00000080921	Rpl38-ps2	0.926	4.016	0.00025	0.0062	7.5e-05	0.0018	696	557	474	302	242	365	751	622	507	295	206	339
ENSMUSG00000100826	RP24-439I22.1	-1.275	1.647	0.00025	0.0062	0.00056	0.0092	32	47	68	108	127	122	35	52	73	106	108	113
ENSMUSG00000003484	Cyp4f18	1.742	0.775	0.00026	0.0065	9.5e-05	0.0022	80	83	42	22	20	18	86	92	45	22	17	17
ENSMUSG00000014776	Nol3	0.768	6.306	0.00026	0.0064	0.00019	0.0038	3069	2933	2147	1428	1666	1693	3313	3275	2299	1396	1420	1574
ENSMUSG00000023336	Wfdc1	-0.672	6.156	0.00026	0.0065	0.00065	0.01	1375	1547	1577	2004	2662	2503	1484	1727	1688	1960	2269	2327
ENSMUSG00000026812	Tsc1	-0.716	5.069	0.00026	0.0063	0.00052	0.0087	571	701	803	991	1338	1081	617	783	859	969	1141	1005
ENSMUSG00000040856	Dlk1	-1.009	2.565	0.00026	0.0065	0.00038	0.0068	124	111	83	207	223	212	134	124	89	202	190	197
ENSMUSG00000000555	Itga5	0.767	4.854	0.00027	0.0066	0.00018	0.0036	992	851	1129	640	631	476	1071	950	1209	626	538	442
ENSMUSG00000022946	Dopey2	-0.853	4.711	0.00027	0.0065	4.1e-05	0.0011	499	563	462	908	1112	734	539	628	495	888	948	682
ENSMUSG00000038482	Tfdp1	-0.942	5.067	0.00027	0.0066	0.00013	0.0029	406	661	808	1122	1424	1057	438	738	865	1097	1214	983
ENSMUSG00000020598	Nrcam	1.864	1.488	0.00028	0.0069	6.9e-06	0.00024	69	149	130	31	26	39	75	166	139	30	22	36
ENSMUSG00000021597	Ankrd32	0.94	3.207	0.00028	0.0069	0.00017	0.0035	327	279	378	164	149	200	353	312	405	160	127	186
ENSMUSG00000031147	Magix	-1.806	4.022	0.00028	0.0069	1.6e-10	1.9e-08	221	167	201	718	416	928	239	187	215	702	354	863
ENSMUSG00000046223	Plaur	1.349	1.594	0.00028	0.0068	8.2e-05	0.0019	126	94	124	43	46	46	136	105	133	42	39	43
ENSMUSG00000063275	Ptpla	-0.952	7.336	0.00028	0.0068	1e-05	0.00034	2601	3282	3129	5350	7282	4798	2808	3664	3350	5232	6208	4461
ENSMUSG00000002489	Tiam1	-2.648	3.81	0.00029	0.0071	3.7e-16	1.1e-13	122	79	114	528	1008	440	132	88	122	516	860	409
ENSMUSG00000024236	Svil	-0.721	7.621	0.00029	0.0071	0.00057	0.0094	3324	4240	4598	5639	7823	6593	3589	4734	4922	5514	6669	6129
ENSMUSG00000025216	Lbx1	-0.659	6.124	0.00029	0.0071	0.00062	0.01	1648	1492	1282	2405	2408	2172	1779	1666	1373	2352	2053	2019
ENSMUSG00000028525	Pde4b	-0.799	5.643	0.00029	0.007	0.00017	0.0036	972	862	1148	1796	2023	1368	1049	963	1229	1756	1725	1272
ENSMUSG00000054342	Kcnn4	1.715	0.818	0.00029	0.007	0.00024	0.0046	83	83	45	21	13	29	89	92	48	21	11	27
ENSMUSG00000021190	Lgmn	1.082	6.209	0.0003	0.0073	9.2e-07	4.2e-05	3526	2505	2182	1258	1418	1205	3807	2797	2336	1230	1209	1120
ENSMUSG00000028217	Cdh17	-6.638	-1.809	0.0003	0.0072	8.7e-06	0.00029	0	0	0	9	8	19	0	0	0	9	7	18
ENSMUSG00000031530	Dusp4	1.306	2.15	0.0003	0.0072	0.0005	0.0085	126	200	181	82	37	86	136	223	194	80	31	80
ENSMUSG00000046876	Atxn1	-0.724	5.287	0.0003	0.0073	0.00042	0.0073	721	755	930	1141	1238	1595	778	843	996	1116	1055	1483
ENSMUSG00000048406	B330016D10Rik	-0.908	3.057	0.0003	0.0071	0.00049	0.0084	128	163	179	241	307	334	138	182	192	236	262	311
ENSMUSG00000087014	Gm16364	-1.549	0.957	0.0003	0.0073	0.00059	0.0097	16	43	20	76	76	79	17	48	21	74	65	73
ENSMUSG00000031613	Hpgd	1.466	3.604	0.00031	0.0075	2.2e-06	9e-05	331	532	587	145	124	256	358	594	628	142	105	238
ENSMUSG00000037016	Frem2	1.959	2.419	0.00031	0.0074	6.1e-08	4e-06	174	181	329	73	60	43	188	202	352	71	51	40
ENSMUSG00000085772	D630024D03Rik	3.218	0.416	0.00031	0.0073	6.3e-06	0.00023	95	54	34	13	6	0	102	60	37	13	5	0
ENSMUSG00000030091	Nup210	-0.708	4.946	0.00032	0.0075	0.00062	0.01	785	555	573	915	1179	1030	847	620	613	895	1005	958
ENSMUSG00000033039	Micall1	1.089	5.13	0.00032	0.0075	6.3e-07	3e-05	998	1617	1275	703	575	551	1078	1805	1365	687	490	512
ENSMUSG00000044795	Cyb5d1	-1.097	2.967	0.00032	0.0077	0.00055	0.0091	84	131	190	293	342	230	91	146	203	287	292	214
ENSMUSG00000060512	0610040J01Rik	-1.837	2.157	0.00032	0.0075	2.6e-06	0.00011	66	31	61	163	135	267	71	35	65	159	115	248
ENSMUSG00000063450	Syne2	-0.729	4.464	0.00032	0.0075	0.00011	0.0025	440	428	488	732	700	814	475	478	522	716	597	757
ENSMUSG00000094344	Gm11942	1.331	1.567	0.00032	0.0075	0.00018	0.0036	120	123	94	34	53	47	129	137	101	33	45	44
ENSMUSG00000026883	Dab2ip	-0.658	6.188	0.00033	0.0077	0.00048	0.0082	1539	1634	1453	2319	2684	2294	1661	1824	1555	2268	2288	2133
ENSMUSG00000030664	Sox6os	-1.601	0.83	0.00033	0.0077	4.4e-05	0.0012	19	24	26	66	75	71	21	27	28	65	64	66
ENSMUSG00000031779	Ccl22	7.403	-1.069	0.00033	0.0077	4.8e-07	2.5e-05	22	35	5	0	0	0	24	39	6	0	0	0
ENSMUSG00000037553	Zdhhc18	0.914	5.817	0.00033	0.0078	1.2e-05	0.00039	1878	2484	1656	996	1058	1140	2028	2773	1773	974	902	1060
ENSMUSG00000038342	Mlxip	-0.886	6.28	0.00033	0.0077	9.1e-05	0.0021	1199	1370	1895	2427	3339	2485	1295	1530	2028	2373	2847	2310
ENSMUSG00000043487	Acot6	1.076	2.463	0.00033	0.0077	0.0004	0.007	211	199	192	89	72	125	228	222	206	87	61	116
ENSMUSG00000068373	D430041D05Rik	-1.198	2.162	0.00033	0.0077	0.00029	0.0055	84	70	65	123	165	216	91	78	70	120	141	201
ENSMUSG00000078771	Evi2a	1.143	2.153	0.00033	0.0077	0.00022	0.0043	164	191	136	65	76	81	177	213	146	64	65	75
ENSMUSG00000079547	H2-DMb1	1.509	2.448	0.00033	0.0077	8.5e-06	0.00029	285	216	148	66	66	96	308	241	159	65	56	89
ENSMUSG00000008393	Carhsp1	0.838	5.488	0.00034	0.0078	0.00016	0.0034	1804	1309	1590	1119	696	815	1947	1462	1702	1094	593	758
ENSMUSG00000020386	Sar1b	-1.134	8.405	0.00034	0.0079	1.1e-05	0.00037	3824	7463	6083	10945	16028	11154	4129	8332	6512	10703	13663	10370
ENSMUSG00000024854	Pold4	0.829	3.951	0.00034	0.0079	5.1e-05	0.0013	553	565	492	314	268	325	597	631	527	307	228	302
ENSMUSG00000027035	Cers6	1.42	2.311	0.00034	0.0079	5e-05	0.0013	158	254	168	61	54	101	171	283	180	60	46	94
ENSMUSG00000044770	Scml4	1.724	2.273	0.00034	0.0079	4.6e-06	0.00017	154	273	168	59	83	38	166	305	180	58	71	35
ENSMUSG00000054027	Nt5dc3	-1.006	6.692	0.00034	0.0079	6e-06	0.00022	1590	2220	1815	3210	4764	3324	1717	2478	1943	3139	4061	3090
ENSMUSG00000002228	Ppm1j	-0.667	5.583	0.00035	0.0081	0.00034	0.0062	1080	984	963	1480	1591	1738	1166	1099	1031	1447	1356	1616
ENSMUSG00000019961	Tmpo	-0.699	5.363	0.00035	0.008	0.0004	0.0071	800	917	846	1301	1670	1191	864	1024	906	1272	1424	1107
ENSMUSG00000020326	Ccng1	-1	9.666	0.00035	0.008	1.7e-05	0.00053	11640	14325	18341	25444	37060	26129	12567	15994	19634	24881	31592	24292
ENSMUSG00000039911	Spsb1	1.132	4.229	0.00035	0.008	1.4e-06	6e-05	608	893	596	382	310	265	657	997	638	374	264	246
ENSMUSG00000079523	Tmsb10	0.943	5.378	0.00035	0.008	5.4e-06	0.0002	1896	1292	1281	788	782	753	2047	1443	1371	771	667	700
ENSMUSG00000083326	Rpl38-ps1	3.384	-0.82	0.00035	0.008	7.1e-05	0.0017	29	32	10	4	2	0	31	36	11	4	2	0
ENSMUSG00000089706	B230216N24Rik	4.397	-1.23	0.00035	0.008	2e-06	8.1e-05	14	24	15	1	0	1	15	27	16	1	0	1
ENSMUSG00000004043	Stat5a	0.8	4.374	0.00036	0.0082	0.00031	0.0058	596	799	752	500	321	412	644	892	805	489	273	383
ENSMUSG00000032334	Loxl1	0.859	5.812	0.00036	0.0082	6.2e-05	0.0015	2417	1640	1861	1271	966	1025	2609	1831	1992	1243	823	953
ENSMUSG00000036845	Lin37	1.027	2.62	0.00036	0.0082	0.00018	0.0037	223	250	192	115	102	110	241	279	206	112	87	102
ENSMUSG00000043719	Col6a6	-0.721	4.448	0.00036	0.0082	0.00026	0.0049	392	458	496	752	652	813	423	511	531	735	556	756
ENSMUSG00000045975	C2cd2	-0.731	7.146	0.00036	0.0081	0.00036	0.0065	2717	3216	2780	4417	5841	4208	2933	3590	2976	4319	4979	3912
ENSMUSG00000006390	Elovl1	0.831	3.907	0.00037	0.0083	5e-05	0.0013	535	532	496	326	264	288	578	594	531	319	225	268
ENSMUSG00000024426	Atat1	1.008	2.731	0.00037	0.0083	0.00018	0.0037	237	238	241	141	112	103	256	266	258	138	95	96
ENSMUSG00000029810	Tmem176b	1.726	5.665	0.00037	0.0084	8.2e-12	1.2e-09	1835	2961	1570	565	601	758	1981	3305	1681	552	512	705
ENSMUSG00000033307	Mif	0.719	5.884	0.00037	0.0084	0.00048	0.0082	2384	1912	1709	1162	1098	1387	2574	2135	1830	1136	936	1290
ENSMUSG00000069833	Ahnak	0.855	8.539	0.00037	0.0084	3e-05	0.00085	12087	16103	11003	7363	7179	7120	13049	17979	11779	7200	6120	6619
ENSMUSG00000016541	Atxn10	0.712	5.867	0.00038	0.0086	0.00038	0.0068	1829	2064	2033	1432	1016	1168	1975	2304	2176	1400	866	1086
ENSMUSG00000042487	Leo1	-0.711	4.761	0.00038	0.0086	0.00055	0.0091	452	642	585	888	1056	806	488	717	626	868	900	749
ENSMUSG00000050697	Prkaa1	0.758	4.65	0.00038	0.0085	9.1e-05	0.0021	744	901	929	528	536	458	803	1006	994	516	457	426
ENSMUSG00000071552	Tigit	6.834	-1.536	0.00038	0.0085	1.4e-05	0.00043	4	17	22	0	0	0	4	19	23	0	0	0
ENSMUSG00000078915	Hsp25-ps1	1.357	1.489	0.00038	0.0086	0.00027	0.0051	109	124	87	37	33	55	118	138	93	36	28	51
ENSMUSG00000021182	Ccdc88c	-1.559	4.615	0.00039	0.0087	3.5e-09	3.1e-07	248	342	424	770	1371	850	268	382	454	753	1169	790
ENSMUSG00000034593	Myo5a	0.826	3.86	0.00039	0.0087	3.7e-05	0.001	509	506	495	285	282	285	550	565	530	279	240	265
ENSMUSG00000042810	Krba1	-0.741	4.322	0.00039	0.0087	0.0006	0.0098	328	465	429	562	731	750	354	519	459	550	623	697
ENSMUSG00000009075	Cabp7	-2.463	-0.393	0.0004	0.0088	2.4e-05	0.0007	5	5	8	44	26	28	5	6	8	43	22	26
ENSMUSG00000040666	Sh3bgr	-0.798	9.591	0.0004	0.0088	0.0001	0.0023	15419	15757	14922	23795	33140	23209	16646	17592	15974	23269	28250	21577
ENSMUSG00000034485	Uaca	-0.623	7.122	0.00041	0.0091	0.00066	0.01	2961	3060	2953	4622	4664	4533	3197	3416	3161	4520	3976	4214
ENSMUSG00000034623	Prss55	-2.519	-0.429	0.00041	0.0091	4.5e-05	0.0012	8	5	3	20	36	40	9	6	3	20	31	37
ENSMUSG00000051984	Sec31b	-0.954	3.84	0.00041	0.0091	0.00026	0.0049	190	249	356	408	590	542	205	278	381	399	503	504
ENSMUSG00000001175	Calm1	-1.164	9.157	0.00042	0.0091	2e-07	1.2e-05	8718	9916	10205	18327	28393	17905	9412	11071	10925	17922	24204	16646
ENSMUSG00000027544	Nfatc2	0.821	3.827	0.00042	0.0092	8.9e-05	0.0021	547	464	463	259	303	273	590	518	496	253	258	254
ENSMUSG00000034744	Nagk	0.856	3.485	0.00042	0.0092	0.00027	0.005	388	454	329	197	250	200	419	507	352	193	213	186
ENSMUSG00000062901	Klhl24	-0.919	6.209	0.00042	0.0093	0.00062	0.01	879	1245	2062	2454	2893	2570	949	1390	2207	2400	2466	2389
ENSMUSG00000074457	S100a16	0.779	6.239	0.00042	0.0093	0.00016	0.0034	3138	2568	2099	1538	1421	1589	3388	2867	2247	1504	1211	1477
ENSMUSG00000020649	Rrm2	1.266	2.332	0.00043	0.0093	0.0001	0.0023	253	169	149	84	89	65	273	189	160	82	76	60
ENSMUSG00000087080	Gm12199	-3.342	2.674	0.00043	0.0093	5.6e-15	1.3e-12	35	20	37	241	514	192	38	23	40	236	439	178
ENSMUSG00000001229	Dpp9	-0.671	5.292	0.00044	0.0095	0.0006	0.0098	704	800	967	1211	1431	1293	760	893	1035	1184	1220	1202
ENSMUSG00000038127	Ccdc50	-0.871	6.487	0.00044	0.0096	0.00011	0.0025	1311	1837	2037	2868	3869	2752	1416	2051	2181	2805	3298	2558
ENSMUSG00000053347	Zfp943	-0.823	3.435	0.00044	0.0095	0.00041	0.0071	181	213	242	381	416	327	195	238	259	373	355	304
ENSMUSG00000060639	Hist1h4i	-0.851	4.729	0.00044	0.0095	0.00013	0.0029	655	442	447	808	1125	854	707	494	479	790	959	794
ENSMUSG00000029598	Plbd2	0.7	5.743	0.00046	0.01	0.0004	0.0071	1646	2062	1712	1270	1023	1042	1777	2302	1833	1242	872	969
ENSMUSG00000074141	Il4i1	-2.164	2.251	0.00046	0.0098	2.6e-08	1.9e-06	57	38	46	223	293	116	61	43	49	218	250	108
ENSMUSG00000032080	Apoa4	-4.163	0.557	0.00047	0.01	1.2e-06	5.2e-05	10	2	0	96	21	104	11	2	0	94	17	97
ENSMUSG00000005148	Klf5	1.881	3.015	0.00048	0.01	5.1e-09	4.3e-07	490	309	229	75	103	101	529	345	245	73	88	94
ENSMUSG00000028649	Macf1	0.671	6.577	0.00048	0.01	0.00026	0.005	2978	3317	3295	1996	2029	1996	3215	3703	3527	1952	1730	1856
ENSMUSG00000038545	Cul7	0.778	4.341	0.00048	0.01	0.00011	0.0024	673	641	773	466	368	382	727	716	827	456	314	355
ENSMUSG00000072945	Ripply1	6.264	0.397	0.00048	0.01	1.4e-11	2.1e-09	20	120	56	1	1	0	22	133	60	1	1	0
ENSMUSG00000084819	Gm11967	-1.749	0.447	0.00048	0.01	0.0003	0.0056	17	10	23	57	40	68	18	11	24	56	34	63
ENSMUSG00000086363	A330102I10Rik	3.937	-1.145	0.00049	0.01	4.6e-05	0.0012	26	11	19	0	3	0	28	13	20	0	3	0
ENSMUSG00000032712	2810474O19Rik	1.078	4.643	0.0005	0.01	1.8e-06	7.4e-05	1198	815	752	398	504	408	1293	910	805	389	430	379

## Sheet: genes.in.WT_vs_KOtam.pval_0.01
Ensemble ID	Gene ID	log_FC	log_CPM	deseq.p-value	deseq.adj.pvalue	edger.p.value	edger.adj.p.value	KO_TAM_13.norm	KO_TAM_14.norm	KO_TAM_15.norm	KO_TAM_16.norm	WT_2.norm	WT_3.norm	WT_4.norm	KO_TAM_13.raw	KO_TAM_14.raw	KO_TAM_15.raw	KO_TAM_16.raw	WT_2.raw	WT_3.raw	WT_4.raw
ENSMUSG00000027333	Smox	-2.435	7.323	7.1e-47	1.3e-42	3.5e-45	1.7e-41	1730	1534	1306	1763	7783	9202	8699	1781	1759	1585	1842	7273	7404	7724
ENSMUSG00000037139	Myom3	2.83	6.752	1.4e-44	1.3e-40	5.3e-08	2.4e-06	5191	5187	4260	4841	727	103	1224	5345	5949	5171	5059	679	82	1088
ENSMUSG00000042834	Nrep	-1.986	8.089	6.9e-34	4.2e-30	1.6e-16	4.3e-14	4350	2876	2002	4486	13928	12797	14026	4479	3299	2431	4688	13016	10296	12454
ENSMUSG00000019997	Ctgf	2.581	7.554	1.7e-31	7.8e-28	1.7e-41	4.6e-38	7902	6804	9069	9597	1350	1525	1309	8137	7804	11007	10029	1262	1227	1162
ENSMUSG00000037991	Rmi2	-3.133	2.405	9.1e-31	3.4e-27	1.2e-18	4.5e-16	43	28	13	56	286	353	281	44	32	17	58	267	284	249
ENSMUSG00000026628	Atf3	2.144	5.271	1.3e-28	4e-25	1.1e-26	1.2e-23	1508	1459	1757	1859	348	291	477	1553	1673	2133	1943	325	234	424
ENSMUSG00000030433	Sbk2	1.979	6.254	8.2e-27	2.2e-23	6e-12	6.6e-10	3363	3368	3090	2984	952	370	1112	3463	3863	3751	3118	890	297	988
ENSMUSG00000037411	Serpine1	3.332	5.087	2.1e-26	4.8e-23	2.9e-44	1.1e-40	1532	1228	1984	1561	156	200	114	1577	1409	2407	1631	146	161	101
ENSMUSG00000084883	Ccdc85c	-2.718	2.56	1.2e-25	2.6e-22	4.9e-25	3.7e-22	40	53	41	64	283	375	322	41	61	50	67	264	302	286
ENSMUSG00000084843	B230312C02Rik	-4.254	6.661	2.9e-25	5.4e-22	1.6e-19	6.8e-17	453	106	145	619	5458	8144	5324	466	122	177	646	5100	6553	4727
ENSMUSG00000072812	Ahnak2	3.04	4.992	6.7e-25	1.1e-21	2.2e-47	1.4e-43	1252	1362	1864	1334	169	156	205	1289	1562	2262	1394	158	125	182
ENSMUSG00000022525	Hrasls	-1.843	5.123	1.7e-24	2.7e-21	7.6e-23	4.2e-20	471	337	480	599	1645	1668	1767	485	387	583	626	1537	1342	1569
ENSMUSG00000030218	Mgp	2.367	7.568	3.8e-24	5.4e-21	8.5e-26	7.7e-23	9960	8266	8169	6714	1665	1134	2012	10256	9480	9915	7016	1556	912	1787
ENSMUSG00000031337	Mtm1	-2.423	2.922	4.4e-24	5.8e-21	3.4e-24	2.3e-21	51	85	77	88	395	424	394	53	97	93	92	369	341	350
ENSMUSG00000030470	Csrp3	4.25	8.158	1.3e-23	1.5e-20	3e-08	1.4e-06	15684	9041	16458	13766	768	31	1366	16149	10370	19975	14386	718	24	1214
ENSMUSG00000031880	Rrad	4.854	6.278	1.3e-23	1.5e-20	2.7e-25	2.2e-22	2484	3707	4918	3992	47	91	252	2558	4252	5968	4172	44	73	225
ENSMUSG00000027368	Dusp2	3.558	2.006	2.8e-21	3.1e-18	5.9e-16	1.4e-13	129	188	219	195	16	27	4	133	216	266	204	15	22	3
ENSMUSG00000035105	Egln3	2.184	5.9	6e-21	6.2e-18	8.1e-18	2.8e-15	2376	2267	3127	2459	562	334	791	2447	2600	3795	2570	525	268	703
ENSMUSG00000091089	A930018M24Rik	-1.827	4.234	6.4e-21	6.3e-18	8.4e-14	1.3e-11	247	366	143	272	905	1005	822	254	419	174	284	846	809	730
ENSMUSG00000023092	Fhl1	2.003	10.538	1.1e-20	1e-17	1.3e-06	3.9e-05	59687	66174	63488	61079	15752	4128	26977	61458	75895	77058	63830	14720	3320	23955
ENSMUSG00000043719	Col6a6	-1.824	4.005	2.5e-20	2.2e-17	1.6e-15	3.7e-13	295	222	136	224	787	691	851	304	255	166	234	735	556	756
ENSMUSG00000052135	Foxo6	-1.801	4.132	2.6e-20	2.2e-17	2.5e-11	2.3e-09	232	290	113	334	820	838	875	239	332	138	349	766	674	777
ENSMUSG00000049871	Nlrc3	2.759	2.285	2.6e-19	2.1e-16	4.3e-14	7.2e-12	177	193	259	229	34	13	47	182	221	314	239	32	10	42
ENSMUSG00000021702	Thbs4	1.526	8.808	3.1e-19	2.4e-16	2.9e-16	7.5e-14	17378	16211	16637	20886	5644	7351	5526	17894	18593	20193	21826	5274	5915	4907
ENSMUSG00000032114	Slc37a4	-1.764	7.03	8.1e-19	6e-16	1.8e-16	4.8e-14	2318	1760	1196	2093	6332	7134	5305	2387	2019	1452	2187	5917	5740	4710
ENSMUSG00000032177	Pde4a	-1.523	5.571	1.6e-18	1.2e-15	1.7e-11	1.6e-09	965	569	497	981	2070	2119	2303	994	653	604	1025	1934	1705	2045
ENSMUSG00000045246	Kcng4	-3.088	5.18	5.1e-18	3.5e-15	3.1e-30	4e-27	372	193	147	271	1595	2613	2062	383	222	179	283	1490	2103	1831
ENSMUSG00000050592	Fam78a	-1.616	4.646	6.2e-18	4e-15	1.2e-19	5.5e-17	431	345	326	414	1052	1378	1056	444	396	396	433	983	1109	938
ENSMUSG00000043557	Mdga1	-2.107	4.492	6.3e-18	4e-15	1.4e-11	1.4e-09	313	245	103	402	1178	1292	964	322	281	126	420	1101	1040	856
ENSMUSG00000004891	Nes	1.474	7.706	6.4e-18	4e-15	1.1e-16	3e-14	6888	9229	8838	7906	2840	3241	2793	7092	10585	10727	8262	2654	2608	2480
ENSMUSG00000037568	Vash2	2.122	3.114	9e-18	5.4e-15	1.6e-16	4.4e-14	328	379	374	377	112	82	57	338	435	454	394	105	66	50
ENSMUSG00000079105	C7	-4.608	1.992	3.3e-17	1.9e-14	1.8e-24	1.2e-21	7	1	12	20	239	183	333	7	2	15	21	223	147	296
ENSMUSG00000076617	Ighm	-3.946	5.61	4.8e-17	2.7e-14	9.6e-51	9.1e-47	181	157	149	292	3486	2016	3492	186	180	181	305	3258	1621	3101
ENSMUSG00000042359	Osbpl6	-1.505	5.058	6e-17	3.3e-14	4.6e-14	7.4e-12	566	539	358	665	1495	1684	1349	583	618	435	695	1397	1355	1198
ENSMUSG00000041736	Tspo	1.604	6.655	7.2e-17	3.8e-14	8.6e-13	1.2e-10	3974	3920	4693	3563	1876	978	1130	4092	4496	5696	3724	1753	786	1003
ENSMUSG00000022952	Runx1	2.747	4.324	9.1e-17	4.7e-14	4.6e-32	6.7e-29	609	965	1045	963	116	156	128	627	1107	1268	1006	108	126	114
ENSMUSG00000015745	Plekho1	1.546	5.192	2e-16	9.9e-14	3.6e-18	1.3e-15	1402	1248	1740	1410	533	437	519	1444	1431	2111	1474	498	351	461
ENSMUSG00000050821	Fam131a	-1.837	6.441	2.1e-16	1e-13	4.1e-14	6.9e-12	1579	855	776	1512	3530	4758	4370	1626	981	943	1580	3299	3828	3880
ENSMUSG00000041460	Cacna2d4	-2.269	2.076	3.8e-16	1.8e-13	5.5e-11	4.8e-09	62	40	19	60	255	209	194	64	46	24	63	238	168	172
ENSMUSG00000008136	Fhl2	2.298	2.925	4e-16	1.9e-13	1.6e-16	4.3e-14	316	389	247	347	61	50	86	325	446	300	363	57	40	77
ENSMUSG00000042312	S100a13	1.542	5.048	4.6e-16	2.1e-13	7.7e-17	2.2e-14	1247	1530	1321	1146	443	376	531	1284	1755	1603	1198	414	302	472
ENSMUSG00000020623	Map2k6	-1.528	4.566	5.1e-16	2.2e-13	1.1e-11	1.1e-09	497	302	244	453	1037	1210	988	512	347	297	473	969	974	877
ENSMUSG00000027254	Map1a	1.526	4.778	8.8e-16	3.8e-13	3.7e-12	4.3e-10	942	1112	1247	1036	266	517	347	970	1275	1513	1083	248	417	308
ENSMUSG00000024247	Pkdcc	-1.354	6.436	9.3e-16	3.9e-13	3.5e-14	6.1e-12	1449	1301	1306	1878	3509	3602	4261	1492	1492	1586	1962	3279	2898	3784
ENSMUSG00000068196	Col8a1	3.107	6.378	1.5e-15	6.4e-13	1.6e-40	3.8e-37	3733	2552	4822	4170	417	403	509	3844	2927	5852	4358	390	324	452
ENSMUSG00000034055	Phka1	-1.369	8.996	1.9e-15	7.6e-13	2.2e-15	4.9e-13	8485	8259	8218	9802	20326	26647	20369	8737	9472	9975	10243	18995	21439	18086
ENSMUSG00000000567	Sox9	1.854	3.218	5.1e-15	2e-12	3.4e-16	8.3e-14	390	382	372	378	90	134	92	402	438	452	395	84	108	82
ENSMUSG00000006301	Tmbim1	1.346	6.835	6.5e-15	2.5e-12	2.6e-15	5.4e-13	3813	4638	4972	4193	1647	1827	1725	3926	5319	6034	4382	1539	1470	1532
ENSMUSG00000055866	Per2	2.056	3.503	7.1e-15	2.7e-12	5.6e-10	3.9e-08	482	565	479	376	149	149	46	496	648	581	393	139	120	40
ENSMUSG00000045776	Lrtm1	-2.004	5.81	7.6e-15	2.8e-12	2e-17	6.6e-15	716	746	407	928	2821	3338	2259	737	856	495	970	2636	2686	2006
ENSMUSG00000021200	Asb2	-1.457	8.214	7.9e-15	2.9e-12	3.6e-17	1.1e-14	4917	5506	4507	4483	12298	11900	15780	5063	6315	5471	4685	11492	9574	14012
ENSMUSG00000090799	Klhl33	-1.335	5.735	9.8e-15	3.5e-12	1.5e-09	9.1e-08	1201	1052	544	885	2233	2478	2254	1237	1206	661	925	2087	1994	2001
ENSMUSG00000001131	Timp1	3.875	4.442	1.1e-14	3.7e-12	4e-38	8.4e-35	857	698	1350	1208	99	51	59	882	801	1638	1262	93	41	52
ENSMUSG00000075232	Amd1	-2.954	7.762	1.8e-14	6.1e-12	2.6e-33	4.2e-30	1441	1223	1396	2313	8603	14800	13636	1484	1403	1695	2417	8039	11908	12108
ENSMUSG00000002233	Rhoc	1.351	6.405	2.2e-14	7.3e-12	4.5e-14	7.3e-12	3580	2947	3778	2778	1421	1214	1211	3686	3380	4585	2903	1328	977	1075
ENSMUSG00000052373	Mpp3	-1.524	3.897	6.4e-14	2.1e-11	2.7e-15	5.7e-13	221	212	302	207	621	685	727	228	243	366	216	580	551	646
ENSMUSG00000087410	2310065F04Rik	-2.508	6.428	7.8e-14	2.5e-11	4.9e-27	5.5e-24	935	611	638	1087	3384	5022	5546	963	701	775	1136	3162	4041	4925
ENSMUSG00000050556	Kcnb1	-2.094	3.108	1e-13	3.2e-11	8.9e-13	1.2e-10	87	63	93	166	440	519	353	90	73	113	173	411	418	313
ENSMUSG00000084929	Foxo6os	-1.375	4.696	1e-13	3.2e-11	8.2e-12	8.6e-10	571	460	309	418	1063	1306	1052	588	527	376	437	993	1051	934
ENSMUSG00000032648	Pygm	-1.2	12.23	1.3e-13	4e-11	2.1e-11	2e-09	102259	86735	71137	92736	195373	230044	182442	105294	99476	86343	96912	182576	185083	161997
ENSMUSG00000029822	Osbpl3	1.877	2.859	1.5e-13	4.6e-11	1.1e-14	2.1e-12	298	344	283	263	72	77	93	307	394	343	275	67	62	83
ENSMUSG00000024726	2410127L17Rik	-1.272	6.09	1.9e-13	5.4e-11	9.4e-12	9.8e-10	919	1185	1221	1519	2549	3228	2996	946	1359	1482	1587	2382	2597	2660
ENSMUSG00000040164	Kcns1	-5.663	-0.029	1.9e-13	5.4e-11	1.2e-19	5.5e-17	1	3	1	0	47	90	52	1	3	1	0	44	73	46
ENSMUSG00000027654	Fam83d	-1.989	2.569	3.1e-13	8.9e-11	3.8e-12	4.4e-10	78	108	51	60	285	359	242	80	123	63	63	266	289	215
ENSMUSG00000021508	Cxcl14	-1.263	5.984	3.5e-13	9.8e-11	1e-12	1.4e-10	1079	1118	1407	916	2550	2590	2996	1111	1282	1707	957	2383	2084	2660
ENSMUSG00000044938	Klhl31	-1.274	9.008	3.5e-13	9.8e-11	2.6e-10	2e-08	8949	9104	6586	11959	19710	24946	21710	9215	10441	7994	12497	18419	20071	19277
ENSMUSG00000053199	Arhgap20	-1.382	4.503	3.7e-13	1e-10	1.5e-12	1.9e-10	265	450	376	441	894	1038	1064	273	516	456	461	835	835	945
ENSMUSG00000005054	Cstb	1.484	4.183	3.8e-13	1e-10	3.8e-14	6.5e-12	775	663	829	583	289	241	233	798	760	1006	609	270	194	207
ENSMUSG00000030402	Ppm1n	-5.448	-0.504	5.5e-13	1.5e-10	2.5e-15	5.4e-13	1	0	3	0	28	56	49	1	0	3	0	26	45	44
ENSMUSG00000028584	Lrrc38	-1.414	4.897	6.8e-13	1.8e-10	6.6e-12	7.1e-10	590	489	322	585	1289	1162	1516	607	561	392	611	1205	935	1346
ENSMUSG00000037977	6430571L13Rik	-1.517	5.507	8.5e-13	2.2e-10	2.9e-12	3.5e-10	960	596	489	844	1967	2413	1820	988	684	594	882	1838	1942	1616
ENSMUSG00000018339	Gpx3	1.4	7.808	8.8e-13	2.2e-10	3.8e-12	4.4e-10	9809	7449	9852	7775	4026	2571	3320	10100	8544	11957	8125	3762	2068	2948
ENSMUSG00000029343	Crybb1	-2.65	1.041	8.8e-13	2.2e-10	9.8e-09	5e-07	15	13	6	38	104	100	133	15	15	8	39	97	80	118
ENSMUSG00000063953	Amd2	-3.332	0.435	9.4e-13	2.3e-10	5.6e-14	8.8e-12	13	4	8	6	55	87	94	13	5	10	6	51	70	84
ENSMUSG00000087408	Cers1	-1.608	3.416	1e-12	2.5e-10	5.7e-10	3.9e-08	158	174	92	224	460	580	442	163	199	113	234	430	467	392
ENSMUSG00000026796	Fam129b	1.329	5.228	1.1e-12	2.6e-10	1.2e-15	2.7e-13	1344	1367	1379	1667	622	535	562	1384	1568	1674	1742	581	430	499
ENSMUSG00000018415	Gid4	-1.293	6.229	1.2e-12	3e-10	6.2e-12	6.7e-10	1140	1222	1187	1735	2898	3759	3052	1174	1402	1441	1813	2708	3025	2710
ENSMUSG00000055782	Abcd2	-1.248	5.42	1.3e-12	3e-10	1.1e-11	1.1e-09	659	860	601	955	1917	1909	1655	679	986	730	998	1791	1536	1469
ENSMUSG00000020661	Dnmt3a	-1.184	6.496	1.8e-12	4.1e-10	6.5e-11	5.6e-09	1577	1668	1298	2132	3716	3913	3747	1624	1913	1576	2228	3473	3148	3327
ENSMUSG00000033684	Qsox1	1.279	5.492	1.8e-12	4.1e-10	7.2e-15	1.4e-12	1744	1696	1943	1478	705	737	679	1796	1945	2358	1545	659	593	603
ENSMUSG00000099552	RP23-269M3.2	-3.764	0.092	1.8e-12	4.1e-10	3.2e-12	3.8e-10	3	5	1	10	44	66	81	3	6	1	10	41	53	72
ENSMUSG00000042155	Klhl23	-1.407	4.778	2e-12	4.4e-10	4.7e-14	7.4e-12	437	478	365	554	1000	1414	1233	450	548	443	579	934	1138	1095
ENSMUSG00000024803	Ankrd1	5.273	7.818	2.6e-12	5.6e-10	2.1e-62	3.9e-58	8351	17037	11717	7136	285	275	298	8599	19539	14221	7458	266	221	265
ENSMUSG00000067081	Asb18	-1.31	4.46	2.7e-12	5.9e-10	3.8e-10	2.8e-08	420	314	280	525	924	1014	920	432	360	340	548	863	816	817
ENSMUSG00000057604	Lmcd1	1.459	7.479	2.8e-12	6.1e-10	3.5e-12	4.2e-10	5653	6724	7910	7725	3003	1825	2814	5821	7712	9601	8073	2806	1468	2499
ENSMUSG00000026414	Tnnt2	2.246	4.106	3e-12	6.3e-10	1.1e-21	5.8e-19	597	812	943	602	161	184	123	615	931	1144	629	150	148	109
ENSMUSG00000074818	Pdzd7	-2.335	3.02	3.7e-12	7.7e-10	3.6e-12	4.2e-10	57	85	48	149	322	509	450	59	97	59	155	301	410	400
ENSMUSG00000030681	Mvp	1.568	5.954	3.8e-12	7.9e-10	3e-16	7.6e-14	2479	2547	2967	1888	943	758	799	2553	2921	3601	1973	881	610	709
ENSMUSG00000039533	Mmd2	5.098	1.518	3.9e-12	8e-10	2e-19	8.2e-17	101	101	132	204	0	1	10	104	116	160	213	0	1	9
ENSMUSG00000042622	Maff	1.693	2.979	5.5e-12	1.1e-09	4.2e-12	4.8e-10	295	252	366	350	87	97	109	304	289	444	366	81	78	97
ENSMUSG00000024883	Rin1	2.216	1.856	7.3e-12	1.5e-09	9.3e-11	7.7e-09	123	171	140	170	19	47	32	127	196	170	178	18	38	28
ENSMUSG00000020186	Csrp2	1.422	4.038	8.5e-12	1.7e-09	2.5e-12	3.1e-10	695	511	725	621	279	209	225	716	586	880	649	261	168	200
ENSMUSG00000069806	Cacng7	-1.499	3.269	1e-11	2e-09	1.5e-13	2.3e-11	145	134	158	179	393	459	455	149	154	192	187	367	369	404
ENSMUSG00000035199	Arl6ip5	1.135	8.174	1.1e-11	2.1e-09	7e-11	6e-09	9963	11866	11897	9332	4604	5351	4747	10259	13609	14440	9752	4302	4305	4215
ENSMUSG00000042254	Cilp	3.432	9.165	1.4e-11	2.7e-09	3.6e-42	1.1e-38	20594	39192	23896	23650	2208	2867	2382	21205	44948	29004	24715	2063	2307	2115
ENSMUSG00000022032	Scara5	-1.264	4.526	1.5e-11	2.8e-09	4.2e-11	3.7e-09	366	534	321	421	977	885	1096	377	612	390	440	913	712	973
ENSMUSG00000030089	Slc41a3	-1.12	6.789	1.6e-11	3.1e-09	1.6e-09	9.9e-08	2505	1830	1621	2452	4428	4892	4381	2579	2099	1968	2562	4138	3936	3890
ENSMUSG00000025225	Nfkb2	1.809	5.259	1.9e-11	3.5e-09	3.1e-19	1.3e-16	1555	1592	1967	1174	420	402	525	1601	1826	2387	1227	392	323	466
ENSMUSG00000044033	Ccdc141	1.565	3.187	2.1e-11	4e-09	1.7e-10	1.3e-08	316	437	361	322	127	147	89	325	501	438	337	119	119	79
ENSMUSG00000042363	Lgalsl	-1.142	5.938	2.5e-11	4.6e-09	7e-10	4.7e-08	1035	1012	1007	1560	2454	2562	2622	1066	1161	1222	1630	2293	2061	2328
ENSMUSG00000046034	Otulin	1.616	5.149	2.8e-11	5.1e-09	3e-17	9.4e-15	1400	1542	1694	1047	459	487	445	1442	1768	2056	1094	429	392	395
ENSMUSG00000044320	1700001O22Rik	-6.392	1.296	3e-11	5.3e-09	1.8e-33	3e-30	3	3	1	1	118	251	117	3	3	1	1	110	203	104
ENSMUSG00000019838	Slc16a10	-1.247	5.403	3.7e-11	6.6e-09	1.2e-09	7.5e-08	598	812	580	1050	1785	2000	1629	616	931	705	1097	1668	1609	1446
ENSMUSG00000024789	Jak2	-1.185	5.208	3.9e-11	6.8e-09	1e-12	1.4e-10	591	676	655	807	1552	1721	1382	609	775	795	843	1450	1385	1227
ENSMUSG00000037151	Lrrc20	-1.105	7.309	3.9e-11	6.8e-09	1.6e-10	1.3e-08	2897	2664	2984	3586	5806	7567	6204	2983	3056	3622	3747	5426	6088	5509
ENSMUSG00000026355	Mcm6	1.56	3.206	4e-11	6.9e-09	1.4e-11	1.3e-09	407	382	355	311	132	95	143	419	438	431	325	123	76	127
ENSMUSG00000042404	Dennd4b	-1.11	6.619	4.9e-11	8.4e-09	1.2e-11	1.2e-09	2037	1934	1594	1941	3691	4492	3967	2097	2218	1935	2028	3449	3614	3522
ENSMUSG00000050199	Lgr4	-1.272	4.711	5.1e-11	8.7e-09	1e-12	1.4e-10	413	452	449	548	978	1353	1041	425	518	545	573	914	1089	924
ENSMUSG00000005148	Klf5	1.618	2.92	5.3e-11	8.8e-09	1.8e-10	1.4e-08	235	299	302	364	78	109	106	242	343	366	380	73	88	94
ENSMUSG00000070803	Cited4	-2.519	4.979	6.2e-11	1e-08	1.4e-24	1e-21	365	359	176	290	1373	2263	1481	376	412	214	303	1283	1821	1315
ENSMUSG00000047246	Hist1h2be	-1.78	4.037	6.4e-11	1.1e-08	1.4e-11	1.3e-09	247	225	123	323	789	943	631	254	258	150	337	737	759	560
ENSMUSG00000058488	Kl	-4.641	-0.538	6.5e-11	1.1e-08	4.2e-15	8.6e-13	1	3	3	0	43	48	35	1	3	3	0	40	39	31
ENSMUSG00000018042	Cyb5r3	1.445	6.826	6.6e-11	1.1e-08	1e-14	1.9e-12	4324	4636	5394	3414	1636	1654	1605	4452	5317	6547	3568	1529	1331	1425
ENSMUSG00000024912	Fosl1	6.558	0.854	6.6e-11	1.1e-08	1e-18	4e-16	39	103	74	120	0	2	0	40	118	90	125	0	2	0
ENSMUSG00000031448	Adprhl1	1.209	5.243	7.4e-11	1.2e-08	3.9e-11	3.4e-09	1707	1367	1424	1208	600	526	724	1758	1568	1728	1262	561	423	643
ENSMUSG00000021062	Rab15	2.045	3.188	1e-10	1.7e-08	4.5e-14	7.3e-12	485	287	345	408	91	68	118	499	330	419	426	85	54	105
ENSMUSG00000025586	Cpeb1	-1.207	4.764	1.1e-10	1.7e-08	7e-12	7.5e-10	407	516	595	468	1150	1284	1008	419	592	722	489	1075	1033	895
ENSMUSG00000032942	Ucp3	-1.092	6.542	1.1e-10	1.7e-08	3.6e-10	2.6e-08	1520	1999	1582	2069	3415	3864	4185	1565	2293	1921	2162	3191	3109	3716
ENSMUSG00000051985	Igfn1	1.79	5.067	1.1e-10	1.7e-08	6.9e-08	3e-06	1127	1409	1533	1424	710	285	195	1160	1616	1860	1488	664	229	173
ENSMUSG00000063632	Sox11	3.734	3.105	1.1e-10	1.7e-08	5.8e-17	1.7e-14	219	486	385	516	25	11	55	226	557	467	539	23	8	49
ENSMUSG00000046818	Ddit4l	-1.106	7.76	1.2e-10	1.8e-08	3.4e-08	1.6e-06	5137	4683	2906	3857	7822	9748	9206	5289	5371	3528	4031	7310	7843	8174
ENSMUSG00000048416	Mlf1	-1.053	7.554	1.2e-10	1.8e-08	9.4e-09	4.9e-07	4326	2965	3194	4221	7154	7217	8507	4454	3401	3877	4411	6685	5806	7554
ENSMUSG00000091996	BC049352	-3.415	0.008	1.3e-10	2e-08	2e-09	1.2e-07	10	2	0	10	67	60	47	10	3	0	10	63	48	42
ENSMUSG00000048373	Fgfbp1	-3.242	1.238	1.6e-10	2.3e-08	4.5e-15	9e-13	21	14	17	5	185	127	99	22	16	21	5	173	102	88
ENSMUSG00000085795	Zfp703	1.176	5.487	1.6e-10	2.3e-08	1.5e-09	9.2e-08	1703	1729	1715	1572	803	517	911	1754	1983	2081	1643	750	415	809
ENSMUSG00000042292	Mkl1	-1.162	4.883	1.9e-10	2.7e-08	2.9e-10	2.2e-08	589	558	407	648	1079	1381	1233	606	640	494	677	1008	1111	1095
ENSMUSG00000020919	Stat5b	-1.055	7.202	2.2e-10	3.2e-08	1.9e-11	1.8e-09	2887	3146	2556	2919	5724	5976	6238	2973	3608	3103	3050	5349	4808	5539
ENSMUSG00000075707	Dio3	4.392	0.865	2.3e-10	3.3e-08	3.2e-16	7.9e-14	107	68	108	47	3	4	4	110	78	131	49	3	3	4
ENSMUSG00000026014	Raph1	1.166	5.152	2.5e-10	3.5e-08	2.4e-11	2.2e-09	1119	1364	1491	1340	539	551	686	1152	1564	1810	1400	504	443	609
ENSMUSG00000073139	BC023829	-1.189	4.577	2.5e-10	3.5e-08	2.3e-10	1.8e-08	421	490	334	514	872	1162	973	433	562	406	537	815	935	864
ENSMUSG00000019836	Amd-ps4	-3.349	0.035	2.6e-10	3.6e-08	2.4e-12	3e-10	8	2	5	9	46	71	61	8	2	6	9	43	57	54
ENSMUSG00000030110	Ret	-1.531	3.788	2.6e-10	3.6e-08	6.6e-10	4.5e-08	213	175	154	329	601	740	545	219	201	187	344	562	596	484
ENSMUSG00000038418	Egr1	1.249	5.876	2.6e-10	3.6e-08	4.6e-12	5.2e-10	1827	2102	2306	2677	855	936	1021	1881	2411	2799	2797	799	753	907
ENSMUSG00000052374	Actn2	1.614	10.478	2.7e-10	3.7e-08	9.2e-09	4.8e-07	68673	54241	59685	46434	21120	9506	25507	70711	62209	72442	48525	19737	7647	22649
ENSMUSG00000056708	Ier5	1.191	4.894	2.9e-10	4e-08	8.9e-12	9.2e-10	1147	1163	1201	949	566	469	430	1181	1334	1458	992	529	377	382
ENSMUSG00000071042	Rasgrp3	-1.114	5.274	2.9e-10	4e-08	3.6e-11	3.2e-09	827	662	661	798	1424	1498	1863	852	759	803	834	1331	1205	1654
ENSMUSG00000079462	Gm15737	-3.032	0.255	3e-10	4e-08	4e-07	1.4e-05	17	0	5	12	61	86	54	17	0	6	12	57	70	48
ENSMUSG00000036596	Cpz	-1.898	1.767	3.3e-10	4.4e-08	7.2e-12	7.7e-10	37	41	54	46	145	165	188	38	47	65	48	135	133	167
ENSMUSG00000022748	Cmss1	-1.167	4.508	3.7e-10	4.9e-08	1.3e-09	8.2e-08	539	379	312	464	929	993	929	555	435	379	485	868	799	825
ENSMUSG00000038403	Hfe2	-1.027	9.287	4.1e-10	5.4e-08	9.1e-10	6e-08	12958	11832	11649	12957	21459	28709	25352	13343	13570	14139	13541	20053	23098	22511
ENSMUSG00000039976	Tbc1d16	-1.153	4.761	4.4e-10	5.7e-08	1.3e-10	1.1e-08	488	532	406	604	969	1279	1140	503	610	493	631	905	1029	1012
ENSMUSG00000073684	2610002J02Rik	1.626	3.287	4.5e-10	5.9e-08	7.5e-10	5.1e-08	457	382	425	290	136	83	159	471	438	516	303	127	66	141
ENSMUSG00000031146	Plp2	1.105	5.627	4.6e-10	5.9e-08	4.1e-10	2.9e-08	1763	1859	2127	1565	813	978	759	1815	2132	2581	1636	760	787	674
ENSMUSG00000008393	Carhsp1	1.127	5.758	4.7e-10	6e-08	3.6e-09	2.1e-07	1953	1779	2269	2042	1170	738	854	2011	2040	2754	2134	1094	593	758
ENSMUSG00000027346	Gpcpd1	-1.032	6.906	5e-10	6.4e-08	3.6e-10	2.6e-08	2618	2350	2187	2312	4678	4278	5562	2696	2695	2655	2416	4372	3442	4939
ENSMUSG00000037989	Wnk2	-1.1	5.479	5.5e-10	6.9e-08	2.1e-12	2.6e-10	899	877	807	835	1590	2042	1864	926	1006	980	873	1486	1643	1655
ENSMUSG00000028116	Myoz2	2.367	7.376	6.2e-10	7.8e-08	6.3e-05	0.0011	9715	6424	6367	6478	1544	131	2540	10003	7368	7728	6770	1443	104	2256
ENSMUSG00000022505	Emp2	1.208	4.552	6.4e-10	7.9e-08	1.6e-11	1.5e-09	935	1018	705	870	393	366	386	963	1167	856	909	367	294	343
ENSMUSG00000002274	Metrn	-1.089	5.017	8.3e-10	1e-07	1.5e-07	6e-06	793	433	511	757	1409	1288	1278	816	497	620	791	1317	1036	1135
ENSMUSG00000020524	Gria1	6.456	0.745	8.3e-10	1e-07	7.6e-18	2.6e-15	99	116	51	44	0	0	2	102	132	63	46	0	0	2
ENSMUSG00000026479	Lamc2	2.192	2.332	8.4e-10	1e-07	7.6e-13	1.1e-10	150	187	244	264	49	38	52	155	215	296	276	46	30	46
ENSMUSG00000038201	Kcna7	-1.004	7.514	8.6e-10	1e-07	6.2e-08	2.7e-06	3562	2758	3733	4542	7608	6583	7759	3668	3163	4531	4746	7110	5296	6890
ENSMUSG00000003762	Adck4	1.402	3.319	9e-10	1.1e-07	1e-10	8.3e-09	411	350	448	331	160	131	145	423	401	543	346	150	105	129
ENSMUSG00000038663	Fsd2	-1.331	7.639	9.2e-10	1.1e-07	4.3e-12	4.9e-10	3316	2936	3150	4409	8060	10542	7461	3414	3367	3823	4607	7532	8482	6625
ENSMUSG00000046402	Rbp1	1.653	3.381	1e-09	1.2e-07	1.3e-11	1.3e-09	531	417	385	333	166	105	126	547	478	468	348	155	84	112
ENSMUSG00000067158	Col4a4	-1.685	2.089	1.1e-09	1.3e-07	5.2e-08	2.4e-06	59	99	44	45	217	187	194	61	113	54	47	203	150	172
ENSMUSG00000071711	Mpst	-1.066	5.548	1.1e-09	1.3e-07	7.8e-09	4.2e-07	1152	960	703	824	1700	2100	1912	1186	1101	854	861	1589	1690	1698
ENSMUSG00000028630	Dyrk2	-1.598	3.955	1.2e-09	1.4e-07	6.5e-13	9.2e-11	187	320	202	236	575	876	701	193	367	246	247	537	705	622
ENSMUSG00000043252	Tmem64	-1.022	6.863	1.2e-09	1.4e-07	6.9e-10	4.7e-08	2296	2323	1997	2607	4272	5249	4527	2364	2664	2424	2724	3992	4223	4020
ENSMUSG00000026384	Ptpn4	-1.119	4.716	1.3e-09	1.5e-07	7.5e-08	3.3e-06	365	477	439	716	1125	1028	1099	376	547	533	748	1051	827	976
ENSMUSG00000070385	Ampd1	-1.448	9.944	1.3e-09	1.5e-07	3.4e-14	5.9e-12	16373	16122	13385	18808	41269	54725	36386	16859	18490	16246	19655	38566	44030	32308
ENSMUSG00000000794	Kcnn3	2.32	2.098	1.4e-09	1.6e-07	1.3e-09	8.2e-08	145	224	215	141	53	16	39	149	257	261	147	50	12	35
ENSMUSG00000025537	Phkg1	-1.246	8.982	1.4e-09	1.6e-07	2.6e-10	2e-08	10206	8936	6699	10556	18745	25974	20043	10509	10249	8131	11031	17517	20898	17797
ENSMUSG00000054659	Pm20d2	-1.792	1.834	1.7e-09	1.9e-07	1.3e-10	1.1e-08	39	48	66	43	165	174	172	40	55	80	45	154	140	153
ENSMUSG00000092397	C130080G10Rik	-6.012	4.286	1.7e-09	2e-07	1.2e-19	5.5e-17	14	11	1	53	896	2063	872	14	13	2	55	837	1661	774
ENSMUSG00000022186	Oxct1	-1.141	8.419	1.8e-09	2e-07	2.8e-07	1e-05	8219	4541	4818	8217	15261	13884	13527	8463	5208	5848	8587	14261	11170	12011
ENSMUSG00000055865	Fam19a3	-1.456	2.705	1.8e-09	2e-07	3.4e-09	2e-07	117	107	75	125	254	335	285	120	123	92	131	237	270	253
ENSMUSG00000020340	Cyfip2	2.138	1.549	2e-09	2.2e-07	1.2e-07	4.8e-06	126	134	94	129	33	9	39	130	153	114	135	31	7	35
ENSMUSG00000022415	Syngr1	-1.153	4.207	2.4e-09	2.6e-07	1.4e-11	1.4e-09	404	337	331	310	746	735	823	416	386	402	324	697	591	731
ENSMUSG00000034647	Ankrd12	1.17	5.534	2.4e-09	2.6e-07	6.8e-11	5.8e-09	2092	1676	1790	1379	828	767	716	2154	1922	2172	1441	774	617	636
ENSMUSG00000030515	Tarsl2	-1.037	5.937	2.5e-09	2.7e-07	2e-09	1.2e-07	1015	1335	1107	1367	2226	2832	2368	1045	1531	1344	1428	2080	2279	2103
ENSMUSG00000000305	Cdh4	-3.809	3.193	2.6e-09	2.8e-07	6.8e-19	2.7e-16	52	32	10	65	366	804	502	53	37	13	68	342	648	446
ENSMUSG00000087380	2210408F21Rik	-1.108	4.534	2.7e-09	2.9e-07	9.5e-08	4e-06	572	301	393	501	927	1060	871	589	346	477	524	866	853	773
ENSMUSG00000042895	Abra	0.993	8.268	3e-09	3.1e-07	4e-08	1.9e-06	12304	11309	12279	8888	6063	5793	5014	12669	12970	14904	9288	5666	4661	4452
ENSMUSG00000060147	Serpinb6a	1.29	8.259	3.1e-09	3.3e-07	1.9e-11	1.8e-09	8949	13725	12961	11237	4256	5170	4953	9215	15741	15731	11743	3977	4160	4398
ENSMUSG00000033124	Atg9a	-1.184	5.693	3.2e-09	3.3e-07	4.7e-11	4.2e-09	803	1060	888	1072	1861	2625	2032	827	1216	1078	1120	1739	2112	1804
ENSMUSG00000022075	Rhobtb2	-1.088	4.863	3.8e-09	4e-07	2.7e-10	2e-08	488	625	528	599	1157	1398	1019	503	717	641	626	1081	1125	905
ENSMUSG00000055737	Ghr	-0.984	6.707	4.1e-09	4.3e-07	9.2e-09	4.8e-07	1957	2078	1858	2517	4467	4422	3591	2015	2383	2256	2630	4174	3558	3188
ENSMUSG00000056880	Gadl1	-1.853	3.669	4.4e-09	4.5e-07	5.8e-17	1.7e-14	172	143	209	161	538	805	513	177	164	253	168	503	648	455
ENSMUSG00000090066	1110002E22Rik	-1.326	7.91	4.6e-09	4.7e-07	4.2e-11	3.7e-09	4093	3105	4252	5256	8811	12701	9894	4214	3562	5161	5493	8234	10219	8785
ENSMUSG00000045136	Tubb2b	1.343	3.279	5e-09	5.1e-07	1.1e-09	7e-08	324	343	434	382	170	128	140	334	393	527	399	159	103	124
ENSMUSG00000019990	Pde7b	-1.095	4.531	5.7e-09	5.8e-07	2e-09	1.2e-07	396	481	363	533	950	1065	827	408	552	441	557	888	857	734
ENSMUSG00000051627	Hist1h1e	-2.999	1.106	5.9e-09	5.9e-07	1.1e-11	1.1e-09	7	17	10	28	118	166	84	7	19	12	29	110	134	74
ENSMUSG00000028843	Sh3bgrl3	1.123	4.663	6e-09	6e-07	9.7e-10	6.4e-08	1124	838	999	793	465	379	447	1157	961	1213	829	435	305	397
ENSMUSG00000034855	Cxcl10	3.369	1.667	6e-09	6e-07	3.7e-15	7.6e-13	137	148	203	81	11	10	20	141	170	246	85	10	8	18
ENSMUSG00000005958	Ephb3	1.651	2.884	6.5e-09	6.5e-07	3.9e-09	2.2e-07	326	356	225	268	128	79	73	336	408	274	280	120	63	65
ENSMUSG00000079020	Slc45a4	-1.079	4.655	6.6e-09	6.5e-07	5e-11	4.3e-09	493	556	410	487	964	1073	1047	508	637	498	509	901	863	930
ENSMUSG00000040584	Abcb1a	-1.323	3.042	6.9e-09	6.8e-07	1.7e-10	1.4e-08	140	153	157	121	358	349	363	144	175	190	126	335	281	322
ENSMUSG00000021898	Asb14	-1.053	6.1	7.2e-09	7e-07	7.1e-10	4.8e-08	1239	1458	1267	1402	2372	3352	2625	1276	1672	1538	1465	2217	2697	2331
ENSMUSG00000026253	Chrng	2.29	1.16	7.2e-09	7e-07	1.2e-10	9.8e-09	102	101	91	75	15	25	17	105	116	111	78	14	20	15
ENSMUSG00000027384	Ndufaf5	-1.025	5.207	7.6e-09	7.3e-07	3.9e-09	2.2e-07	792	600	643	886	1367	1525	1565	815	688	781	926	1277	1227	1390
ENSMUSG00000059149	Mfsd4	-1.947	1.335	7.6e-09	7.3e-07	5e-10	3.5e-08	43	29	28	29	98	134	140	44	33	34	30	91	108	124
ENSMUSG00000037493	Cib2	-1.276	7.556	8.4e-09	8e-07	7.6e-11	6.4e-09	4007	2677	2893	3786	7170	9906	7198	4126	3071	3512	3956	6700	7970	6391
ENSMUSG00000026185	Igfbp5	-1.57	8.873	8.6e-09	8.2e-07	2.9e-16	7.5e-14	7356	6538	8464	6702	17109	27299	20320	7574	7498	10273	7004	15988	21964	18043
ENSMUSG00000042734	Ttc9	3.086	5.142	8.7e-09	8.2e-07	9.3e-31	1.3e-27	994	2322	1686	1465	202	210	159	1024	2662	2046	1531	189	169	141
ENSMUSG00000039242	B3galnt2	-1.043	6.276	9.7e-09	9.1e-07	1.7e-08	8.4e-07	1204	1624	1413	1845	2769	3676	2962	1240	1863	1715	1928	2588	2958	2630
ENSMUSG00000031375	Bgn	1.03	8.009	1e-08	9.7e-07	1.5e-08	7.7e-07	10225	7256	10689	9497	4628	4867	4337	10528	8322	12973	9925	4325	3916	3851
ENSMUSG00000001025	S100a6	1.367	6.85	1.1e-08	1e-06	1.5e-12	1.9e-10	5167	3215	5048	4429	1683	1723	1787	5320	3688	6127	4628	1573	1386	1587
ENSMUSG00000027524	Edn3	-2.173	0.889	1.2e-08	1.1e-06	4e-08	1.9e-06	21	29	8	25	85	85	112	22	33	10	26	79	68	100
ENSMUSG00000061086	Myl4	3.144	4.907	1.3e-08	1.2e-06	4.4e-30	5.2e-27	1191	2064	973	1281	174	112	180	1226	2367	1182	1339	163	90	160
ENSMUSG00000074217	2210011C24Rik	-1.436	2.482	1.3e-08	1.2e-06	2.7e-08	1.3e-06	117	77	80	94	260	289	195	120	88	97	98	243	233	173
ENSMUSG00000020657	Dnajc27	-0.978	5.971	1.4e-08	1.3e-06	2.8e-09	1.6e-07	1199	1204	1158	1500	2324	2749	2406	1235	1381	1406	1567	2172	2212	2136
ENSMUSG00000027996	Sfrp2	-1.242	3.29	1.4e-08	1.3e-06	6.4e-09	3.5e-07	206	148	181	167	424	484	339	212	170	220	175	396	390	301
ENSMUSG00000029683	Lmod2	2.173	7.803	1.4e-08	1.3e-06	2.5e-08	1.2e-06	10845	10919	10501	6017	3339	705	2320	11167	12523	12745	6288	3121	566	2060
ENSMUSG00000048546	Tob2	-1.126	6.446	1.4e-08	1.3e-06	3.4e-10	2.5e-08	1374	1641	1847	1749	2967	4312	3542	1415	1882	2241	1828	2773	3470	3145
ENSMUSG00000023809	Rps6ka2	-0.94	6.837	1.7e-08	1.5e-06	9e-09	4.7e-07	2655	2367	1953	2397	4307	4627	4553	2734	2715	2371	2505	4025	3723	4043
ENSMUSG00000033400	Agl	-0.935	9.285	1.7e-08	1.6e-06	3.1e-08	1.5e-06	11827	13212	13003	13202	21341	28833	23310	12178	15153	15782	13797	19943	23198	20698
ENSMUSG00000019970	Sgk1	-0.948	7.131	1.8e-08	1.6e-06	1.2e-08	5.9e-07	2367	3278	3045	2767	5364	5497	5713	2437	3759	3696	2892	5013	4423	5073
ENSMUSG00000043822	Adamtsl5	1.009	5.853	1.8e-08	1.6e-06	8.9e-07	2.9e-05	2268	2222	2069	1850	1016	740	1377	2335	2548	2511	1933	949	595	1223
ENSMUSG00000020810	Cygb	1.516	5.153	1.9e-08	1.7e-06	1.6e-13	2.4e-11	1749	1393	1459	1022	580	418	476	1801	1598	1771	1068	542	336	423
ENSMUSG00000002603	Tgfb1	1.124	4.317	2e-08	1.7e-06	2.3e-08	1.2e-06	813	791	754	594	418	264	332	837	907	915	621	391	212	295
ENSMUSG00000054263	Lifr	-0.986	5.531	2.3e-08	2e-06	2.3e-09	1.4e-07	876	821	918	1102	1668	2064	1791	902	942	1114	1152	1559	1661	1590
ENSMUSG00000031870	Pgr	7.65	-0.757	2.4e-08	2.1e-06	5.6e-12	6.2e-10	22	25	26	26	0	0	0	23	29	31	27	0	0	0
ENSMUSG00000023067	Cdkn1a	3.467	7.782	2.5e-08	2.2e-06	6.8e-35	1.3e-31	7235	15697	10714	7558	860	849	1084	7450	18002	13004	7898	804	683	963
ENSMUSG00000051910	Sox6	-0.939	6.551	2.5e-08	2.2e-06	1.5e-08	7.6e-07	1841	1851	1792	2205	3923	3991	3146	1896	2123	2175	2304	3666	3211	2793
ENSMUSG00000014496	Ankrd28	-1.007	5.257	2.7e-08	2.3e-06	4.6e-09	2.6e-07	605	797	803	843	1348	1752	1493	623	914	974	881	1260	1410	1326
ENSMUSG00000101609	Kcnq1ot1	1.069	4.665	2.7e-08	2.3e-06	7.8e-09	4.2e-07	844	1084	884	911	543	410	376	869	1243	1073	952	508	330	334
ENSMUSG00000022464	Slc38a4	-2.018	6.267	3e-08	2.5e-06	4.8e-17	1.4e-14	648	913	906	1348	2873	5036	3678	667	1047	1100	1408	2685	4052	3266
ENSMUSG00000037613	Tnfrsf23	1.681	4.338	3e-08	2.5e-06	1.7e-15	3.7e-13	639	1067	711	844	231	250	281	658	1223	863	882	216	201	250
ENSMUSG00000022346	Myc	1.21	3.469	3.2e-08	2.6e-06	3.3e-08	1.6e-06	442	444	460	312	167	206	165	455	509	558	326	156	166	146
ENSMUSG00000026639	Lamb3	2.279	1.044	3.2e-08	2.6e-06	1.1e-08	5.6e-07	99	82	100	58	18	10	23	102	94	121	61	17	8	21
ENSMUSG00000028063	Lmna	1.092	7.534	3.2e-08	2.7e-06	1.7e-09	1e-07	6876	6169	8563	5807	3173	3275	3198	7080	7075	10393	6069	2965	2635	2840
ENSMUSG00000097296	Gm26532	1.818	1.723	3.2e-08	2.6e-06	1.3e-09	8.1e-08	153	131	126	119	42	41	29	157	150	153	124	39	33	26
ENSMUSG00000009293	Ube2g2	0.919	7.337	3.3e-08	2.7e-06	2.6e-07	9.7e-06	4991	5647	6730	5778	2773	3573	2837	5139	6477	8168	6038	2591	2875	2519
ENSMUSG00000101746	RP23-326H11.1	3.148	0.232	3.5e-08	2.8e-06	6.2e-08	2.8e-06	53	45	58	41	1	13	2	55	52	70	43	1	11	2
ENSMUSG00000008384	Sertad1	1.146	3.868	3.6e-08	2.9e-06	4e-09	2.2e-07	570	518	566	512	200	244	290	587	594	687	535	187	196	258
ENSMUSG00000068551	Zfp467	-1.114	3.813	3.6e-08	3e-06	2.6e-07	9.9e-06	358	282	201	228	509	640	586	369	323	244	238	476	515	520
ENSMUSG00000026443	Lrrn2	1.635	2.16	3.7e-08	3e-06	7.9e-08	3.4e-06	175	218	127	184	66	40	63	180	250	155	192	62	32	56
ENSMUSG00000031779	Ccl22	7.612	-0.786	3.7e-08	3e-06	5.3e-12	6e-10	23	26	31	16	0	0	0	24	30	37	17	0	0	0
ENSMUSG00000039005	Tlr4	1.645	2.8	3.8e-08	3e-06	2.8e-09	1.7e-07	186	321	305	294	110	74	81	192	368	370	307	103	59	72
ENSMUSG00000099906	mmu-mir-133b	4.067	2.935	3.9e-08	3.1e-06	4.7e-25	3.7e-22	339	579	289	233	26	26	13	349	663	351	244	24	21	11
ENSMUSG00000026819	Slc25a25	-1.774	6.608	4.5e-08	3.6e-06	3.6e-13	5.3e-11	937	1253	1251	2032	3387	5636	5012	965	1437	1519	2123	3165	4535	4450
ENSMUSG00000007872	Id3	1.194	5.314	4.6e-08	3.7e-06	3.9e-09	2.2e-07	1830	1456	1289	1404	845	504	609	1884	1670	1565	1467	790	405	541
ENSMUSG00000038886	Man2a2	-1.139	7.334	4.8e-08	3.8e-06	3.4e-10	2.5e-08	2747	3446	2675	3298	5923	8231	5944	2829	3952	3247	3447	5535	6623	5278
ENSMUSG00000032020	Ubash3b	1.558	2.227	5.2e-08	4.1e-06	8.9e-08	3.8e-06	134	177	209	211	73	48	65	138	203	253	220	68	38	58
ENSMUSG00000035735	Dagla	-1.181	3.266	6.3e-08	4.9e-06	2.5e-08	1.2e-06	163	148	169	230	404	413	390	168	170	205	240	378	332	346
ENSMUSG00000056367	Actr3b	-1.957	1.098	6.6e-08	5.1e-06	3.2e-10	2.4e-08	24	32	29	23	92	122	101	25	36	35	24	86	98	90
ENSMUSG00000010721	Lmbr1	-1.085	3.953	6.7e-08	5.2e-06	5.7e-08	2.6e-06	332	355	254	251	606	747	545	342	407	309	262	566	601	484
ENSMUSG00000032548	Slco2a1	1.325	2.857	6.8e-08	5.3e-06	1.4e-08	7.2e-07	259	303	297	241	117	118	95	267	347	360	252	109	95	84
ENSMUSG00000029673	Auts2	-1.134	4.495	6.9e-08	5.3e-06	6.1e-09	3.4e-07	431	391	339	540	821	1128	853	444	449	412	564	767	908	757
ENSMUSG00000034648	Lrrn1	1.646	3.95	7e-08	5.3e-06	3.4e-08	1.6e-06	628	743	662	444	233	97	263	647	852	803	464	218	77	234
ENSMUSG00000029769	Ccdc136	1.671	4.238	7.8e-08	5.9e-06	2.5e-11	2.3e-09	767	772	964	534	174	215	326	790	885	1169	558	162	173	290
ENSMUSG00000048772	Tmem53	1.59	2.385	7.8e-08	5.9e-06	1.2e-07	5e-06	231	252	174	164	89	47	69	238	289	211	171	83	37	61
ENSMUSG00000006457	Actn3	-1.352	12.72	8.1e-08	6.1e-06	1.5e-12	1.9e-10	119111	133474	98647	111886	254338	374953	257087	122646	153080	119733	116925	237679	301670	228277
ENSMUSG00000059343	Aldoart1	-1.103	3.637	8.2e-08	6.2e-06	3.6e-09	2.1e-07	271	218	238	223	552	455	523	279	250	289	233	516	366	464
ENSMUSG00000030399	Ckm	-0.949	14.461	8.3e-08	6.2e-06	8.2e-07	2.7e-05	596245	409325	378689	458374	801895	1029279	837484	613939	469453	459633	479017	749370	828110	743635
ENSMUSG00000051906	Cd209f	-1.478	2.105	9.1e-08	6.8e-06	2.4e-06	6.8e-05	76	34	89	78	172	216	189	78	39	108	81	161	174	168
ENSMUSG00000026028	Trak2	-0.9	6.605	9.5e-08	7e-06	7.4e-07	2.5e-05	1764	1747	1939	2658	3547	4052	3751	1816	2004	2354	2778	3315	3260	3331
ENSMUSG00000034457	Eda2r	3.538	5.931	9.7e-08	7.2e-06	1.5e-22	8e-20	1563	4164	3425	2282	135	337	266	1609	4775	4157	2385	126	272	236
ENSMUSG00000026173	Plcd4	-2.137	6.485	9.9e-08	7.3e-06	1.2e-17	3.9e-15	1093	903	701	1471	3400	6162	4182	1125	1036	851	1537	3177	4958	3713
ENSMUSG00000006221	Hspb7	2.972	9.618	1.1e-07	7.9e-06	1e-13	1.6e-11	36067	26879	53990	26521	4427	1807	7476	37137	30828	65529	27715	4137	1453	6639
ENSMUSG00000025777	Gdap1	-2.038	2.857	1.1e-07	7.9e-06	7.6e-10	5.1e-08	80	125	40	109	268	474	350	82	143	50	114	250	382	311
ENSMUSG00000025934	Gsta3	2.341	0.855	1.1e-07	7.9e-06	3.2e-07	1.2e-05	65	96	77	59	26	7	10	67	110	93	62	25	5	9
ENSMUSG00000031543	Ank1	-1.435	9.155	1.1e-07	7.9e-06	1.2e-10	9.7e-09	8549	10143	6502	12465	21409	31889	23063	8803	11633	7892	13026	20007	25657	20478
ENSMUSG00000032503	Arpp21	1.029	4.447	1.1e-07	7.8e-06	6e-08	2.7e-06	719	976	764	718	336	377	455	740	1119	927	750	314	303	404
ENSMUSG00000046345	Smco1	-1.043	5.439	1.1e-07	7.9e-06	2.4e-07	9.1e-06	1105	957	604	739	1520	1784	1958	1138	1097	734	772	1420	1435	1739
ENSMUSG00000051236	Msrb3	-0.96	6.954	1.1e-07	8e-06	1.4e-07	5.7e-06	2394	2431	2135	3120	4357	5802	4548	2465	2788	2592	3260	4072	4668	4038
ENSMUSG00000058672	Tubb2a	0.997	4.879	1.1e-07	7.9e-06	3.4e-08	1.6e-06	995	983	1121	1167	619	564	419	1025	1127	1360	1219	579	454	372
ENSMUSG00000023913	Pla2g7	-1.546	4.702	1.2e-07	8.5e-06	8.8e-15	1.7e-12	452	335	389	456	1174	1506	891	465	384	472	476	1097	1212	791
ENSMUSG00000031934	Panx1	1.032	4.418	1.2e-07	8.3e-06	9.3e-07	3e-05	742	819	844	711	476	411	255	764	939	1024	743	445	331	226
ENSMUSG00000042532	Golga7b	-1.246	3.189	1.2e-07	8.5e-06	4e-08	1.9e-06	147	188	136	184	373	477	313	151	215	165	192	349	384	278
ENSMUSG00000050359	Sprr1a	8.772	0.258	1.3e-07	8.9e-06	1.2e-14	2.2e-12	41	26	98	52	0	0	0	42	30	118	54	0	0	0
ENSMUSG00000027784	Ppm1l	-0.887	6.907	1.4e-07	9.9e-06	4.7e-08	2.2e-06	2558	2533	2292	2669	4395	5336	4209	2634	2905	2782	2789	4107	4293	3737
ENSMUSG00000037012	Hk1	1.007	4.681	1.4e-07	1e-05	8.5e-08	3.6e-06	858	1091	915	858	573	428	388	884	1251	1111	897	536	344	344
ENSMUSG00000001473	Tubb6	2.42	6.491	1.6e-07	1.1e-05	3.3e-23	1.9e-20	2599	3722	5679	3752	654	819	734	2676	4269	6892	3921	611	659	652
ENSMUSG00000058070	Eml1	-0.996	6.687	1.6e-07	1.1e-05	3e-07	1.1e-05	2195	1833	1585	2644	3680	4795	3872	2260	2103	1924	2763	3439	3858	3438
ENSMUSG00000024048	Myl12a	1.291	8.482	1.7e-07	1.1e-05	8.6e-11	7.2e-09	15519	16419	12321	10466	5859	4869	6042	15980	18831	14955	10937	5475	3917	5365
ENSMUSG00000030465	Psd3	-1.104	4.415	1.7e-07	1.2e-05	1.3e-08	6.7e-07	340	384	389	518	721	1042	866	350	441	472	541	674	839	769
ENSMUSG00000032495	Lrrc2	1.217	6.453	1.7e-07	1.2e-05	4.5e-09	2.5e-07	2909	3138	4190	2993	1430	1071	1768	2995	3599	5085	3128	1336	861	1570
ENSMUSG00000033793	Atp6v1h	0.959	5.262	1.7e-07	1.2e-05	2.1e-07	8.2e-06	1379	1392	1591	1162	878	606	647	1420	1596	1931	1214	821	487	574
ENSMUSG00000087006	Gm13889	2.436	5.106	1.7e-07	1.1e-05	1.9e-23	1.2e-20	1138	1121	2151	1617	281	246	307	1172	1286	2610	1690	263	198	273
ENSMUSG00000010277	2610507B11Rik	-0.858	8.435	1.8e-07	1.2e-05	3.4e-07	1.2e-05	7810	6772	6675	8078	12433	15262	12194	8042	7767	8102	8442	11619	12279	10827
ENSMUSG00000028841	Cnksr1	1.512	5.975	1.8e-07	1.2e-05	1.9e-13	2.9e-11	2289	2165	3356	2136	729	907	980	2357	2483	4073	2232	681	730	870
ENSMUSG00000062785	Kcnc3	-1.967	2.422	1.8e-07	1.2e-05	5e-10	3.5e-08	52	69	46	104	207	351	239	54	79	56	109	193	283	212
ENSMUSG00000027602	Map1lc3a	1.152	8.537	1.9e-07	1.3e-05	2.9e-09	1.7e-07	15883	15984	13265	10408	5608	6302	6835	16354	18332	16100	10877	5241	5070	6069
ENSMUSG00000092341	Malat1	0.856	9.567	1.9e-07	1.3e-05	9.9e-07	3.2e-05	27769	23092	29904	26498	14230	16674	13546	28593	26484	36296	27691	13298	13415	12028
ENSMUSG00000001027	Scn4a	-0.869	8.034	2e-07	1.3e-05	1.3e-07	5.2e-06	5609	5688	5553	5274	9321	11872	9107	5775	6523	6740	5512	8710	9552	8086
ENSMUSG00000006356	Crip2	0.975	6.415	2e-07	1.3e-05	9.6e-08	4e-06	3385	3586	2867	2504	1792	1473	1444	3485	4112	3480	2617	1675	1185	1282
ENSMUSG00000000948	Snrpn	-0.916	5.162	2.1e-07	1.4e-05	8.2e-07	2.7e-05	831	629	570	931	1350	1406	1433	856	722	692	973	1262	1131	1272
ENSMUSG00000039630	Hnrnpu	0.935	5.546	2.1e-07	1.4e-05	3.6e-09	2.1e-07	1767	1674	1704	1557	912	786	930	1819	1920	2068	1627	852	632	826
ENSMUSG00000049907	Rasl11b	1.381	3.03	2.1e-07	1.4e-05	1.1e-07	4.6e-06	405	292	256	300	134	140	87	417	335	311	314	125	113	77
ENSMUSG00000049580	Tsku	1.421	2.428	2.2e-07	1.4e-05	4.9e-06	0.00013	243	177	193	213	113	72	45	250	203	234	223	106	58	40
ENSMUSG00000022018	Rgcc	1.428	6.016	2.3e-07	1.5e-05	1.8e-12	2.3e-10	2141	2153	3333	2477	1105	819	892	2205	2470	4045	2589	1033	659	792
ENSMUSG00000064367	mt-Nd5	-0.959	11.618	2.3e-07	1.5e-05	2.3e-06	6.6e-05	53223	60764	52130	89660	117671	120492	134865	54802	69690	63273	93698	109963	96942	119752
ENSMUSG00000026880	Stom	0.925	5.869	2.4e-07	1.5e-05	8e-07	2.7e-05	1990	2041	2286	2052	1395	852	1056	2049	2341	2774	2144	1304	685	938
ENSMUSG00000034993	Vat1	0.923	5.6	2.4e-07	1.5e-05	1.6e-07	6.4e-06	1866	1596	2003	1473	1028	892	822	1921	1830	2431	1539	961	718	730
ENSMUSG00000028197	Col24a1	-1.423	2.084	2.5e-07	1.6e-05	1.6e-08	8e-07	62	65	68	83	178	180	204	64	75	83	87	166	145	181
ENSMUSG00000050965	Prkca	-1.077	5.839	2.5e-07	1.6e-05	1.6e-08	7.9e-07	874	1076	1088	1393	1928	2765	2320	900	1234	1321	1456	1802	2225	2060
ENSMUSG00000015843	Rxrg	-1.488	5.435	2.6e-07	1.7e-05	1e-10	8.2e-09	637	617	496	1037	1645	2449	1769	656	708	602	1083	1537	1971	1571
ENSMUSG00000036825	Ssx2ip	-0.926	5.093	2.7e-07	1.7e-05	3.1e-09	1.8e-07	665	774	632	740	1282	1352	1373	685	888	767	773	1198	1088	1219
ENSMUSG00000046413	Irx3os	-4.251	-0.274	2.7e-07	1.7e-05	2e-12	2.5e-10	5	1	2	3	40	34	76	5	1	2	3	37	27	68
ENSMUSG00000055639	Dach1	-1.306	2.433	2.7e-07	1.7e-05	7.3e-06	0.00018	100	141	62	73	247	207	243	103	161	76	76	231	166	216
ENSMUSG00000060639	Hist1h4i	-1.118	4.566	2.7e-07	1.7e-05	1e-08	5.4e-07	568	414	356	462	845	1191	894	585	475	433	483	790	959	794
ENSMUSG00000042066	Tmcc2	-1.252	5.732	2.9e-07	1.8e-05	1e-11	1e-09	936	1085	816	975	1912	2872	2027	964	1244	991	1019	1787	2311	1800
ENSMUSG00000054008	Ndst1	-0.913	5.32	2.9e-07	1.8e-05	6.5e-08	2.9e-06	711	856	734	1008	1483	1693	1498	732	982	891	1053	1386	1362	1330
ENSMUSG00000100410	RP24-121M11.1	2.619	2.539	3e-07	1.9e-05	1.2e-09	8e-08	288	219	163	348	78	24	22	296	251	199	363	73	19	19
ENSMUSG00000021094	Dhrs7	1.102	5.421	3.1e-07	1.9e-05	4.8e-08	2.2e-06	1527	1928	1398	1484	954	557	701	1572	2211	1697	1551	892	448	622
ENSMUSG00000027935	Rab13	1.241	4.115	3.1e-07	1.9e-05	9e-09	4.7e-07	675	780	681	481	340	232	258	695	894	826	503	318	186	229
ENSMUSG00000060036	Rpl3	0.864	7.038	3.1e-07	1.9e-05	9.8e-07	3.2e-05	4236	5020	5464	3885	2723	2398	2543	4362	5757	6631	4060	2545	1929	2258
ENSMUSG00000079278	Tmem233	-0.931	7.436	3.1e-07	1.9e-05	6.3e-07	2.2e-05	3725	3857	2671	3994	5879	8008	6489	3836	4423	3243	4174	5494	6443	5762
ENSMUSG00000002076	Hsf2bp	4.683	1.834	3.2e-07	1.9e-05	6.3e-15	1.2e-12	76	274	161	158	5	0	13	78	313	196	165	5	0	12
ENSMUSG00000029759	Pon3	-0.978	4.356	3.2e-07	2e-05	1.3e-07	5.3e-06	380	317	505	448	794	773	870	391	364	612	468	742	622	773
ENSMUSG00000038506	Dcun1d2	-1.021	6.137	3.3e-07	2e-05	1.1e-07	4.5e-06	1140	1378	1233	1828	2465	3328	2701	1174	1581	1497	1910	2303	2678	2398
ENSMUSG00000050071	Bex1	1.522	5.164	3.4e-07	2.1e-05	2.4e-09	1.5e-07	1149	1803	1505	1212	369	740	372	1183	2067	1827	1267	345	596	330
ENSMUSG00000087523	Gm12319	-1.531	5.306	3.4e-07	2.1e-05	1.7e-11	1.6e-09	671	545	424	858	1444	2295	1674	691	625	515	896	1349	1847	1486
ENSMUSG00000028031	Dkk2	-1.448	3.756	3.5e-07	2.1e-05	2.6e-12	3.1e-10	234	207	218	226	465	776	571	241	237	265	236	434	625	507
ENSMUSG00000028989	Angptl7	0.922	5.149	3.5e-07	2.1e-05	3.2e-06	8.8e-05	1421	1141	1226	1284	606	889	514	1463	1309	1488	1342	566	716	456
ENSMUSG00000046480	Scn4b	-0.822	8.603	3.6e-07	2.1e-05	2.1e-06	6e-05	8789	7356	7241	10046	14709	14104	15511	9050	8437	8789	10498	13746	11347	13773
ENSMUSG00000054675	Tmem119	1.065	3.848	3.6e-07	2.1e-05	9.6e-09	5e-07	511	569	530	498	267	218	269	526	652	643	520	250	175	239
ENSMUSG00000073155	1810058I24Rik	1.109	6.523	3.6e-07	2.1e-05	3.6e-09	2.1e-07	4062	3211	3783	2579	1587	1489	1664	4183	3683	4591	2695	1483	1198	1478
ENSMUSG00000100685	RP24-266F18.1	-2.614	0.019	3.6e-07	2.1e-05	1.3e-08	6.8e-07	3	8	14	10	63	49	50	3	9	17	10	59	39	44
ENSMUSG00000078771	Evi2a	1.367	2.402	3.7e-07	2.2e-05	2e-07	7.9e-06	181	222	236	165	69	81	84	186	255	286	172	64	65	75
ENSMUSG00000026027	Stradb	-0.857	6.655	3.8e-07	2.2e-05	2.7e-07	1e-05	2328	1826	2019	2368	3603	4318	3679	2397	2095	2451	2475	3367	3474	3267
ENSMUSG00000040212	Emp3	1.035	4.044	3.8e-07	2.2e-05	1.8e-07	7e-06	688	494	675	545	328	296	255	708	567	819	570	307	238	226
ENSMUSG00000051343	Rab11fip5	0.962	5.769	3.9e-07	2.3e-05	1.6e-07	6.2e-06	1670	1908	2416	1868	989	877	1161	1720	2188	2932	1952	924	705	1031
ENSMUSG00000038244	Mical2	-2.129	6.565	4.2e-07	2.4e-05	3.3e-21	1.6e-18	879	1256	940	1349	3874	6688	3951	905	1440	1141	1410	3620	5382	3508
ENSMUSG00000042529	Kcnj12	-1.282	5.057	4.2e-07	2.5e-05	5.8e-11	5e-09	504	617	502	732	1210	1804	1283	519	708	610	765	1131	1452	1139
ENSMUSG00000026380	Tfcp2l1	-1.837	1.014	4.3e-07	2.5e-05	2.4e-07	9.2e-06	38	15	23	32	91	86	112	39	18	28	33	85	69	100
ENSMUSG00000030116	Mfap5	1.577	6.764	4.5e-07	2.6e-05	3.8e-13	5.5e-11	4118	3023	5557	4654	1691	1223	1447	4240	3468	6744	4864	1580	984	1285
ENSMUSG00000035621	Midn	0.902	5.891	4.5e-07	2.6e-05	9.6e-07	3.1e-05	1859	1847	2416	2335	1050	992	1351	1914	2118	2932	2440	981	798	1200
ENSMUSG00000051048	P4ha3	3.213	1.006	4.7e-07	2.7e-05	2.3e-09	1.4e-07	55	67	101	128	4	19	5	57	77	122	134	4	16	4
ENSMUSG00000067653	Ankrd23	-1.278	11.178	4.7e-07	2.7e-05	4.4e-10	3.1e-08	32354	53008	38791	40291	82866	124328	91819	33314	60794	47082	42105	77438	100029	81530
ENSMUSG00000074093	Svip	-0.959	4.413	4.7e-07	2.7e-05	9.3e-09	4.8e-07	457	460	371	441	791	931	802	471	528	451	461	739	749	712
ENSMUSG00000006740	Kif5b	0.83	8.461	4.8e-07	2.7e-05	4.4e-07	1.6e-05	11822	13015	12497	12240	6603	7836	6474	12173	14927	15168	12791	6170	6305	5748
ENSMUSG00000047604	Frat2	-0.962	4.262	4.8e-07	2.7e-05	1.9e-06	5.6e-05	537	364	320	335	677	756	840	553	418	389	350	633	608	746
ENSMUSG00000052698	Tln2	-0.859	6.692	4.8e-07	2.7e-05	5.3e-07	1.8e-05	1998	2152	2117	2494	3525	4759	3634	2057	2468	2569	2606	3294	3829	3227
ENSMUSG00000021668	Polk	-2.037	3.162	4.9e-07	2.7e-05	1.4e-13	2.1e-11	99	94	86	159	398	611	340	102	108	105	166	372	492	302
ENSMUSG00000026251	Chrnd	2.484	3.764	4.9e-07	2.7e-05	4.9e-18	1.7e-15	337	687	806	544	119	106	94	347	788	977	569	111	85	83
ENSMUSG00000006304	Arpc2	0.859	6.932	5.1e-07	2.9e-05	8.8e-08	3.7e-06	4493	4101	4578	4094	2470	2190	2479	4626	4703	5557	4278	2308	1762	2201
ENSMUSG00000034765	Dusp5	2.128	2.347	5.2e-07	2.9e-05	8e-11	6.8e-09	129	233	208	280	51	57	37	133	267	253	292	48	46	33
ENSMUSG00000071347	C1qtnf9	-0.921	4.531	5.2e-07	2.9e-05	9.2e-07	3e-05	495	475	360	577	999	771	937	510	545	437	603	934	620	832
ENSMUSG00000046828	Mettl21e	-1.692	2.643	5.3e-07	2.9e-05	3e-08	1.4e-06	107	47	88	121	265	237	378	110	55	107	126	248	190	336
ENSMUSG00000030337	Vamp1	-0.916	4.969	5.5e-07	3.1e-05	6.1e-08	2.7e-06	661	758	550	622	1143	1393	1131	681	869	668	650	1068	1121	1004
ENSMUSG00000035459	Stab2	-1.599	1.508	5.8e-07	3.2e-05	9.5e-07	3.1e-05	52	26	60	33	131	129	131	54	30	72	35	122	104	116
ENSMUSG00000014592	Camta1	1.342	5.638	5.9e-07	3.3e-05	2.8e-10	2.1e-08	1975	2444	1711	1538	705	602	961	2034	2803	2077	1607	659	484	854
ENSMUSG00000048058	Ldlrad3	1.098	3.704	6e-07	3.3e-05	7.3e-07	2.5e-05	380	456	516	565	232	172	267	391	523	626	590	217	138	237
ENSMUSG00000021573	Tppp	-1.448	3.64	6.1e-07	3.3e-05	6.6e-08	2.9e-06	264	135	147	271	594	655	423	272	155	179	283	555	527	375
ENSMUSG00000001983	Taco1	-0.886	5.203	6.2e-07	3.4e-05	1.4e-06	4.2e-05	748	761	590	986	1379	1582	1314	770	873	716	1030	1289	1273	1167
ENSMUSG00000020792	Exoc7	-1.526	6.492	6.2e-07	3.4e-05	1.1e-15	2.5e-13	1562	1379	1452	1303	3197	5374	3731	1608	1582	1762	1362	2987	4324	3313
ENSMUSG00000047414	Flrt2	1.057	3.583	6.4e-07	3.5e-05	6.9e-07	2.3e-05	415	465	455	413	160	262	209	427	533	552	432	149	211	186
ENSMUSG00000044768	D1Ertd622e	-0.989	4.042	6.5e-07	3.5e-05	3e-07	1.1e-05	315	277	356	373	674	765	527	324	318	432	390	630	616	468
ENSMUSG00000092201	A530058N18Rik	-5.652	1.459	6.5e-07	3.5e-05	1.9e-21	1e-18	3	2	0	10	105	303	131	3	2	0	10	98	245	116
ENSMUSG00000007617	Homer1	-1.72	6.164	6.6e-07	3.6e-05	7.5e-16	1.8e-13	879	954	939	1358	2658	4523	3024	905	1094	1140	1419	2484	3640	2685
ENSMUSG00000023019	Gpd1	-1.046	9.564	6.8e-07	3.7e-05	1.6e-06	4.7e-05	15357	12928	10367	20730	31547	33914	26509	15813	14827	12583	21663	29481	27286	23538
ENSMUSG00000085438	1700020I14Rik	-0.811	9.164	6.8e-07	3.6e-05	1.8e-06	5.2e-05	11949	11019	11707	14852	20354	22992	21830	12304	12638	14210	15521	19021	18498	19384
ENSMUSG00000038451	Spsb2	2.222	3.099	6.9e-07	3.7e-05	1.1e-13	1.7e-11	325	421	488	222	83	64	87	335	483	592	232	78	51	77
ENSMUSG00000040471	Ggt6	7.562	-0.825	6.9e-07	3.7e-05	8.3e-10	5.6e-08	18	39	26	10	0	0	0	19	44	31	11	0	0	0
ENSMUSG00000047343	Mettl21c	-1.901	5.861	7e-07	3.7e-05	2.8e-10	2.1e-08	729	587	436	1305	1950	3346	3267	751	673	530	1363	1822	2692	2901
ENSMUSG00000025887	Casp12	-1.136	3.101	7.1e-07	3.7e-05	1.7e-07	6.6e-06	148	165	186	146	318	427	319	152	189	225	153	297	344	283
ENSMUSG00000039476	Prrx2	1.327	2.503	7.2e-07	3.8e-05	1.1e-06	3.6e-05	268	172	190	229	78	72	106	276	197	231	239	73	58	94
ENSMUSG00000032366	Tpm1	-0.884	14.323	7.4e-07	3.9e-05	5.5e-06	0.00014	528932	390505	327921	472264	734467	921148	724756	544629	447868	398013	493532	686359	741113	643539
ENSMUSG00000020467	Efemp1	-1.126	3.041	7.6e-07	4e-05	2.2e-06	6.2e-05	127	120	169	205	307	341	369	131	138	205	214	287	274	328
ENSMUSG00000021871	Pnp	0.986	4.365	7.6e-07	4e-05	1.5e-06	4.5e-05	781	746	712	738	512	321	293	804	856	864	771	479	258	260
ENSMUSG00000027107	Chrna1	2.025	6.147	7.7e-07	4e-05	6.6e-16	1.6e-13	2453	3627	3870	1998	664	933	606	2526	4160	4697	2088	620	751	538
ENSMUSG00000032501	Trib1	0.927	5.374	7.8e-07	4.1e-05	3.8e-07	1.4e-05	1746	1567	1446	1176	880	800	661	1798	1797	1755	1229	822	644	587
ENSMUSG00000035352	Ccl12	3.81	0.474	7.8e-07	4e-05	3.4e-10	2.5e-08	79	63	79	23	3	6	3	81	72	95	24	3	5	3
ENSMUSG00000023004	Tuba1b	0.934	6.426	7.9e-07	4.1e-05	4.1e-07	1.5e-05	3138	2442	3668	3085	1820	1405	1615	3231	2801	4452	3224	1701	1130	1434
ENSMUSG00000051373	Ppapdc3	-0.829	6.736	8e-07	4.1e-05	1.2e-07	5e-06	2478	2223	2060	2374	3891	4330	3950	2551	2550	2500	2481	3636	3484	3507
ENSMUSG00000029312	Klhl8	-0.883	5.347	8.1e-07	4.2e-05	2.6e-07	9.9e-06	832	891	728	961	1384	1892	1443	857	1022	884	1004	1293	1523	1281
ENSMUSG00000029168	Dpysl5	-1.89	0.903	8.2e-07	4.2e-05	1.5e-07	6e-06	27	28	26	16	88	119	64	28	32	31	17	82	96	57
ENSMUSG00000064080	Fbln2	0.846	6.595	8.2e-07	4.2e-05	1.2e-07	5e-06	3284	3122	3770	3457	1966	1835	1886	3381	3581	4576	3613	1837	1476	1675
ENSMUSG00000029994	Anxa4	1.659	5.235	8.3e-07	4.2e-05	7.8e-15	1.5e-12	1252	1516	2082	1217	531	404	506	1289	1739	2526	1272	496	325	449
ENSMUSG00000041801	Phlda3	1.285	7.708	8.3e-07	4.2e-05	1.4e-06	4.3e-05	7191	9461	8692	6628	4137	1718	3985	7404	10851	10550	6927	3866	1381	3539
ENSMUSG00000030730	Atp2a1	-0.806	14.501	8.5e-07	4.3e-05	1.2e-05	0.00028	559902	557352	392131	497476	810278	1024847	797116	576518	639224	475948	519880	757204	824544	707790
ENSMUSG00000075595	Zfp652	-0.836	6.489	9e-07	4.5e-05	6.5e-07	2.2e-05	1832	1767	1803	2274	3149	3904	3224	1886	2027	2188	2376	2943	3141	2863
ENSMUSG00000019370	Calm3	-1.454	8.335	9.1e-07	4.6e-05	3.7e-14	6.4e-12	5526	5428	4619	5568	12490	19033	11929	5690	6225	5607	5819	11672	15314	10592
ENSMUSG00000024112	Cacna1h	-1.551	1.518	9.4e-07	4.7e-05	1.4e-07	5.6e-06	44	45	36	52	112	116	161	45	52	44	54	105	93	143
ENSMUSG00000039062	Anpep	0.949	4.666	9.8e-07	4.9e-05	4.5e-07	1.6e-05	1060	951	805	828	574	389	451	1091	1091	977	865	537	313	400
ENSMUSG00000003623	Crot	-1.186	5.214	1e-06	5.1e-05	3.5e-09	2e-07	501	872	659	707	1343	1926	1408	516	1000	800	739	1255	1550	1250
ENSMUSG00000015305	Sash1	-0.903	4.692	1e-06	5.2e-05	6.3e-07	2.2e-05	439	518	504	687	936	986	1091	452	594	612	718	875	793	969
ENSMUSG00000023964	Calcr	-3.014	-0.444	1e-06	5.1e-05	1e-07	4.4e-06	2	11	5	2	34	52	35	2	12	6	2	32	42	31
ENSMUSG00000026817	Ak1	-0.839	10.822	1e-06	5.2e-05	1.4e-05	0.00032	47844	34687	29586	42459	62534	78930	65981	49264	39782	35911	44371	58438	63504	58587
ENSMUSG00000027995	Tlr2	1.773	2.521	1e-06	5.1e-05	2.7e-09	1.6e-07	243	249	292	141	72	61	70	250	285	354	147	67	49	62
ENSMUSG00000040852	Plekhh2	1.589	2.395	1e-06	5.2e-05	7.3e-08	3.2e-06	144	190	262	230	68	55	82	148	218	318	240	64	44	73
ENSMUSG00000027961	Lrrc39	-0.843	5.992	1.1e-06	5.4e-05	4.8e-07	1.7e-05	1427	1129	1383	1487	2300	2763	2236	1469	1295	1679	1554	2149	2223	1985
ENSMUSG00000032536	Trak1	-0.804	7.329	1.1e-06	5.4e-05	1.2e-06	3.8e-05	3093	3581	3126	4124	6256	5883	6097	3185	4107	3795	4310	5846	4733	5414
ENSMUSG00000056515	Rab31	0.931	4.6	1.1e-06	5.5e-05	9.6e-08	4e-06	798	1039	856	774	492	424	447	822	1191	1039	809	460	341	397
ENSMUSG00000052852	Reep1	-1.038	6.815	1.2e-06	5.8e-05	8.7e-09	4.6e-07	2043	2553	2059	2211	4388	5579	3685	2104	2928	2499	2311	4101	4489	3272
ENSMUSG00000087080	Gm12199	-4.709	2.385	1.2e-06	5.9e-05	1.3e-26	1.3e-23	18	14	4	15	253	544	201	18	16	5	16	236	439	178
ENSMUSG00000001493	Meox1	1.4	4.091	1.3e-06	6.5e-05	1.8e-09	1.1e-07	564	671	545	858	278	294	177	581	769	662	897	260	237	157
ENSMUSG00000027401	Tgm3	4.024	0.047	1.3e-06	6.5e-05	7.2e-09	3.9e-07	55	56	15	53	3	0	4	57	64	19	55	3	0	4
ENSMUSG00000030256	Bhlhe41	-0.839	5.794	1.3e-06	6.2e-05	1.9e-07	7.4e-06	1277	1172	1029	1255	2066	2344	1942	1315	1344	1249	1312	1931	1886	1724
ENSMUSG00000037016	Frem2	1.759	2.378	1.3e-06	6.3e-05	9e-09	4.7e-07	198	289	185	162	76	63	45	204	331	225	169	71	51	40
ENSMUSG00000069833	Ahnak	0.801	8.564	1.3e-06	6.4e-05	1.4e-06	4.3e-05	11250	13865	13789	13983	7705	7607	7454	11584	15902	16736	14613	7200	6120	6619
ENSMUSG00000026459	Myog	1.447	5.782	1.4e-06	6.8e-05	4.4e-13	6.2e-11	1744	1834	2161	2878	764	852	755	1796	2104	2623	3007	714	686	670
ENSMUSG00000031790	Mmp15	-0.855	5.113	1.4e-06	6.5e-05	3.6e-06	9.8e-05	781	690	555	910	1237	1264	1479	804	791	674	951	1156	1017	1313
ENSMUSG00000032523	Hhatl	-0.806	7.061	1.4e-06	6.5e-05	6.6e-06	0.00016	2981	3101	2199	3270	4666	5687	4795	3069	3556	2670	3417	4360	4576	4258
ENSMUSG00000091712	Sec14l5	-2.327	2.801	1.4e-06	6.5e-05	1.5e-12	1.9e-10	42	101	55	95	262	512	326	43	115	67	99	245	413	289
ENSMUSG00000018920	Cxcl16	1.253	2.596	1.5e-06	6.9e-05	1.2e-06	3.8e-05	242	259	163	242	88	94	102	249	297	198	253	82	76	91
ENSMUSG00000020205	Phlda1	1.07	4.15	1.5e-06	6.9e-05	1.2e-07	4.9e-06	585	525	800	693	327	260	341	602	602	970	724	306	209	303
ENSMUSG00000029610	Aimp2	-1.08	7.5	1.5e-06	7.1e-05	6.2e-09	3.4e-07	4080	2968	3403	3554	6485	9268	6449	4201	3404	4130	3714	6060	7457	5726
ENSMUSG00000052429	Prmt1	0.812	6.989	1.5e-06	7.1e-05	6.2e-07	2.1e-05	4649	4292	4909	3935	2541	2589	2465	4787	4923	5958	4112	2375	2083	2189
ENSMUSG00000052459	Atp6v1a	0.854	5.558	1.5e-06	7.1e-05	3.8e-07	1.4e-05	1487	1851	1832	1477	990	911	858	1531	2123	2223	1544	925	733	762
ENSMUSG00000057469	E2f6	-0.81	6.801	1.5e-06	7.1e-05	1.3e-06	4e-05	2457	2207	2171	2800	3814	4729	4124	2530	2531	2635	2926	3564	3805	3662
ENSMUSG00000086605	Gm14290	-1.514	3.45	1.5e-06	6.9e-05	1.1e-06	3.4e-05	178	92	131	293	451	604	433	183	106	160	306	421	486	384
ENSMUSG00000000532	Acvr1b	-0.845	5.687	1.6e-06	7.5e-05	3.3e-06	9.1e-05	1106	1380	976	924	1979	2227	1703	1139	1582	1185	966	1849	1792	1512
ENSMUSG00000008226	Scrn3	-0.849	5.511	1.6e-06	7.5e-05	2.6e-07	9.7e-06	830	1059	882	1106	1663	1923	1652	855	1214	1071	1156	1554	1547	1467
ENSMUSG00000038178	Slc43a2	0.902	4.961	1.6e-06	7.5e-05	1e-06	3.3e-05	1244	1216	1059	913	676	479	623	1281	1394	1285	954	632	385	553
ENSMUSG00000060512	0610040J01Rik	-2.48	1.883	1.6e-06	7.4e-05	1.5e-11	1.4e-09	30	21	31	59	170	144	279	31	25	38	61	159	115	248
ENSMUSG00000078190	Dnm3os	1.769	1.318	1.6e-06	7.5e-05	3.3e-06	9e-05	86	104	76	126	43	27	16	89	119	93	132	40	22	14
ENSMUSG00000085457	1110046J04Rik	1.646	1.686	1.6e-06	7.4e-05	2.1e-05	0.00044	110	168	115	110	19	64	37	113	192	140	115	18	52	33
ENSMUSG00000023367	Tmem176a	1.747	4.228	1.7e-06	7.9e-05	3.9e-13	5.6e-11	693	986	867	499	218	194	268	714	1130	1052	522	204	156	238
ENSMUSG00000032705	Exd2	-0.891	4.705	1.7e-06	7.6e-05	5e-07	1.8e-05	446	576	509	648	886	1028	1116	459	660	618	677	828	827	991
ENSMUSG00000037904	Ankrd9	-1.009	6.778	1.7e-06	7.8e-05	7.6e-08	3.3e-06	2491	2394	1727	2135	4099	5389	3713	2565	2746	2096	2231	3830	4336	3297
ENSMUSG00000061758	Akr1b10	-0.947	5.12	1.7e-06	7.6e-05	1.8e-05	0.00039	764	688	421	967	1323	1440	1342	787	789	512	1010	1236	1159	1192
ENSMUSG00000064356	mt-Atp8	-1.194	2.521	1.7e-06	7.7e-05	2.7e-06	7.6e-05	83	113	90	133	222	212	287	86	129	110	139	207	170	255
ENSMUSG00000032740	Ccdc88a	1.056	4.507	1.8e-06	8.1e-05	1.3e-07	5.1e-06	1021	837	821	651	388	333	478	1051	960	997	680	363	268	425
ENSMUSG00000039197	Adk	-0.827	5.374	1.8e-06	8.1e-05	6.3e-06	0.00016	934	813	684	1124	1560	1417	1753	962	933	831	1174	1458	1140	1557
ENSMUSG00000031871	Cdh5	-1	6.501	1.9e-06	8.6e-05	1e-06	3.2e-05	2182	1571	1300	2189	3980	2990	3893	2247	1802	1579	2287	3719	2405	3457
ENSMUSG00000010936	Vac14	0.864	5.237	2e-06	9e-05	9.1e-07	3e-05	1346	1509	1434	1041	794	669	733	1386	1731	1740	1088	742	538	651
ENSMUSG00000036879	Phkb	-0.937	8.004	2e-06	8.9e-05	2.3e-07	8.7e-06	4410	5960	5407	5294	8979	12331	8947	4541	6835	6563	5532	8391	9921	7944
ENSMUSG00000023259	Slc26a6	-1.123	2.82	2.1e-06	9.5e-05	1.5e-07	6.1e-06	116	133	139	145	297	292	282	119	152	169	152	278	235	250
ENSMUSG00000034164	Emid1	-1.211	4.031	2.1e-06	9.2e-05	1.7e-06	5.2e-05	443	262	180	307	565	737	768	456	301	219	321	528	593	682
ENSMUSG00000047146	Tet1	-1.376	1.903	2.1e-06	9.3e-05	1.4e-06	4.4e-05	63	84	61	43	146	163	181	65	96	74	45	136	131	161
ENSMUSG00000020700	Map3k3	-0.912	4.443	2.2e-06	0.0001	2.2e-06	6.3e-05	318	482	485	514	771	967	804	328	553	588	537	720	778	714
ENSMUSG00000025161	Slc16a3	-0.777	8.022	2.5e-06	0.00011	5e-06	0.00013	6215	5190	5046	6288	8769	11115	9348	6399	5953	6125	6571	8195	8943	8300
ENSMUSG00000074738	B930041F14Rik	1.368	2.375	2.5e-06	0.00011	4.1e-06	0.00011	233	226	193	137	58	72	99	240	259	234	143	54	58	88
ENSMUSG00000002897	Il17ra	1.329	2.621	2.6e-06	0.00012	1e-06	3.3e-05	244	188	306	194	80	110	88	251	216	371	203	75	89	78
ENSMUSG00000007041	Clic1	0.852	5.305	2.6e-06	0.00011	8.1e-07	2.7e-05	1525	1193	1639	1218	793	727	796	1570	1368	1989	1273	741	585	707
ENSMUSG00000028906	Epb4.1	-0.809	6.132	2.7e-06	0.00012	2.6e-07	9.8e-06	1462	1510	1429	1658	2440	2911	2609	1505	1732	1735	1733	2280	2342	2317
ENSMUSG00000038844	Kif16b	-0.866	4.995	2.7e-06	0.00012	7e-06	0.00017	461	707	732	790	1162	1399	1117	475	811	888	825	1086	1126	992
ENSMUSG00000047443	Fam132b	-1.881	0.75	2.7e-06	0.00012	7.2e-07	2.4e-05	23	20	15	29	89	101	52	24	23	19	30	83	82	46
ENSMUSG00000021281	Tnfaip2	-1.489	6.294	2.8e-06	0.00012	6.1e-12	6.7e-10	944	1211	1292	1605	2489	3814	4332	972	1389	1568	1677	2326	3069	3847
ENSMUSG00000024617	Camk2a	-1.153	8.52	2.8e-06	0.00012	1.5e-09	9.3e-08	6869	6908	5780	7969	13332	19477	13090	7073	7923	7016	8328	12459	15671	11623
ENSMUSG00000031700	Gpt2	-2.133	7.623	2.8e-06	0.00012	5.4e-23	3.1e-20	2268	2627	2060	2236	8463	14250	7519	2335	3013	2500	2337	7909	11466	6676
ENSMUSG00000044217	Aqp5	5.28	1.008	2.8e-06	0.00012	2.8e-14	5e-12	156	49	50	119	0	1	5	160	57	62	124	0	1	5
ENSMUSG00000050323	Ndufaf6	-0.904	4.208	2.8e-06	0.00012	1.4e-06	4.3e-05	403	336	319	477	675	803	676	415	386	387	498	631	646	600
ENSMUSG00000071456	1110002L01Rik	-1.132	2.776	2.8e-06	0.00012	1.1e-05	0.00024	91	128	126	169	234	341	271	94	147	153	177	219	275	241
ENSMUSG00000049482	Ctu2	1.043	3.48	2.9e-06	0.00012	4.6e-06	0.00012	408	446	472	296	161	216	214	420	511	573	309	150	174	190
ENSMUSG00000054003	Tdrd9	3.809	-0.537	2.9e-06	0.00012	4.4e-08	2e-06	31	41	18	23	3	2	0	32	47	22	24	3	2	0
ENSMUSG00000028042	Zbtb7b	-0.839	4.998	3e-06	0.00013	1.5e-07	6.1e-06	687	599	648	792	1215	1180	1264	707	687	787	828	1135	949	1122
ENSMUSG00000042045	Sln	6.365	7.802	3e-06	0.00013	2e-23	1.2e-20	6535	21848	9725	6104	54	75	272	6729	25056	11804	6379	50	60	243
ENSMUSG00000042284	Itga1	-1.061	2.94	3e-06	0.00013	4.1e-05	0.00075	148	125	105	217	324	297	310	152	144	128	227	303	239	275
ENSMUSG00000091337	Eid1	0.819	5.9	3e-06	0.00013	8.5e-07	2.8e-05	2073	2326	2197	1771	1221	1104	1232	2135	2668	2667	1851	1141	888	1094
ENSMUSG00000028367	Txn1	1.012	6.7	3.1e-06	0.00013	6.5e-08	2.9e-06	3903	3432	4769	3039	1765	1837	2030	4019	3936	5788	3176	1649	1478	1803
ENSMUSG00000036523	Greb1	2.857	-0.034	3.1e-06	0.00013	5e-08	2.3e-06	42	33	46	38	1	8	7	43	38	56	40	1	7	6
ENSMUSG00000020061	Mybpc1	0.898	10.77	3.3e-06	0.00014	3.5e-05	0.00066	67041	68501	59641	53740	38283	21864	40066	69031	78563	72389	56160	35776	17590	35576
ENSMUSG00000025172	Ankrd2	2.903	8.14	3.3e-06	0.00014	7.6e-08	3.3e-06	16262	7018	17818	10170	2076	301	2763	16745	8049	21626	10628	1940	241	2454
ENSMUSG00000029810	Tmem176b	1.754	5.798	3.3e-06	0.00014	3.2e-14	5.6e-12	2091	3067	2427	1501	591	637	794	2153	3517	2946	1569	552	512	705
ENSMUSG00000039891	Txlnb	-0.777	7.913	3.3e-06	0.00014	4.5e-06	0.00012	4669	5105	5261	6049	7905	10185	9011	4808	5855	6386	6321	7387	8195	8001
ENSMUSG00000083563	Gm13340	-1.075	5.741	3.3e-06	0.00014	4.9e-08	2.2e-06	1101	951	795	1294	2217	1738	2589	1134	1091	966	1352	2072	1398	2299
ENSMUSG00000050335	Lgals3	2.617	4.381	3.4e-06	0.00014	9.9e-19	3.8e-16	735	1210	1226	520	131	137	183	757	1387	1487	544	122	110	163
ENSMUSG00000079110	Capn3	-0.847	6.716	3.4e-06	0.00014	1e-06	3.3e-05	2279	1970	2267	2430	3488	4907	3677	2347	2259	2751	2539	3259	3948	3265
ENSMUSG00000091264	Smim13	-0.795	6.185	3.5e-06	0.00015	3.2e-06	8.8e-05	1511	1395	1499	1916	2438	3025	2764	1556	1600	1819	2002	2278	2434	2454
ENSMUSG00000054958	Nt5c1a	-3.492	-0.216	3.6e-06	0.00015	1.8e-08	8.9e-07	3	1	3	11	30	75	45	3	1	4	11	28	61	40
ENSMUSG00000036902	Neto2	-1.9	0.649	3.7e-06	0.00015	1.3e-07	5.1e-06	23	12	22	23	63	87	77	24	14	27	24	59	70	68
ENSMUSG00000040713	Creg1	-0.83	5.287	3.7e-06	0.00015	1.2e-07	4.9e-06	859	930	802	751	1466	1624	1368	885	1067	974	785	1370	1307	1215
ENSMUSG00000020674	Pxdn	-0.877	5.467	3.8e-06	0.00016	6.3e-06	0.00016	992	818	692	1216	1883	1499	1735	1021	938	840	1271	1760	1206	1541
ENSMUSG00000026208	Des	0.997	12.103	3.8e-06	0.00016	2.7e-07	1e-05	176426	157644	188759	116615	75436	80294	84505	181662	180801	229105	121867	70495	64601	75035
ENSMUSG00000068373	D430041D05Rik	-1.438	1.995	3.8e-06	0.00016	2.6e-07	9.9e-06	64	73	62	61	129	175	226	66	84	75	64	120	141	201
ENSMUSG00000011257	Pabpc4	-0.756	8.614	3.9e-06	0.00016	1.3e-05	0.00029	9172	7508	7765	10125	13620	16253	13917	9444	8611	9425	10581	12728	13077	12357
ENSMUSG00000034472	Rasd2	-1.347	1.843	3.9e-06	0.00016	6e-07	2.1e-05	70	66	63	45	155	143	168	72	76	76	47	145	115	149
ENSMUSG00000035835	BC005764	2.372	0.523	3.9e-06	0.00016	5.5e-06	0.00014	85	47	58	45	22	7	5	87	54	70	47	21	5	4
ENSMUSG00000017417	Plxdc1	-1.296	2.304	4e-06	0.00016	3.3e-06	9e-05	93	96	58	98	172	194	269	96	110	71	102	161	156	239
ENSMUSG00000032118	Fez1	1.124	2.869	4e-06	0.00016	3.6e-06	9.8e-05	245	249	337	242	137	102	129	252	286	408	253	128	82	115
ENSMUSG00000038342	Mlxip	-0.904	6.216	4e-06	0.00016	4.1e-07	1.5e-05	1439	1466	1440	1838	2539	3538	2602	1482	1682	1748	1921	2373	2847	2310
ENSMUSG00000005716	Pvalb	-1.306	13.974	4.1e-06	0.00017	9.4e-10	6.2e-08	336766	262428	207329	321191	595537	901455	593614	346760	300977	251646	335656	556529	725269	527093
ENSMUSG00000025597	Klhl4	-1.582	1.199	4.2e-06	0.00017	7.2e-07	2.5e-05	40	42	30	27	116	80	117	41	48	37	28	108	64	104
ENSMUSG00000028024	Enpep	-1.085	3.58	4.2e-06	0.00017	1.3e-06	4e-05	183	198	232	307	446	596	422	189	227	281	321	417	480	375
ENSMUSG00000016559	H3f3b	0.773	7.128	4.3e-06	0.00017	3.9e-06	0.0001	4563	5272	5388	4206	2874	2696	2958	4698	6046	6539	4396	2686	2169	2627
ENSMUSG00000038028	9630033F20Rik	-0.785	6.216	4.3e-06	0.00017	1.9e-06	5.7e-05	1858	1421	1674	1531	2527	2789	3063	1913	1630	2032	1600	2361	2244	2720
ENSMUSG00000029298	Gbp9	-1.452	1.998	4.4e-06	0.00017	8.5e-05	0.0014	28	104	48	79	162	161	210	29	119	59	82	151	129	187
ENSMUSG00000054477	Kcnn2	-1.493	1.375	4.6e-06	0.00019	1.3e-06	4e-05	49	45	32	38	121	87	138	50	52	39	40	113	70	123
ENSMUSG00000026827	Gpd2	-1.197	7.759	4.7e-06	0.00019	6.7e-09	3.6e-07	3819	3556	3283	5269	8687	11411	7291	3932	4078	3985	5506	8118	9181	6474
ENSMUSG00000032528	Vipr1	-1.827	0.71	4.7e-06	0.00019	1.1e-05	0.00025	37	24	16	9	73	75	86	38	28	20	10	68	60	76
ENSMUSG00000037685	Atp8a1	-1.433	5.863	4.7e-06	0.00019	8.8e-13	1.2e-10	787	995	928	1136	2033	3421	2335	810	1141	1126	1187	1900	2753	2073
ENSMUSG00000035268	Pkig	0.777	6.549	4.9e-06	0.00019	9.7e-06	0.00023	3319	3430	3645	2615	1748	1831	2117	3417	3934	4424	2733	1633	1473	1880
ENSMUSG00000046731	Kctd11	1.089	2.985	4.9e-06	0.00019	4.8e-07	1.7e-05	276	271	294	316	141	137	130	284	311	357	330	132	110	115
ENSMUSG00000025283	Sat1	0.85	5.347	5.1e-06	0.0002	1.9e-06	5.5e-05	1409	1294	1780	1251	897	779	710	1451	1484	2160	1307	838	627	630
ENSMUSG00000028369	Svep1	0.852	5.415	5.1e-06	0.0002	2.8e-06	7.7e-05	1399	1391	1860	1366	939	685	874	1441	1595	2257	1428	878	551	776
ENSMUSG00000023043	Krt18	5.211	4.065	5.2e-06	0.0002	3.1e-26	2.9e-23	522	1487	845	399	20	11	35	538	1704	1026	417	19	8	31
ENSMUSG00000026353	Ubxn4	0.855	6.816	5.2e-06	0.0002	2.5e-06	7e-05	3664	3855	4994	3406	2119	2423	2060	3773	4421	6061	3559	1980	1950	1829
ENSMUSG00000048388	Fam171b	1.146	3.153	5.2e-06	0.0002	8.7e-06	0.00021	313	403	266	333	134	110	201	322	462	323	348	125	88	179
ENSMUSG00000003752	Itpkc	1.098	3.36	5.3e-06	0.00021	2e-06	5.9e-05	342	445	435	284	200	177	151	352	510	528	297	187	142	134
ENSMUSG00000026473	Glul	1.422	8.811	5.3e-06	0.0002	5.7e-09	3.1e-07	17690	19843	21148	11486	8184	6855	4599	18215	22758	25668	12003	7648	5515	4083
ENSMUSG00000027978	Prss12	1.27	2.296	5.3e-06	0.00021	1.2e-05	0.00028	159	235	167	173	90	52	87	164	269	203	181	84	41	77
ENSMUSG00000039496	Cdnf	-0.868	4.567	5.3e-06	0.0002	1e-06	3.3e-05	403	587	491	517	788	1015	932	415	673	596	540	736	817	828
ENSMUSG00000021814	Anxa7	1.612	6.719	5.4e-06	0.00021	3.1e-13	4.5e-11	3114	4933	5542	3318	1244	1452	1453	3207	5657	6726	3467	1162	1168	1290
ENSMUSG00000022096	Hr	-1.002	5.829	5.4e-06	0.00021	1.1e-06	3.6e-05	1116	879	965	1581	2027	2676	2118	1149	1009	1172	1652	1894	2153	1881
ENSMUSG00000037098	Rab11fip3	-0.781	6.079	5.4e-06	0.00021	3.1e-06	8.4e-05	1324	1408	1424	1746	2247	2538	2821	1363	1615	1728	1825	2100	2042	2505
ENSMUSG00000015605	Srf	-0.78	6.592	5.5e-06	0.00021	2.2e-05	0.00046	2346	1821	1732	2531	3195	4176	3490	2416	2089	2103	2645	2986	3360	3099
ENSMUSG00000096944	Gm26722	0.903	4.1	5.5e-06	0.00021	3.3e-07	1.2e-05	589	573	687	588	304	357	317	606	657	833	614	284	287	281
ENSMUSG00000028822	Tmem50a	0.789	5.974	5.6e-06	0.00021	2.7e-06	7.5e-05	2243	2346	2362	1801	1209	1244	1347	2310	2690	2867	1882	1130	1001	1196
ENSMUSG00000056234	Ncoa4	-0.951	3.648	5.6e-06	0.00021	2.6e-05	0.00051	164	261	265	329	480	544	454	169	299	322	344	449	438	403
ENSMUSG00000030499	Kctd15	-0.779	6.218	5.8e-06	0.00022	1.2e-05	0.00026	1650	1719	1310	1828	2498	3319	2559	1699	1971	1591	1910	2334	2671	2272
ENSMUSG00000021728	Emb	1.85	2.889	6e-06	0.00023	3.3e-10	2.4e-08	267	196	338	408	68	89	94	275	225	410	426	63	72	84
ENSMUSG00000058056	Palld	-1.114	5.699	6e-06	0.00023	2.9e-09	1.7e-07	873	1103	874	1107	1859	2724	1842	899	1265	1061	1157	1737	2192	1635
ENSMUSG00000015733	Capza2	-0.808	8.309	6.1e-06	0.00023	5.2e-06	0.00013	6021	7097	6516	7778	10915	14496	10592	6200	8140	7909	8128	10200	11663	9405
ENSMUSG00000026915	Strbp	-1.014	4.281	6.1e-06	0.00023	1.9e-07	7.6e-06	373	357	333	480	717	964	657	384	409	405	502	670	776	583
ENSMUSG00000027499	Pkia	-0.757	8.506	6.1e-06	0.00023	1.7e-05	0.00037	7211	9165	7435	8253	11246	15665	13723	7425	10511	9024	8625	10509	12604	12185
ENSMUSG00000014850	Msh3	-0.901	3.942	6.2e-06	0.00023	4e-06	0.00011	342	306	250	379	550	686	552	352	351	304	396	514	552	490
ENSMUSG00000037106	Fer1l6	-1.969	1.941	6.2e-06	0.00023	4e-10	2.9e-08	49	55	33	57	263	141	165	50	63	41	59	246	113	146
ENSMUSG00000059498	Fcgr3	1.172	3.421	6.2e-06	0.00023	3.7e-07	1.4e-05	381	353	525	334	207	157	166	392	405	637	349	194	126	147
ENSMUSG00000026469	Xpr1	-0.791	5.785	6.3e-06	0.00024	2.7e-06	7.6e-05	1080	1305	1065	1345	1947	2380	1896	1112	1497	1293	1405	1819	1915	1683
ENSMUSG00000002983	Relb	0.993	4.203	6.4e-06	0.00024	6.6e-07	2.2e-05	651	696	819	497	304	349	350	670	798	993	519	284	281	311
ENSMUSG00000016256	Ctsz	0.795	5.899	6.4e-06	0.00024	2e-06	5.7e-05	2358	1846	2234	1884	1276	1157	1163	2428	2117	2711	1969	1192	931	1033
ENSMUSG00000042476	Abcb4	-0.764	6.493	6.6e-06	0.00024	1.4e-06	4.3e-05	1852	1861	2014	2192	3120	3284	3680	1907	2135	2444	2291	2916	2642	3268
ENSMUSG00000026956	Uap1l1	1.629	3.709	6.8e-06	0.00025	6e-10	4.1e-08	653	515	600	320	186	129	191	672	591	728	335	174	103	170
ENSMUSG00000063659	Zbtb18	-0.772	6.409	6.9e-06	0.00026	3.5e-06	9.6e-05	1614	1703	2005	2126	3005	3505	3030	1662	1953	2433	2222	2808	2820	2690
ENSMUSG00000022359	Wdyhv1	1.133	2.735	7e-06	0.00026	1.5e-05	0.00032	262	301	225	190	122	86	126	270	345	273	199	114	69	112
ENSMUSG00000030353	Tead4	1.204	2.988	7e-06	0.00026	4.8e-06	0.00012	213	303	310	357	143	94	147	219	348	376	373	134	75	131
ENSMUSG00000035963	Odf3l2	-2.83	-0.46	7e-06	0.00026	6e-06	0.00015	11	2	1	8	56	31	28	11	3	1	8	53	25	25
ENSMUSG00000051067	Lingo3	-1.436	3.472	7e-06	0.00026	2.3e-09	1.4e-07	157	181	148	244	400	651	433	162	208	180	255	374	524	384
ENSMUSG00000074141	Il4i1	-2.684	2.008	7e-06	0.00026	6.3e-15	1.2e-12	36	39	27	35	233	310	122	37	45	33	37	218	250	108
ENSMUSG00000034768	Asb16	-0.772	6.428	7.1e-06	0.00026	3.4e-06	9.3e-05	2039	2028	1762	1719	2766	3679	3222	2099	2326	2139	1796	2585	2960	2861
ENSMUSG00000038871	Bpgm	-0.755	6.669	7.1e-06	0.00026	2.6e-05	0.00051	2564	2355	1701	2360	3406	4269	3694	2640	2701	2065	2466	3183	3435	3280
ENSMUSG00000020908	Myh3	3.946	4.765	7.2e-06	0.00026	2.3e-15	4.9e-13	1508	2059	521	1074	70	32	149	1553	2361	634	1122	65	25	133
ENSMUSG00000004798	Ulk2	-0.763	6.566	7.3e-06	0.00027	9.9e-06	0.00023	1914	1974	1916	2527	3284	4071	3248	1971	2264	2326	2641	3069	3276	2884
ENSMUSG00000074807	Gm10762	-0.861	4.245	7.4e-06	0.00027	3.3e-06	9e-05	460	474	324	343	713	706	762	474	543	394	359	666	568	677
ENSMUSG00000036594	H2-Aa	0.819	5.34	7.6e-06	0.00028	7.7e-06	0.00019	1647	1440	1388	1198	831	637	942	1696	1651	1685	1252	777	512	837
ENSMUSG00000039477	Tnrc18	-1.417	2.801	7.6e-06	0.00028	2.5e-07	9.6e-06	82	120	161	99	268	400	259	84	138	195	103	250	322	230
ENSMUSG00000034161	Scx	1.242	4.027	7.7e-06	0.00028	2.4e-08	1.2e-06	654	419	763	625	290	261	229	673	481	925	653	271	210	203
ENSMUSG00000098412	Gm7870	4.608	-0.908	7.7e-06	0.00028	1.5e-07	5.9e-06	26	11	27	21	0	0	2	27	13	33	22	0	0	2
ENSMUSG00000040653	Ppp1r14c	-0.758	7.247	7.8e-06	0.00028	4.5e-06	0.00012	3141	3339	3399	3514	5118	6731	5138	3234	3830	4125	3672	4783	5416	4562
ENSMUSG00000079465	Col4a3	-1.685	0.928	7.8e-06	0.00028	1.9e-07	7.5e-06	23	32	23	31	74	99	91	24	37	28	32	69	80	81
ENSMUSG00000025287	Acot9	0.792	5.44	7.9e-06	0.00028	4.4e-06	0.00012	1327	1581	1509	1628	873	1024	722	1366	1813	1832	1701	816	824	641
ENSMUSG00000042436	Mfap4	0.781	6.38	7.9e-06	0.00028	1.2e-05	0.00027	3428	2918	2431	2805	1605	1505	1943	3530	3347	2951	2931	1500	1211	1725
ENSMUSG00000042717	Ppp1r3a	-0.774	7.419	7.9e-06	0.00028	3.1e-05	0.00059	3034	4757	3830	3368	5561	6668	6996	3124	5455	4649	3520	5197	5365	6212
ENSMUSG00000026883	Dab2ip	-0.765	6.098	8e-06	0.00028	1.5e-05	0.00033	1455	1279	1385	1901	2427	2844	2402	1498	1467	1681	1987	2268	2288	2133
ENSMUSG00000018567	Gabarap	0.749	7.513	8.3e-06	0.00029	9.6e-06	0.00023	7025	6052	6871	5308	3847	3602	3823	7233	6941	8339	5547	3595	2898	3395
ENSMUSG00000034675	Dbn1	0.872	4.571	8.3e-06	0.00029	4.1e-06	0.00011	916	721	811	914	571	373	431	943	827	984	955	534	300	383
ENSMUSG00000060675	Pla2g16	-0.722	7.322	8.3e-06	0.0003	3.9e-05	0.00072	4055	3513	2824	3913	6550	5321	5825	4175	4029	3428	4089	6121	4281	5172
ENSMUSG00000034623	Prss55	-2.933	-0.667	8.4e-06	0.0003	1.5e-05	0.00032	2	0	5	11	22	38	41	2	0	6	11	20	31	37
ENSMUSG00000044986	Tst	-1.097	4.656	8.4e-06	0.0003	5.2e-06	0.00013	738	507	339	349	1108	1097	896	760	581	412	365	1035	883	795
ENSMUSG00000000078	Klf6	0.762	6.532	8.6e-06	0.0003	1.2e-05	0.00026	3138	2970	3830	2880	1939	1663	2065	3231	3406	4648	3010	1812	1338	1834
ENSMUSG00000020366	Mapk9	-0.785	5.47	8.6e-06	0.0003	2.2e-07	8.5e-06	953	912	951	1048	1528	1699	1767	981	1046	1154	1095	1428	1367	1569
ENSMUSG00000037621	Atoh8	1.078	2.858	8.6e-06	0.0003	0.00023	0.0031	281	290	279	207	157	149	69	289	333	338	216	147	120	61
ENSMUSG00000068614	Actc1	-3.2	11.776	8.6e-06	0.0003	6.3e-08	2.8e-06	21942	14589	2775	49560	170638	313668	128088	22593	16733	3369	51791	159461	252364	113734
ENSMUSG00000036067	Slc2a6	3.145	-0.356	8.8e-06	0.00031	6.2e-07	2.1e-05	26	42	42	16	2	5	3	27	48	50	17	2	4	3
ENSMUSG00000035274	Tpbg	1.804	1.287	8.9e-06	0.00031	5.7e-05	0.00099	78	129	80	99	47	26	9	80	148	97	103	44	21	8
ENSMUSG00000032181	Scg3	1.355	1.899	9e-06	0.00031	7.7e-06	0.00019	165	123	152	122	65	62	37	170	141	184	128	61	50	33
ENSMUSG00000075585	6330403L08Rik	-0.863	4.283	9e-06	0.00031	4.7e-07	1.7e-05	420	442	369	412	662	868	711	432	507	448	431	619	699	631
ENSMUSG00000050812	AI314180	-0.905	7.897	9.1e-06	0.00031	3.4e-07	1.3e-05	4581	4821	5023	5402	8150	11567	8122	4717	5529	6097	5645	7616	9307	7212
ENSMUSG00000017765	Slc12a4	1.247	4.856	9.2e-06	0.00032	6.5e-10	4.5e-08	1118	1420	1058	790	496	431	457	1151	1628	1284	826	464	347	406
ENSMUSG00000031885	Cbfb	-0.965	6.364	9.2e-06	0.00032	2.1e-07	8.1e-06	1342	1903	1644	1790	2950	4038	2794	1382	2182	1995	1871	2757	3249	2481
ENSMUSG00000027562	Car2	-1.112	2.461	9.5e-06	0.00033	9.6e-06	0.00023	118	94	76	129	218	231	226	121	108	93	135	204	186	201
ENSMUSG00000038170	Pde4dip	-0.738	10.842	9.5e-06	0.00033	1.5e-05	0.00033	41118	40766	43971	37221	59110	80027	64830	42338	46754	53369	38897	55238	64386	57565
ENSMUSG00000037475	Thoc2	0.788	5.672	9.6e-06	0.00033	7.8e-07	2.6e-05	1929	1569	1808	1789	1034	1009	1039	1986	1800	2194	1870	966	812	923
ENSMUSG00000056737	Capg	1.068	4.587	9.7e-06	0.00033	4.8e-08	2.2e-06	907	642	1106	870	407	431	423	934	737	1342	909	380	347	376
ENSMUSG00000000555	Itga5	0.909	5.012	9.8e-06	0.00034	2.7e-06	7.5e-05	1169	861	1319	1249	670	668	498	1204	988	1601	1305	626	538	442
ENSMUSG00000032060	Cryab	1.538	10.159	9.9e-06	0.00034	2.4e-11	2.2e-09	50564	28981	59076	43107	13718	16546	16680	52065	33239	71703	45048	12819	13312	14811
ENSMUSG00000022441	Efcab6	-1.121	2.402	1e-05	0.00035	6e-06	0.00015	123	99	89	87	219	186	245	127	114	108	91	205	149	218
ENSMUSG00000024556	Me2	1.318	2.758	1e-05	0.00035	7.2e-07	2.4e-05	218	304	317	186	100	98	110	224	348	384	195	93	79	98
ENSMUSG00000032279	Idh3a	-0.711	9.116	1e-05	0.00034	3.5e-05	0.00066	12325	11772	10626	15090	20558	19571	21041	12691	13501	12898	15769	19211	15746	18683
ENSMUSG00000032487	Ptgs2	1.843	0.853	1e-05	0.00035	1.1e-06	3.6e-05	59	62	87	75	15	27	17	61	71	105	78	14	22	15
ENSMUSG00000040964	Arhgef10l	-0.758	5.845	1e-05	0.00035	4.3e-05	0.00078	1177	1133	1067	1684	1919	2241	2262	1212	1300	1296	1760	1793	1803	2009
ENSMUSG00000042487	Leo1	-0.995	4.595	1e-05	0.00034	2.5e-06	6.9e-05	361	454	432	686	929	1118	844	372	521	525	717	868	900	749
ENSMUSG00000050390	C77080	1.069	2.953	1e-05	0.00034	5.4e-06	0.00014	273	281	261	313	169	122	112	281	322	317	327	158	98	99
ENSMUSG00000020091	Eif4ebp2	-0.98	4.588	1.1e-05	0.00037	2.5e-07	9.6e-06	382	546	509	500	950	1159	756	393	626	618	522	888	933	671
ENSMUSG00000032041	Tirap	-0.863	4.152	1.1e-05	0.00038	1.2e-06	3.8e-05	330	372	370	428	670	780	597	340	427	449	447	626	628	530
ENSMUSG00000032112	Trappc4	0.806	5.067	1.1e-05	0.00038	1.2e-06	3.7e-05	1240	1140	1266	1031	737	664	606	1277	1308	1537	1078	689	534	538
ENSMUSG00000061816	Myl1	-0.952	13.289	1.1e-05	0.00035	1.2e-06	3.8e-05	194129	236521	156929	229366	345153	485051	355100	199890	271265	190473	239695	322545	390250	315307
ENSMUSG00000062319	Gm10115	2.948	-0.265	1.1e-05	0.00037	1.2e-06	3.8e-05	29	33	43	29	4	8	0	30	38	52	30	4	7	0
ENSMUSG00000068854	Hist2h2be	-0.991	3.175	1.1e-05	0.00037	4.3e-06	0.00012	177	195	189	162	362	431	284	182	223	229	169	338	347	252
ENSMUSG00000090157	Gm16534	-2.244	-0.047	1.1e-05	0.00037	4e-05	0.00074	11	4	4	22	40	55	52	11	5	5	23	37	44	46
ENSMUSG00000003199	Mpnd	-0.763	5.702	1.2e-05	0.00039	7.8e-06	0.00019	1387	1075	1003	1112	1706	2120	2001	1428	1233	1218	1162	1594	1706	1777
ENSMUSG00000017009	Sdc4	0.793	5.938	1.2e-05	0.00039	6.7e-06	0.00016	1740	2396	1953	2457	1262	1173	1264	1792	2748	2371	2568	1179	944	1122
ENSMUSG00000017781	Pitpna	-0.729	7.425	1.2e-05	0.00039	2e-05	0.00041	3807	3563	3486	4465	6353	7222	5468	3920	4086	4231	4666	5937	5811	4855
ENSMUSG00000023094	Msrb2	-0.881	3.814	1.2e-05	0.00039	2.1e-05	0.00044	284	223	288	383	502	511	614	292	256	350	400	469	411	545
ENSMUSG00000028033	Kcnq5	1.541	3.85	1.2e-05	0.00041	2.3e-10	1.8e-08	372	741	637	526	212	169	205	383	849	773	550	198	136	182
ENSMUSG00000031608	Galnt7	0.992	3.48	1.2e-05	0.00039	6.8e-06	0.00017	284	441	427	456	202	212	192	292	506	518	476	189	171	170
ENSMUSG00000040322	Slc25a24	1.133	3.666	1.2e-05	0.00039	9.7e-07	3.1e-05	319	502	547	509	217	247	178	329	576	663	532	203	199	158
ENSMUSG00000048701	Ccdc6	-0.737	6.403	1.2e-05	0.0004	1.1e-05	0.00024	2096	1621	1673	2130	3072	3346	2981	2158	1859	2031	2226	2871	2692	2647
ENSMUSG00000060716	Plekhh1	3.065	1.695	1.2e-05	0.00041	7.6e-12	8e-10	73	225	137	139	24	15	11	75	257	166	145	23	12	10
ENSMUSG00000060913	Trim55	-1.251	5.348	1.2e-05	0.0004	1.2e-09	7.8e-08	558	764	663	937	1469	2244	1503	575	876	805	979	1373	1806	1334
ENSMUSG00000063011	Msln	3.362	0.97	1.2e-05	0.00039	5.6e-10	3.9e-08	60	114	125	45	13	3	9	62	130	151	47	12	2	8
ENSMUSG00000087370	Tmem170b	-0.815	4.731	1.2e-05	0.00039	4.4e-06	0.00012	477	545	545	720	921	1105	990	491	625	661	752	861	889	879
ENSMUSG00000003812	Dnase2a	1.384	3.831	1.3e-05	0.00042	3.6e-09	2.1e-07	525	593	712	365	217	192	222	541	680	863	382	203	154	197
ENSMUSG00000007122	Casq1	-0.951	12.289	1.3e-05	0.00041	4.8e-06	0.00012	127112	98147	71721	111728	185537	237702	169156	130884	112564	87052	116760	173384	191244	150200
ENSMUSG00000015846	Rxra	-0.734	6.778	1.3e-05	0.00042	6.3e-06	0.00016	2322	2356	2238	2847	3993	4399	3784	2391	2702	2717	2975	3731	3539	3360
ENSMUSG00000025991	Cps1	-4.464	-1.325	1.3e-05	0.00043	2.6e-08	1.3e-06	0	1	2	1	35	12	20	0	1	2	1	33	9	18
ENSMUSG00000030847	Bag3	0.743	7.452	1.3e-05	0.00042	1.1e-05	0.00025	6763	5178	6149	6072	3786	3243	3801	6964	5939	7463	6345	3538	2609	3375
ENSMUSG00000031007	Atp6ap2	0.789	5.092	1.3e-05	0.00041	1.1e-05	0.00026	918	1192	1404	1231	642	727	691	945	1367	1704	1286	600	585	614
ENSMUSG00000037601	Nme1	0.802	5.139	1.3e-05	0.00043	8e-06	0.00019	1392	990	1285	1248	657	628	829	1433	1136	1559	1304	614	505	736
ENSMUSG00000041528	Rnf123	-0.886	6.965	1.3e-05	0.00043	1.3e-06	3.9e-05	2777	2781	2139	2777	4038	5943	4532	2859	3190	2596	2902	3773	4782	4024
ENSMUSG00000089781	Gm15756	-1.359	2.366	1.3e-05	0.00041	4.2e-06	0.00011	75	97	59	120	165	234	276	77	111	72	125	154	188	245
ENSMUSG00000022043	Trim35	-0.876	8.18	1.4e-05	0.00044	9.2e-06	0.00022	5744	7815	4583	6272	10512	13207	9884	5914	8962	5563	6554	9823	10626	8776
ENSMUSG00000027293	Ehd4	0.737	6.33	1.4e-05	0.00044	2.5e-05	0.0005	2626	2371	3256	2832	1566	1889	1534	2704	2719	3952	2960	1463	1520	1362
ENSMUSG00000032393	Dpp8	-0.809	6.684	1.4e-05	0.00044	2e-05	0.00042	1598	2347	2427	2512	3600	4569	3508	1645	2692	2945	2625	3364	3676	3115
ENSMUSG00000039745	Htatip2	0.926	3.608	1.4e-05	0.00044	2e-05	0.00041	407	455	524	348	271	223	192	419	522	636	364	253	179	170
ENSMUSG00000001020	S100a4	2.652	5.676	1.5e-05	0.00049	4.3e-14	7.1e-12	1739	3664	1947	1762	238	600	249	1791	4201	2364	1841	222	484	221
ENSMUSG00000026536	Mnda	1.226	2.114	1.5e-05	0.00049	2e-05	0.00043	157	136	188	160	58	91	56	162	156	228	167	54	74	50
ENSMUSG00000056121	Fez2	-0.757	6.293	1.5e-05	0.00047	1.3e-05	0.00029	1688	1697	1550	1978	2629	3529	2601	1738	1946	1881	2067	2457	2840	2309
ENSMUSG00000019768	Esr1	-0.912	4.355	1.6e-05	0.0005	2.7e-06	7.6e-05	430	356	371	537	735	695	959	443	408	451	561	687	559	852
ENSMUSG00000022090	Pdlim2	1.06	2.83	1.6e-05	0.00051	3.2e-05	0.00061	322	205	265	240	106	113	152	332	235	322	251	99	91	135
ENSMUSG00000026083	Eif5b	0.717	8.04	1.6e-05	0.00051	4.2e-05	0.00077	10693	8097	9627	7716	5340	5658	5494	11010	9286	11685	8064	4990	4552	4878
ENSMUSG00000027496	Aurka	-1.407	2.574	1.6e-05	0.0005	3.4e-05	0.00064	109	40	132	116	212	331	246	112	46	160	121	198	267	218
ENSMUSG00000029217	Tec	1.042	2.877	1.6e-05	0.0005	2e-05	0.00043	215	246	329	274	125	113	149	221	282	399	286	117	91	132
ENSMUSG00000037447	Arid5a	2.07	4.295	1.6e-05	0.00049	1.5e-12	1.9e-10	1073	959	860	420	218	144	230	1105	1100	1044	439	204	115	204
ENSMUSG00000039178	Tbc1d19	-0.846	4.117	1.6e-05	0.0005	3.3e-06	9e-05	383	405	301	386	653	755	579	394	464	366	403	610	608	514
ENSMUSG00000042810	Krba1	-0.845	4.229	1.6e-05	0.0005	1.4e-06	4.3e-05	402	439	378	375	589	774	785	414	503	459	392	550	623	697
ENSMUSG00000050052	Tdrp	-1.059	2.969	1.6e-05	0.0005	4.1e-05	0.00076	120	117	159	211	353	345	251	124	135	193	220	330	278	223
ENSMUSG00000052949	Rnf157	-1.775	4.896	1.6e-05	0.00049	4.5e-15	9e-13	467	488	309	405	1002	1967	1317	481	559	376	423	936	1583	1169
ENSMUSG00000063856	Gpx1	0.733	6.995	1.6e-05	0.0005	9.4e-06	0.00022	5102	4228	4176	4062	2690	2753	2486	5253	4849	5069	4245	2514	2215	2207
ENSMUSG00000070047	Fat1	0.828	4.501	1.6e-05	0.0005	3.4e-07	1.2e-05	748	765	821	837	467	455	418	770	877	997	875	436	366	371
ENSMUSG00000073730	4933415F23Rik	4.123	2.065	1.6e-05	0.0005	2.5e-17	7.9e-15	201	109	342	126	9	10	15	207	125	414	132	8	8	13
ENSMUSG00000073982	Rhog	0.824	4.528	1.6e-05	0.00049	9e-07	3e-05	873	766	853	737	464	495	409	899	879	1035	770	434	398	363
ENSMUSG00000020475	Pgam2	-0.823	11.174	1.7e-05	0.00051	5.6e-05	0.00098	67554	40498	39329	51241	82652	98840	81973	69559	46447	47736	53549	77238	79522	72787
ENSMUSG00000033044	Dhrs7c	-1.008	7.823	1.7e-05	0.00051	2.3e-06	6.6e-05	5607	3740	3298	5407	7690	10996	8548	5773	4290	4004	5650	7186	8847	7590
ENSMUSG00000038670	Mybpc2	-1.411	12.207	1.7e-05	0.00051	3.5e-11	3.1e-09	77961	83141	62028	92698	200633	276461	152889	80275	95354	75287	96873	187491	222428	135756
ENSMUSG00000039982	Dtx4	-0.898	3.55	1.7e-05	0.00051	2.1e-06	6.1e-05	277	220	256	220	493	418	449	285	253	311	230	461	336	399
ENSMUSG00000040950	Mgl2	0.889	3.999	1.7e-05	0.00052	7e-06	0.00017	611	480	576	596	352	239	324	629	551	699	623	329	192	288
ENSMUSG00000046722	Cdc42se1	0.772	5.274	1.7e-05	0.00051	7.3e-07	2.5e-05	1276	1355	1460	1274	733	805	819	1314	1554	1772	1331	685	648	727
ENSMUSG00000049313	Sorl1	-0.733	5.915	1.7e-05	0.00053	5.9e-06	0.00015	1438	1334	1138	1459	2169	2109	2412	1481	1530	1381	1525	2027	1697	2142
ENSMUSG00000022594	Lynx1	-1.005	7.106	1.8e-05	0.00055	9.6e-07	3.1e-05	2842	2244	2259	3650	5874	4356	6320	2926	2574	2742	3814	5489	3504	5612
ENSMUSG00000024440	Pcdh12	-1.203	2.814	1.8e-05	0.00055	0.00013	0.002	155	121	59	178	341	243	302	160	139	72	186	319	195	268
ENSMUSG00000029270	Fam69a	-0.818	4.527	1.8e-05	0.00054	3.6e-06	9.8e-05	476	484	527	495	896	1040	686	490	555	640	517	837	837	609
ENSMUSG00000030616	Sytl2	-1.445	3.526	1.8e-05	0.00055	8.6e-10	5.8e-08	157	221	158	219	443	690	410	162	253	192	229	414	556	364
ENSMUSG00000032042	Srpr	-0.845	7.871	1.8e-05	0.00054	2e-06	5.8e-05	5011	5193	4436	5299	8202	11083	7580	5160	5956	5385	5538	7665	8917	6730
ENSMUSG00000040287	Stac3	-0.714	8.369	1.8e-05	0.00054	2e-05	0.00042	7558	6931	7190	7969	10583	14219	11680	7782	7949	8727	8328	9890	11440	10371
ENSMUSG00000044795	Cyb5d1	-1.165	2.867	1.8e-05	0.00054	2.3e-05	0.00047	88	155	113	185	307	363	241	91	178	137	193	287	292	214
ENSMUSG00000049764	Zfp280b	-0.853	3.947	1.8e-05	0.00055	4.7e-05	0.00084	285	320	260	442	509	628	633	293	367	316	462	476	505	562
ENSMUSG00000003873	Bax	0.797	4.772	1.9e-05	0.00058	3.1e-06	8.5e-05	934	1087	1004	779	556	531	555	962	1246	1219	814	520	427	493
ENSMUSG00000020629	Adi1	-0.767	5.327	1.9e-05	0.00057	7.9e-07	2.7e-05	925	803	896	899	1387	1693	1416	952	921	1088	939	1296	1362	1257
ENSMUSG00000027613	Eif6	0.747	5.607	1.9e-05	0.00058	2.5e-05	0.0005	1788	1683	1914	1341	993	1115	899	1841	1930	2323	1401	928	897	798
ENSMUSG00000031204	Asb12	-0.765	5.103	1.9e-05	0.00058	4.6e-06	0.00012	744	748	627	900	1210	1346	1291	766	858	761	940	1131	1083	1146
ENSMUSG00000035606	Ky	-1.262	8.06	1.9e-05	0.00057	1.2e-08	6.2e-07	5766	5573	3280	4449	9167	14780	10345	5937	6391	3982	4649	8566	11892	9186
ENSMUSG00000045636	Mtus1	-0.722	6.759	1.9e-05	0.00057	4.1e-05	0.00075	2342	2933	1924	2484	3878	4356	3742	2412	3364	2336	2596	3624	3505	3323
ENSMUSG00000024442	0610009O20Rik	-0.73	6.113	2e-05	0.00059	5.6e-06	0.00014	1556	1508	1400	1699	2264	2573	2830	1602	1730	1699	1775	2116	2070	2513
ENSMUSG00000025076	Casp7	-1.103	2.33	2e-05	0.00059	1.8e-05	0.00039	91	106	93	91	210	153	252	94	122	113	95	196	123	224
ENSMUSG00000025816	Sec61a2	-0.779	5.014	2e-05	0.00058	4.9e-06	0.00013	678	690	638	816	1136	1431	1064	698	791	774	853	1062	1152	945
ENSMUSG00000029223	Uchl1	3.409	4.624	2e-05	0.0006	4.7e-16	1.1e-13	927	1958	994	703	61	70	192	955	2245	1207	735	57	56	171
ENSMUSG00000037262	Kin	0.956	3.363	2e-05	0.00059	6.2e-06	0.00015	414	399	332	327	189	161	218	426	457	403	342	177	129	194
ENSMUSG00000038777	Sema6c	-0.819	5.606	2e-05	0.00059	2.3e-05	0.00046	1365	1079	793	955	1712	1702	2131	1405	1237	963	998	1600	1369	1892
ENSMUSG00000043126	D830039M14Rik	-1.012	2.789	2e-05	0.00058	1.4e-05	0.00031	164	138	104	141	243	298	286	169	158	127	147	227	240	254
ENSMUSG00000053113	Socs3	1.713	3.97	2e-05	0.00059	8.8e-11	7.4e-09	573	471	920	568	148	252	180	590	541	1116	594	138	203	160
ENSMUSG00000013033	Lphn1	-0.756	5.184	2.1e-05	0.00062	1.5e-06	4.5e-05	806	765	711	923	1317	1346	1395	830	877	863	965	1231	1083	1239
ENSMUSG00000027546	Atp9a	1.527	5.611	2.1e-05	0.00063	1.7e-12	2.1e-10	1959	1445	2723	1613	647	701	667	2017	1658	3304	1686	605	564	592
ENSMUSG00000028184	Lphn2	-0.812	4.125	2.1e-05	0.00063	4.7e-05	0.00084	492	320	292	399	669	614	695	506	367	355	417	625	494	617
ENSMUSG00000047407	Tgif1	1.268	3.172	2.1e-05	0.00062	8.9e-07	2.9e-05	247	344	449	321	110	147	166	254	394	544	335	103	118	148
ENSMUSG00000025487	Psmd13	0.707	7.253	2.2e-05	0.00063	6.8e-05	0.0012	5457	5476	5950	4003	3128	3217	3252	5619	6280	7222	4183	2923	2588	2888
ENSMUSG00000026621	2017-03-01	2.084	0.793	2.2e-05	0.00063	0.00014	0.002	54	59	99	64	32	3	14	56	68	120	67	30	2	12
ENSMUSG00000004655	Aqp1	-0.688	8.069	2.3e-05	0.00066	1.8e-05	0.00038	6463	6181	5483	6194	10837	9177	9375	6655	7089	6655	6473	10127	7383	8324
ENSMUSG00000019478	Rab4a	-0.905	3.359	2.3e-05	0.00068	2.2e-06	6.3e-05	225	202	193	229	431	390	372	232	232	235	239	403	314	330
ENSMUSG00000022623	Shank3	-0.809	4.179	2.3e-05	0.00067	8.5e-06	0.0002	415	346	348	454	787	653	612	427	397	423	474	736	525	543
ENSMUSG00000026096	Osgepl1	-0.784	4.701	2.3e-05	0.00067	8.3e-07	2.8e-05	527	580	523	636	932	992	1003	543	665	635	665	871	798	891
ENSMUSG00000026335	Pam	0.723	6.569	2.3e-05	0.00067	1.2e-05	0.00027	2817	3712	3261	3252	2099	1888	1938	2901	4257	3958	3398	1962	1519	1721
ENSMUSG00000015755	Tab2	-0.713	6.686	2.4e-05	0.0007	2.2e-05	0.00044	2248	2086	2134	2763	3533	4219	3598	2315	2392	2590	2887	3302	3395	3195
ENSMUSG00000013150	Gfod2	-0.941	3.217	2.5e-05	0.00072	2.3e-05	0.00046	211	162	186	200	271	412	410	217	186	226	209	253	332	364
ENSMUSG00000022951	Rcan1	0.953	7.619	2.5e-05	0.00072	3e-06	8.4e-05	6078	5780	8369	8095	3010	4509	3458	6258	6629	10158	8459	2813	3628	3070
ENSMUSG00000024143	Rhoq	-0.694	7.921	2.5e-05	0.00072	2.1e-05	0.00044	5178	5666	4804	6239	8754	9307	8501	5332	6498	5831	6520	8181	7488	7548
ENSMUSG00000031906	Smpd3	-1.53	1.391	2.5e-05	0.00073	0.00017	0.0024	32	15	55	61	93	149	113	33	18	66	64	87	120	100
ENSMUSG00000048920	Fkrp	-0.757	5.818	2.5e-05	0.00072	2.1e-05	0.00044	1182	1086	1189	1513	1880	2509	1912	1217	1246	1443	1581	1757	2019	1698
ENSMUSG00000020111	Micu1	0.716	6.595	2.6e-05	0.00074	9.5e-06	0.00022	3487	3514	3385	2874	1930	2001	2123	3590	4030	4109	3003	1804	1610	1885
ENSMUSG00000031274	Col4a5	-0.91	3.386	2.6e-05	0.00074	8.5e-05	0.0014	157	300	213	193	457	390	371	162	344	258	202	427	314	329
ENSMUSG00000038550	Ciart	1.452	1.796	2.6e-05	0.00074	5.9e-05	0.001	165	90	150	124	40	74	32	170	104	182	130	37	60	28
ENSMUSG00000020326	Ccng1	-1.139	9.548	2.7e-05	0.00077	2e-07	7.7e-06	12701	14103	10447	19212	26625	39266	27358	13078	16175	12681	20077	24881	31592	24292
ENSMUSG00000055489	Ano5	-1.013	7.123	2.7e-05	0.00078	6.9e-08	3e-06	2293	2879	2975	2943	5175	7089	4526	2361	3302	3611	3075	4836	5704	4019
ENSMUSG00000006542	Prkag3	-1.654	7.347	2.8e-05	0.0008	2.6e-09	1.5e-07	1901	3661	1440	2688	6339	10337	6193	1957	4198	1749	2809	5924	8317	5499
ENSMUSG00000023927	Satb1	-0.729	6.106	2.8e-05	0.00081	2e-05	0.00042	1543	1783	1432	1381	2452	2965	2214	1589	2045	1738	1443	2291	2386	1966
ENSMUSG00000026207	Speg	-0.703	7.695	2.8e-05	0.00079	3.8e-05	0.0007	4445	4682	4301	5223	6455	8863	7460	4577	5370	5220	5458	6032	7131	6624
ENSMUSG00000038205	Prkab2	-1.665	8.039	2.8e-05	0.0008	1.2e-14	2.2e-12	3917	4172	3147	4327	10592	17199	9232	4033	4785	3820	4522	9898	13838	8197
ENSMUSG00000044556	Tex38	-1.441	1.231	2.8e-05	0.00079	0.0001	0.0016	53	51	22	27	102	79	129	54	58	27	28	95	63	115
ENSMUSG00000001627	Ifrd1	0.858	6.189	2.9e-05	0.00083	2.6e-06	7.3e-05	2268	2371	2420	3250	1590	1392	1283	2335	2719	2938	3396	1486	1120	1139
ENSMUSG00000005087	Cd44	1.139	4.716	2.9e-05	0.00082	2.2e-08	1.1e-06	930	688	1075	1214	481	428	421	958	789	1304	1269	450	344	374
ENSMUSG00000017817	Jph2	-0.987	10.049	2.9e-05	0.00082	1.8e-06	5.5e-05	22779	21356	15240	25877	36333	52482	37872	23455	24493	18498	27042	33953	42225	33628
ENSMUSG00000025791	Pgm2	-0.688	10.212	2.9e-05	0.00083	0.00012	0.0019	27849	31070	22284	26232	40384	50528	38901	28675	35634	27048	27413	37739	40653	34542
ENSMUSG00000026100	Mstn	-2.256	4.425	2.9e-05	0.00083	6.5e-21	3.1e-18	255	184	246	252	853	1658	847	263	211	299	263	797	1335	752
ENSMUSG00000002228	Ppm1j	-0.731	5.511	3e-05	0.00083	2.4e-05	0.00048	1288	894	983	896	1548	1685	1820	1326	1025	1193	936	1447	1356	1616
ENSMUSG00000036242	3632451O06Rik	1.163	3.174	3e-05	0.00084	2.1e-06	6.1e-05	293	439	340	265	175	126	146	302	503	413	277	164	101	130
ENSMUSG00000020386	Sar1b	-0.99	8.389	3.1e-05	0.00085	1.5e-07	5.9e-06	6016	7894	6247	6768	11453	16981	11679	6195	9053	7582	7073	10703	13663	10370
ENSMUSG00000033039	Micall1	1.08	5.201	3.1e-05	0.00087	4.9e-08	2.2e-06	995	1716	1329	1375	735	609	577	1025	1968	1613	1437	687	490	512
ENSMUSG00000041058	Wwp1	-0.696	7.29	3.1e-05	0.00085	2.8e-05	0.00054	3211	4047	3042	3831	5433	5985	5754	3306	4641	3692	4003	5077	4815	5109
ENSMUSG00000042485	Mustn1	3.401	8.36	3.1e-05	0.00085	9.3e-26	8.1e-23	13964	11853	26583	8949	1374	1454	1526	14378	13594	32263	9352	1284	1170	1355
ENSMUSG00000045045	Lrfn4	1.157	2.869	3.1e-05	0.00087	1.1e-05	0.00026	354	211	256	259	113	99	151	364	242	311	271	106	79	134
ENSMUSG00000084939	Gm830	2.582	1.065	3.1e-05	0.00085	3e-06	8.4e-05	77	140	66	70	2	15	27	79	160	81	73	2	12	24
ENSMUSG00000022235	Cmbl	-0.722	5.804	3.2e-05	0.0009	1.8e-05	0.00038	1485	1100	1169	1236	1907	2319	1950	1529	1262	1419	1292	1782	1866	1731
ENSMUSG00000037553	Zdhhc18	0.726	5.752	3.2e-05	0.0009	5.3e-06	0.00014	1702	1982	1939	1778	1042	1121	1194	1753	2273	2353	1858	974	902	1060
ENSMUSG00000087221	BC037032	-2.789	-0.653	3.2e-05	0.00088	1.6e-05	0.00036	4	0	6	10	26	50	25	4	0	7	10	24	41	22
ENSMUSG00000090290	Gm17296	-1.264	1.775	3.2e-05	0.00089	0.00035	0.0044	26	59	88	68	141	172	122	27	68	106	71	132	139	108
ENSMUSG00000029474	Rnf34	-0.783	4.556	3.3e-05	0.0009	8.1e-06	0.0002	540	609	451	451	776	886	984	556	698	548	471	725	713	874
ENSMUSG00000030592	Ryr1	-0.69	11.101	3.3e-05	0.00091	5.5e-05	0.00098	47810	56710	47689	46605	69917	92583	78043	49229	65040	57882	48704	65337	74488	69297
ENSMUSG00000032712	2810474O19Rik	0.782	4.508	3.3e-05	0.0009	2.3e-05	0.00046	786	662	947	763	416	534	427	809	759	1149	797	389	430	379
ENSMUSG00000038582	Pptc7	-0.682	6.785	3.3e-05	0.00092	0.00019	0.0027	2455	2318	2015	3223	4072	3659	4311	2528	2659	2446	3368	3805	2944	3828
ENSMUSG00000039879	Heca	-0.964	3.515	3.3e-05	0.0009	0.00011	0.0017	139	272	209	304	489	478	385	143	312	254	318	457	385	342
ENSMUSG00000054027	Nt5dc3	-1.014	6.625	3.3e-05	0.0009	8e-08	3.4e-06	1807	1958	1732	2351	3359	5047	3480	1861	2246	2102	2457	3139	4061	3090
ENSMUSG00000038387	Rras	1.288	5.641	3.4e-05	0.00092	2e-09	1.2e-07	2310	2322	1600	1386	781	662	897	2379	2663	1942	1449	730	532	797
ENSMUSG00000052727	Map1b	1.062	4.977	3.4e-05	0.00093	6.9e-08	3e-06	1536	1046	1078	960	505	639	516	1581	1200	1309	1003	472	514	458
ENSMUSG00000022723	Crybg3	-0.967	4.788	3.5e-05	0.00094	3.3e-07	1.2e-05	474	529	540	695	971	950	1360	488	607	655	726	907	764	1208
ENSMUSG00000024978	Gpam	-0.903	6.072	3.5e-05	0.00096	7.5e-05	0.0013	807	1882	1594	1315	2481	2801	2572	831	2158	1934	1374	2318	2254	2284
ENSMUSG00000032737	Inppl1	-0.688	7.06	3.5e-05	0.00095	2e-05	0.00042	2957	2956	2663	3509	4735	4963	4902	3045	3390	3233	3667	4425	3993	4353
ENSMUSG00000037868	Egr2	1.733	2.262	3.5e-05	0.00096	7.7e-08	3.3e-06	124	163	220	259	62	45	65	128	187	267	270	58	36	58
ENSMUSG00000037966	Ninj1	0.813	4.266	3.5e-05	0.00096	8.9e-06	0.00021	668	701	754	561	443	357	346	688	804	915	586	414	287	307
ENSMUSG00000039304	Tnfsf10	-1.103	2.328	3.5e-05	0.00094	0.00011	0.0017	89	69	85	138	176	189	250	92	80	103	144	164	152	222
ENSMUSG00000043903	Gm22	1.374	1.569	3.5e-05	0.00095	2.5e-05	0.0005	134	109	102	100	46	55	27	138	125	124	105	43	45	24
ENSMUSG00000060600	Eno3	-0.671	12.547	3.6e-05	0.00096	0.00018	0.0025	159671	122688	116810	146287	203566	249662	198219	164409	140710	141778	152875	190232	200867	176006
ENSMUSG00000008822	Acyp1	-0.964	4.347	3.7e-05	0.00099	2.8e-07	1e-05	370	461	424	394	676	1022	714	381	528	514	412	632	823	634
ENSMUSG00000033910	Gucy1a3	-0.98	3.257	3.7e-05	0.00099	6.9e-06	0.00017	166	194	193	215	350	310	476	171	222	234	225	327	249	423
ENSMUSG00000021973	Micu2	0.702	6.088	3.8e-05	0.001	3.4e-05	0.00064	2146	2417	2686	2053	1284	1496	1509	2210	2772	3260	2145	1200	1204	1340
ENSMUSG00000006517	Mvd	1.074	3.197	3.9e-05	0.001	9.8e-05	0.0016	393	291	369	285	107	136	234	405	334	448	298	100	109	208
ENSMUSG00000022791	Tnk2	-0.942	5.461	3.9e-05	0.001	7.7e-08	3.3e-06	934	831	877	965	1539	1465	2191	962	953	1064	1008	1438	1178	1946
ENSMUSG00000025793	Hgs	0.754	4.738	3.9e-05	0.001	5.8e-05	0.001	938	948	1078	718	502	642	493	966	1087	1308	750	469	517	438
ENSMUSG00000031376	Atp2b3	-1.303	2.985	3.9e-05	0.0011	2.5e-07	9.6e-06	136	140	109	168	258	450	315	140	161	133	175	241	363	280
ENSMUSG00000042515	Mum1l1	-1.162	1.972	3.9e-05	0.001	0.00028	0.0038	45	69	64	112	182	174	131	46	79	78	117	170	140	116
ENSMUSG00000025041	Nt5c2	0.904	3.463	4e-05	0.0011	2.2e-05	0.00045	353	406	434	369	250	162	213	363	466	526	386	234	130	189
ENSMUSG00000019932	Kera	-1.537	4.8	4.1e-05	0.0011	3.1e-11	2.8e-09	513	456	289	495	1012	1749	1054	528	523	352	517	946	1408	936
ENSMUSG00000022519	Srl	-0.814	10.629	4.1e-05	0.0011	5.1e-06	0.00013	32393	33844	33280	37055	54187	74785	51152	33354	38816	40393	38724	50638	60169	45420
ENSMUSG00000020218	Wif1	-1.961	2.818	4.2e-05	0.0011	6e-12	6.6e-10	102	88	81	88	203	469	377	105	101	98	92	189	378	335
ENSMUSG00000042133	Ppig	0.703	6.444	4.2e-05	0.0011	2.3e-05	0.00047	3439	2617	3117	2735	1795	1840	1850	3541	3002	3783	2858	1677	1480	1643
ENSMUSG00000086219	Srrm4os	2.274	3.93	4.2e-05	0.0011	4.9e-09	2.7e-07	468	1018	545	587	69	243	94	482	1167	662	613	64	197	83
ENSMUSG00000034390	Cmip	0.776	4.833	4.3e-05	0.0011	4.4e-06	0.00012	1041	990	937	984	662	479	589	1072	1136	1138	1028	619	385	523
ENSMUSG00000024846	Cst6	1.837	4.956	4.4e-05	0.0012	9.7e-12	1e-09	1255	1519	1658	679	384	278	411	1292	1742	2012	710	359	223	365
ENSMUSG00000037622	Wdtc1	-0.694	6.709	4.4e-05	0.0012	2.5e-05	0.0005	2403	2711	2057	2280	3515	4233	3721	2474	3109	2497	2383	3285	3406	3304
ENSMUSG00000079508	Apoo	-0.692	6.331	4.4e-05	0.0012	4.5e-05	0.00082	1689	1862	1522	2205	2826	3060	2932	1739	2136	1848	2304	2641	2462	2603
ENSMUSG00000018537	Pcgf2	1.132	2.271	4.5e-05	0.0012	2.9e-05	0.00056	172	189	200	144	97	63	81	177	217	242	151	91	50	72
ENSMUSG00000020668	Kif3c	-0.757	4.984	4.5e-05	0.0012	2.7e-05	0.00053	609	832	605	740	984	1382	1168	627	954	735	773	919	1112	1037
ENSMUSG00000020743	Mif4gd	-0.709	5.354	4.5e-05	0.0012	6.3e-05	0.0011	1063	785	735	1088	1446	1465	1589	1094	900	893	1137	1351	1179	1411
ENSMUSG00000023074	Mospd1	-0.723	5.603	4.6e-05	0.0012	8.4e-06	0.0002	972	1127	1083	1157	1527	1910	1936	1001	1292	1315	1209	1427	1537	1719
ENSMUSG00000029560	Snx8	0.792	4.139	4.6e-05	0.0012	6.3e-05	0.0011	618	608	730	490	306	418	336	636	697	886	512	286	337	298
ENSMUSG00000032231	Anxa2	1.165	7.312	4.6e-05	0.0012	2.9e-08	1.4e-06	5812	3977	7132	6891	2964	2434	2563	5984	4562	8656	7201	2770	1958	2276
ENSMUSG00000100335	RP24-502D8.1	2.247	0.173	4.6e-05	0.0012	2.5e-05	0.0005	39	39	41	59	17	2	9	40	45	50	62	16	1	8
ENSMUSG00000022010	Tsc22d1	0.672	7.485	4.7e-05	0.0012	5.6e-05	0.00099	5474	5912	7169	5795	3672	3941	3849	5636	6780	8701	6056	3431	3171	3418
ENSMUSG00000025630	Hprt	0.861	5.519	4.7e-05	0.0012	1.6e-06	4.8e-05	1443	2077	1571	1387	843	917	914	1486	2382	1907	1450	788	738	812
ENSMUSG00000032667	Pon2	0.709	6.286	4.7e-05	0.0012	4.8e-05	0.00086	2546	3296	2328	2518	1720	1534	1651	2622	3780	2826	2631	1607	1234	1466
ENSMUSG00000040253	Gbp7	-1.565	4.251	4.7e-05	0.0012	2.7e-11	2.4e-09	350	233	243	356	788	1199	636	360	267	295	372	736	965	564
ENSMUSG00000052837	Junb	1.467	5.547	4.7e-05	0.0012	2.2e-06	6.3e-05	1670	1798	2459	1410	349	553	1088	1720	2062	2984	1474	326	445	967
ENSMUSG00000005628	Tmod4	-0.69	8.553	4.8e-05	0.0012	7.5e-05	0.0012	8201	8468	8171	9141	10892	15940	14282	8444	9712	9918	9553	10178	12825	12682
ENSMUSG00000022057	Adamdec1	-2.833	-0.33	4.8e-05	0.0012	2.2e-07	8.3e-06	8	9	4	3	62	23	43	8	10	5	3	58	18	38
ENSMUSG00000090733	Rps27	0.672	7.774	4.8e-05	0.0012	0.0001	0.0017	7995	6921	8389	6442	4191	4708	5104	8232	7938	10182	6732	3916	3788	4532
ENSMUSG00000006442	Srm	0.832	3.825	4.9e-05	0.0013	1.8e-05	0.00038	500	428	583	471	280	306	249	515	491	707	492	262	246	221
ENSMUSG00000021579	Lrrc14b	-0.678	6.586	4.9e-05	0.0013	0.00012	0.0018	2405	1638	2156	2528	3460	3486	3528	2476	1879	2617	2642	3233	2805	3133
ENSMUSG00000031425	Plp1	0.927	3.496	4.9e-05	0.0012	3.4e-05	0.00064	375	493	428	310	229	173	231	386	565	519	324	214	139	205
ENSMUSG00000034801	Sos2	-0.716	5.59	4.9e-05	0.0012	1.8e-05	0.00038	915	1111	1009	1277	1644	1900	1769	942	1274	1225	1334	1536	1529	1571
ENSMUSG00000021759	Ppap2a	0.705	5.857	5e-05	0.0013	5.6e-06	0.00014	1900	2049	2089	1889	1187	1250	1210	1956	2350	2535	1974	1109	1006	1074
ENSMUSG00000031987	Egln1	-0.66	7.769	5e-05	0.0013	0.00012	0.0018	5267	4419	4333	5940	7726	7556	8364	5423	5068	5259	6207	7220	6079	7427
ENSMUSG00000057236	Rbbp4	0.687	6.642	5e-05	0.0013	1.2e-05	0.00028	3304	3584	3596	3125	2097	2133	2112	3402	4110	4365	3266	1960	1716	1875
ENSMUSG00000067586	S1pr3	-1.395	3.441	5.1e-05	0.0013	4.4e-09	2.4e-07	230	150	169	180	407	385	646	237	172	205	188	380	309	574
ENSMUSG00000070583	Fv1	-1.396	1.207	5.1e-05	0.0013	2.8e-05	0.00054	37	33	33	50	112	121	68	38	38	40	52	105	98	60
ENSMUSG00000022747	St3gal6	-0.68	6.878	5.2e-05	0.0013	0.0001	0.0016	2409	2559	2398	3314	3754	4538	4545	2481	2935	2911	3463	3508	3651	4036
ENSMUSG00000029202	Pds5a	-1.103	3.714	5.2e-05	0.0013	1.9e-05	0.00041	142	248	265	348	521	647	447	146	284	321	364	487	521	397
ENSMUSG00000081194	Gm8424	-1.571	1.714	5.2e-05	0.0013	6.4e-05	0.0011	20	40	82	58	110	152	187	21	46	99	61	103	122	166
ENSMUSG00000019124	Scrn1	-1.493	2.539	5.3e-05	0.0013	1.2e-06	3.8e-05	132	103	71	65	295	318	172	136	118	87	68	276	256	152
ENSMUSG00000034245	Hdac11	-0.931	3.024	5.3e-05	0.0013	7.1e-05	0.0012	189	195	156	125	258	337	358	195	223	190	131	241	271	318
ENSMUSG00000049173	Myoz3	-1.333	4.936	5.3e-05	0.0013	2.9e-08	1.4e-06	335	624	458	701	1102	1749	1150	345	715	556	732	1030	1408	1021
ENSMUSG00000008658	Rbfox1	-0.678	7.593	5.4e-05	0.0014	2.8e-05	0.00054	4371	4271	4276	4630	6394	8115	6548	4501	4899	5190	4838	5975	6529	5814
ENSMUSG00000032402	Smad3	-0.874	6.293	5.4e-05	0.0013	2.4e-05	0.00047	1343	1520	1372	2366	3070	3361	2643	1383	1743	1666	2472	2869	2704	2347
ENSMUSG00000033530	Ttc7b	-0.695	6.031	5.4e-05	0.0013	1e-05	0.00023	1449	1552	1304	1596	2334	2566	2267	1492	1780	1583	1668	2181	2065	2013
ENSMUSG00000038481	Cdk19	-0.786	4.269	5.4e-05	0.0013	4.8e-06	0.00012	414	412	397	456	600	808	762	426	472	482	476	561	650	677
ENSMUSG00000044770	Scml4	1.434	2.157	5.4e-05	0.0014	2.3e-05	0.00046	117	210	207	147	62	88	40	121	241	251	154	58	71	35
ENSMUSG00000046179	E2f8	1.697	0.814	5.4e-05	0.0014	5e-06	0.00013	73	72	62	64	18	29	15	75	82	75	67	17	24	13
ENSMUSG00000021996	Esd	0.928	6.594	5.5e-05	0.0014	1.1e-06	3.4e-05	2941	4021	4157	2724	1812	1758	1887	3028	4611	5045	2847	1693	1414	1676
ENSMUSG00000041075	Fzd7	-0.71	5.618	5.5e-05	0.0014	1.4e-05	0.00032	1137	1140	1163	966	1970	1904	1533	1171	1307	1412	1010	1841	1532	1361
ENSMUSG00000054452	Aes	-0.651	9.107	5.5e-05	0.0014	0.00036	0.0045	15907	10629	10860	13250	18779	20757	20121	16379	12191	13181	13847	17549	16700	17866
ENSMUSG00000028949	Smarcd3	-0.672	7.182	5.6e-05	0.0014	4.9e-05	0.00087	3537	3119	2892	3676	4989	5885	4929	3642	3577	3511	3842	4662	4735	4377
ENSMUSG00000030795	Fus	0.676	7.015	5.6e-05	0.0014	7.1e-05	0.0012	4010	4536	5105	3941	2759	2506	2991	4129	5202	6196	4119	2578	2016	2656
ENSMUSG00000028701	Lurap1	-0.939	2.93	5.7e-05	0.0014	0.00022	0.003	113	175	127	207	275	346	273	116	201	154	216	257	279	242
ENSMUSG00000029205	Chrna9	2.227	0.096	5.7e-05	0.0014	7.8e-06	0.00019	36	46	37	49	8	16	4	37	53	45	51	7	13	3
ENSMUSG00000031147	Magix	-1.894	3.88	5.7e-05	0.0014	3e-10	2.2e-08	274	133	130	239	751	441	971	282	153	158	250	702	354	863
ENSMUSG00000089755	0610012D04Rik	-2.556	-0.525	5.7e-05	0.0014	4.3e-06	0.00012	9	6	2	7	51	20	35	9	7	3	7	48	16	31
ENSMUSG00000030319	Cand2	-0.702	6.26	5.8e-05	0.0014	3.2e-05	0.00061	1554	1898	1709	1741	2500	3349	2573	1600	2177	2074	1819	2336	2695	2285
ENSMUSG00000038776	Ephx1	1.015	4.5	5.8e-05	0.0014	5.8e-07	2e-05	1068	806	763	652	432	336	451	1100	924	926	681	404	270	401
ENSMUSG00000063129	Aldoart2	-1.268	1.459	5.8e-05	0.0014	7.2e-05	0.0012	69	43	32	49	132	102	115	71	50	39	51	123	82	102
ENSMUSG00000079547	H2-DMb1	1.139	2.267	5.8e-05	0.0014	0.0001	0.0016	215	170	198	121	70	70	100	221	195	240	127	65	56	89
ENSMUSG00000021765	Fst	0.972	4.272	5.9e-05	0.0014	1.5e-06	4.5e-05	662	894	562	664	337	310	416	682	1025	683	694	315	249	370
ENSMUSG00000016757	Ttll12	0.778	4.282	6e-05	0.0015	2.4e-05	0.00048	608	809	695	583	410	421	348	626	928	843	609	383	339	309
ENSMUSG00000020736	Nt5c	0.836	3.644	6e-05	0.0015	4.7e-05	0.00084	460	450	476	362	219	295	220	474	516	577	378	205	238	195
ENSMUSG00000028333	Anp32b	0.673	7.037	6e-05	0.0015	3.6e-05	0.00068	4890	4284	4700	3981	2769	2980	2648	5035	4913	5705	4160	2588	2398	2351
ENSMUSG00000035513	Ntng2	-0.799	3.873	6e-05	0.0015	0.00032	0.0041	354	390	195	329	546	573	535	364	447	237	344	510	461	475
ENSMUSG00000041415	Dicer1	-0.712	5.639	6e-05	0.0015	2.6e-05	0.00052	1023	1260	1050	1135	1792	2149	1550	1053	1445	1275	1186	1675	1729	1376
ENSMUSG00000041959	S100a10	0.963	6.138	6e-05	0.0015	1.1e-06	3.6e-05	2550	1772	2943	2892	1376	1372	1159	2626	2033	3572	3022	1286	1104	1029
ENSMUSG00000060261	Gtf2i	-0.674	6.895	6e-05	0.0015	2.6e-05	0.00051	2528	2819	2430	3051	4153	4581	4227	2603	3233	2950	3188	3881	3686	3753
ENSMUSG00000066877	Nck2	-0.897	4.583	6e-05	0.0015	4.6e-06	0.00012	444	519	404	630	841	1142	805	457	595	491	658	786	919	715
ENSMUSG00000098148	Gm20204	0.842	3.629	6e-05	0.0015	2.1e-05	0.00043	393	450	422	467	216	288	221	405	516	512	488	202	232	196
ENSMUSG00000032334	Loxl1	0.789	5.825	6.1e-05	0.0015	2.7e-05	0.00053	2139	1478	2207	2074	1330	1023	1073	2202	1696	2678	2167	1243	823	953
ENSMUSG00000035941	Ibtk	-0.771	6.855	6.1e-05	0.0015	2.1e-05	0.00043	2196	2406	2508	3042	3881	5263	3850	2261	2759	3044	3179	3627	4235	3418
ENSMUSG00000040249	Lrp1	0.68	7.126	6.1e-05	0.0015	2e-05	0.00042	4824	4413	5057	4722	3161	2774	2968	4967	5061	6138	4935	2954	2232	2635
ENSMUSG00000028417	Tal2	2.092	1.204	6.2e-05	0.0015	6.1e-07	2.1e-05	82	137	101	54	14	24	28	84	156	123	57	13	19	25
ENSMUSG00000028710	Atpaf1	-0.726	5.026	6.2e-05	0.0015	2.8e-05	0.00055	613	754	647	890	1187	1292	1123	631	865	785	930	1109	1040	997
ENSMUSG00000029304	Spp1	2.027	2.951	6.2e-05	0.0015	0.00012	0.0018	179	367	381	361	41	22	173	184	421	462	377	38	17	155
ENSMUSG00000051984	Sec31b	-0.829	3.829	6.2e-05	0.0015	2.7e-05	0.00053	265	356	299	295	427	625	568	273	408	363	308	399	503	504
ENSMUSG00000015850	Adamtsl4	1.083	4.978	6.3e-05	0.0015	4.6e-07	1.6e-05	1295	1361	1203	784	583	427	633	1333	1561	1460	819	545	343	562
ENSMUSG00000036040	Adamtsl2	0.849	3.759	6.3e-05	0.0015	8e-05	0.0013	474	508	415	502	342	249	200	488	583	504	525	320	200	177
ENSMUSG00000042650	Alkbh5	-0.673	7.427	6.4e-05	0.0015	4.9e-05	0.00087	4019	3829	3678	4146	5494	7381	5871	4138	4392	4464	4333	5134	5939	5213
ENSMUSG00000046841	Ckap4	0.724	5.378	6.4e-05	0.0015	0.00012	0.0018	1376	1159	1636	1538	842	1053	696	1417	1329	1985	1607	787	848	618
ENSMUSG00000071573	Rnls	-1.019	2.415	6.4e-05	0.0015	3.5e-05	0.00065	85	102	116	116	221	174	242	88	117	141	121	207	140	215
ENSMUSG00000030553	Pgpep1l	1.094	2.245	6.5e-05	0.0015	4.2e-05	0.00076	174	172	187	155	77	101	63	179	197	227	162	72	82	56
ENSMUSG00000085653	Gm15179	-0.809	3.641	6.5e-05	0.0016	0.00042	0.0051	313	224	186	352	502	482	427	322	257	226	368	469	388	379
ENSMUSG00000021451	Sema4d	-1.249	5.263	6.6e-05	0.0016	7.3e-09	3.9e-07	476	855	738	689	1348	2157	1412	490	980	896	720	1260	1736	1254
ENSMUSG00000022946	Dopey2	-0.959	4.612	6.6e-05	0.0016	2.7e-06	7.5e-05	502	480	371	634	950	1178	768	517	551	451	662	888	948	682
ENSMUSG00000024290	Rock1	0.736	5.569	6.6e-05	0.0016	4.3e-05	0.00079	1994	1370	1663	1507	1069	847	1025	2053	1571	2019	1575	999	681	910
ENSMUSG00000030157	Clec2d	0.682	6.286	6.6e-05	0.0016	7.1e-05	0.0012	2644	2549	3094	2334	1537	1551	1877	2722	2923	3755	2439	1436	1248	1667
ENSMUSG00000035021	Baz1a	1.141	3.131	6.6e-05	0.0016	0.00014	0.0021	337	234	383	339	154	205	80	347	269	465	354	144	166	71
ENSMUSG00000062901	Klhl24	-0.736	6.228	6.6e-05	0.0016	0.00017	0.0025	1203	2080	1469	1911	2568	3065	2691	1239	2385	1783	1997	2400	2466	2389
ENSMUSG00000027230	Creb3l1	-0.824	3.632	6.7e-05	0.0016	0.00019	0.0027	225	220	238	378	467	504	438	232	253	289	395	436	406	389
ENSMUSG00000078915	Hsp25-ps1	1.325	1.556	6.7e-05	0.0016	2.4e-05	0.00049	102	102	135	99	39	35	57	105	117	163	104	36	28	51
ENSMUSG00000031590	Frg1	0.738	4.884	6.8e-05	0.0016	7.5e-06	0.00018	1113	997	1093	859	620	597	610	1146	1143	1326	898	579	480	542
ENSMUSG00000038545	Cul7	0.981	4.543	6.8e-05	0.0016	1.5e-06	4.5e-05	1010	897	874	585	488	390	400	1040	1029	1061	611	456	314	355
ENSMUSG00000043953	Ccrl2	-1.163	2.534	6.8e-05	0.0016	6.2e-05	0.0011	148	125	88	69	199	223	299	152	143	107	72	186	179	266
ENSMUSG00000030729	Pgm2l1	-0.767	4.235	6.9e-05	0.0016	2.3e-05	0.00047	422	391	342	496	685	788	634	435	448	415	518	640	634	563
ENSMUSG00000021892	Sh3bp5	-0.715	5.092	7e-05	0.0016	7.3e-06	0.00018	722	742	708	881	1171	1245	1342	743	851	860	921	1094	1002	1192
ENSMUSG00000068697	Myoz1	-0.651	10.9	7e-05	0.0016	0.00017	0.0025	49027	45785	36668	44037	62085	78451	66124	50482	52510	44506	46020	58018	63118	58714
ENSMUSG00000026313	Hdac4	0.781	5.681	7.1e-05	0.0017	2.6e-05	0.00052	1686	2189	1837	1418	899	1131	1083	1736	2510	2229	1482	840	910	962
ENSMUSG00000034021	Pds5b	-0.733	4.945	7.1e-05	0.0017	1.5e-05	0.00034	578	799	669	691	982	1182	1249	595	916	812	722	918	951	1109
ENSMUSG00000056069	Fam105a	1.375	1.421	7.2e-05	0.0017	1.2e-05	0.00027	103	78	103	117	40	45	32	106	90	125	122	37	36	28
ENSMUSG00000022091	Sorbs3	0.765	5.705	7.3e-05	0.0017	3.8e-05	0.0007	2158	1924	1658	1487	1249	931	1009	2222	2207	2012	1554	1167	749	896
ENSMUSG00000038146	Notch3	-0.71	4.993	7.3e-05	0.0017	7.7e-06	0.00019	718	654	660	825	1211	1094	1198	739	750	801	862	1132	880	1064
ENSMUSG00000014329	Bicc1	0.712	5.293	7.4e-05	0.0017	1.8e-05	0.00039	1406	1282	1509	1170	774	761	922	1448	1470	1831	1223	723	612	819
ENSMUSG00000026070	Il18r1	-3.899	-1.541	7.4e-05	0.0017	5.1e-07	1.8e-05	2	0	3	0	13	22	20	2	0	3	0	12	18	18
ENSMUSG00000026249	Serpine2	-0.663	6.572	7.4e-05	0.0017	5e-05	0.00088	2118	1846	2210	2520	3627	3285	3411	2181	2117	2682	2633	3389	2643	3029
ENSMUSG00000027316	Gfra4	-1.425	1.234	7.4e-05	0.0017	9.4e-06	0.00022	34	36	41	42	140	91	78	35	41	50	44	131	73	69
ENSMUSG00000053886	Sh2d4a	1.262	2.874	7.4e-05	0.0017	3.1e-06	8.6e-05	208	365	235	294	112	94	138	214	418	286	307	105	75	123
ENSMUSG00000027298	Tyro3	1.635	0.938	7.5e-05	0.0017	0.00017	0.0024	86	87	57	63	41	14	15	89	100	69	66	39	11	13
ENSMUSG00000040732	Erg	-0.819	3.537	7.5e-05	0.0017	2e-05	0.00042	257	243	213	281	492	402	422	265	279	259	294	460	323	375
ENSMUSG00000059796	Eif4a1	0.659	7.256	7.5e-05	0.0017	7.9e-05	0.0013	4764	4835	6189	4929	3296	3216	3327	4905	5545	7512	5151	3080	2587	2954
ENSMUSG00000002500	Rpl3l	-0.645	8.86	7.6e-05	0.0017	8.9e-05	0.0014	11733	10337	9221	11474	15700	17539	16925	12081	11855	11192	11991	14672	14111	15028
ENSMUSG00000050069	Grem2	-2.448	4.18	7.6e-05	0.0017	1.3e-14	2.3e-12	184	168	96	264	834	1468	612	189	193	117	276	779	1182	543
ENSMUSG00000030102	Itpr1	-0.75	4.315	7.7e-05	0.0018	3.5e-05	0.00065	415	382	396	565	766	727	722	427	438	481	590	716	585	641
ENSMUSG00000044258	Ctla2a	0.85	3.669	7.7e-05	0.0018	3.9e-05	0.00072	561	411	385	428	278	234	230	578	471	467	447	260	188	204
ENSMUSG00000039372	2017-03-04	-2.052	-0.088	7.8e-05	0.0018	2.1e-06	6e-05	12	11	6	14	33	52	52	12	13	8	15	31	42	46
ENSMUSG00000040712	Camta2	-0.7	5.528	7.8e-05	0.0018	8.2e-06	0.0002	1134	961	1020	1041	1558	1914	1593	1168	1102	1238	1088	1456	1540	1414
ENSMUSG00000068735	Trp53i11	-1.19	3.837	7.8e-05	0.0018	3.3e-06	9e-05	344	294	153	261	750	459	590	354	337	186	273	701	369	524
ENSMUSG00000025510	Cd151	0.657	7.284	7.9e-05	0.0018	0.00011	0.0017	4988	6106	5575	4444	3319	3279	3445	5136	7003	6767	4644	3102	2638	3059
ENSMUSG00000028381	Ugcg	0.75	4.581	7.9e-05	0.0018	3.5e-05	0.00066	693	840	985	781	555	429	487	714	963	1195	816	519	345	432
ENSMUSG00000030249	Abcc9	-0.821	7.365	7.9e-05	0.0018	4.6e-06	0.00012	3101	3787	3564	3727	5489	7840	5461	3193	4343	4326	3895	5129	6308	4849
ENSMUSG00000034290	Nek9	-0.701	7.399	7.9e-05	0.0018	4.9e-05	0.00087	3532	3685	3867	4120	5353	7564	5622	3637	4226	4693	4306	5002	6086	4992
ENSMUSG00000041920	Slc16a6	-0.856	3.468	7.9e-05	0.0018	4.5e-05	0.00082	189	266	233	246	333	484	453	195	305	283	257	311	390	402
ENSMUSG00000043333	Rhbdl2	2.508	-0.187	7.9e-05	0.0018	4.6e-05	0.00082	34	53	25	27	13	4	1	35	60	31	28	12	3	1
ENSMUSG00000000823	Znf512b	-0.777	4.226	8e-05	0.0018	9.9e-06	0.00023	363	453	419	398	583	768	750	374	519	509	416	545	618	666
ENSMUSG00000038515	Grtp1	-1.478	1.75	8e-05	0.0018	1.2e-06	3.7e-05	45	51	59	61	141	106	202	46	58	71	64	132	85	180
ENSMUSG00000047281	Sfn	2.689	3.117	8e-05	0.0018	7.3e-14	1.1e-11	242	632	348	311	45	49	84	249	724	423	325	42	39	75
ENSMUSG00000053799	Exoc6	-0.699	5.395	8.1e-05	0.0018	1.7e-05	0.00038	769	1015	931	1077	1521	1492	1605	792	1164	1130	1125	1421	1200	1425
ENSMUSG00000060519	Tor3a	0.805	3.857	8.1e-05	0.0018	1.1e-05	0.00025	446	553	534	482	293	297	275	459	634	648	504	274	239	244
ENSMUSG00000032802	Srxn1	1.526	5.599	8.3e-05	0.0019	1.1e-11	1.1e-09	1431	1521	2752	1968	620	710	669	1474	1745	3339	2057	579	571	594
ENSMUSG00000042063	Zfp386	-0.866	3.324	8.3e-05	0.0019	2.7e-05	0.00053	158	234	224	226	370	409	373	163	268	272	236	346	329	331
ENSMUSG00000032374	Plod2	1.533	4.161	8.4e-05	0.0019	3e-10	2.2e-08	720	440	698	968	240	268	224	741	505	847	1011	224	216	199
ENSMUSG00000016541	Atxn10	0.692	5.907	8.6e-05	0.0019	7.4e-05	0.0012	2013	2196	2186	1789	1498	1077	1223	2073	2518	2653	1870	1400	866	1086
ENSMUSG00000057003	Myh4	-1.372	14.688	8.6e-05	0.0019	9.8e-11	8.1e-09	413651	423044	425149	533535	1109997	1558336	815805	425927	485187	516023	557563	1037292	1253765	724385
ENSMUSG00000021589	Rhobtb3	-0.919	4.986	8.7e-05	0.0019	2e-06	5.8e-05	513	668	666	770	926	1420	1366	528	766	808	805	865	1143	1213
ENSMUSG00000027076	Timm10	0.736	4.706	8.7e-05	0.0019	2.4e-05	0.00049	1032	792	965	799	551	578	487	1063	908	1171	835	515	465	432
ENSMUSG00000060012	Kif13b	-1.164	1.82	8.7e-05	0.0019	0.00035	0.0045	32	92	64	72	140	145	152	33	105	78	75	131	117	135
ENSMUSG00000000056	Narf	-0.674	6.704	8.8e-05	0.002	4.2e-05	0.00077	2258	2462	2304	2466	3303	4473	3579	2325	2824	2796	2577	3087	3599	3178
ENSMUSG00000001229	Dpp9	-0.706	5.234	8.9e-05	0.002	7.7e-06	0.00019	779	811	830	961	1267	1516	1354	802	930	1008	1004	1184	1220	1202
ENSMUSG00000047454	Gphn	-0.814	4.992	8.9e-05	0.002	5.5e-06	0.00014	604	788	697	653	1119	1491	1005	622	903	846	682	1046	1200	892
ENSMUSG00000021458	2010111I01Rik	0.696	5.394	9e-05	0.002	3.2e-05	0.00061	1344	1419	1603	1372	783	825	1047	1384	1628	1945	1434	732	664	930
ENSMUSG00000045667	Smtnl2	-0.787	7.965	9e-05	0.002	1.2e-05	0.00028	4889	5095	6303	5494	8145	8517	11531	5034	5843	7650	5741	7611	6852	10239
ENSMUSG00000047787	Flrt1	4.8	4.084	9e-05	0.002	3.6e-20	1.7e-17	1243	432	289	1316	39	20	28	1280	496	352	1375	37	16	25
ENSMUSG00000067851	Arfgef1	-0.684	6.171	9e-05	0.002	7e-05	0.0012	1407	1457	1873	1796	2427	2974	2471	1449	1671	2273	1877	2268	2393	2194
ENSMUSG00000032185	Carm1	-0.672	6.102	9.1e-05	0.002	3.5e-05	0.00066	1791	1623	1405	1436	2273	2600	2600	1844	1861	1705	1501	2124	2092	2309
ENSMUSG00000037887	Dusp8	-0.675	5.971	9.1e-05	0.002	3.3e-05	0.00063	1553	1356	1266	1531	2178	2561	2095	1599	1555	1537	1600	2035	2061	1860
ENSMUSG00000057551	Zfp317	-1.066	2.161	9.2e-05	0.002	0.00097	0.0098	44	92	78	130	169	200	172	45	106	95	136	158	161	153
ENSMUSG00000022510	Trp63	1.765	4.224	9.3e-05	0.002	4.4e-09	2.4e-07	412	1024	763	844	144	293	235	424	1174	926	882	134	236	209
ENSMUSG00000032253	Phip	0.701	5.208	9.3e-05	0.002	4.5e-05	0.00081	1387	1191	1452	1017	758	800	770	1428	1366	1762	1063	708	644	684
ENSMUSG00000053664	Uck2	1.606	1.325	9.3e-05	0.002	2e-05	0.00041	75	70	135	106	37	37	21	77	81	163	111	35	30	18
ENSMUSG00000034361	Cpne2	3.276	6.216	9.4e-05	0.0021	1.8e-23	1.2e-20	2356	6002	3341	2072	333	386	347	2426	6882	4055	2165	311	311	308
ENSMUSG00000037902	Sirpa	0.722	4.765	9.4e-05	0.002	2.2e-05	0.00045	863	1030	1049	783	562	567	565	889	1181	1273	818	525	456	502
ENSMUSG00000058966	Fam57b	-0.712	4.647	9.4e-05	0.0021	2.6e-05	0.00051	652	495	529	569	1008	800	949	671	568	642	595	942	643	843
ENSMUSG00000026728	Vim	0.655	8.076	9.5e-05	0.0021	0.00017	0.0025	9549	7766	9750	9478	6662	5652	5091	9832	8907	11834	9905	6226	4547	4520
ENSMUSG00000045975	C2cd2	-0.796	7.072	9.7e-05	0.0021	2.3e-05	0.00046	2771	2343	3082	3486	4622	6188	4406	2853	2687	3741	3643	4319	4979	3912
ENSMUSG00000062070	Pgk1	-0.669	10.194	9.7e-05	0.0021	0.00027	0.0035	27995	25470	22051	31302	40152	50211	37020	28826	29212	26765	32712	37522	40398	32871
ENSMUSG00000028557	Rnf11	-0.65	7.347	9.8e-05	0.0021	0.00015	0.0022	3235	3877	3330	4513	5453	6169	5973	3331	4446	4042	4716	5096	4963	5304
ENSMUSG00000075307	Klhl41	0.626	9.557	9.8e-05	0.0021	0.00048	0.0057	23372	26617	29910	21493	14685	17149	17439	24066	30527	36303	22461	13723	13797	15485
ENSMUSG00000003541	Ier3	2.125	4.104	0.0001	0.0022	4.7e-13	6.6e-11	1064	509	873	470	193	178	131	1095	584	1059	491	180	143	116
ENSMUSG00000008734	Gprc5b	0.748	5.769	0.0001	0.0022	4.7e-05	0.00085	1512	1963	2286	1768	1221	969	1172	1557	2251	2774	1848	1141	779	1041
ENSMUSG00000013236	Ptprs	-0.687	5.413	0.0001	0.0022	4.8e-05	0.00086	1019	784	935	1118	1363	1623	1670	1049	900	1135	1168	1274	1306	1483
ENSMUSG00000025384	2310003H01Rik	-0.793	3.814	0.0001	0.0022	3.9e-05	0.00072	349	322	281	268	435	555	594	359	369	341	280	406	447	528
ENSMUSG00000025420	Katnal2	2.153	1.057	0.0001	0.0022	2.1e-06	6.2e-05	58	130	66	85	16	30	10	60	148	80	89	15	25	9
ENSMUSG00000025854	Fam20c	-0.865	4.504	0.0001	0.0022	8.6e-06	0.00021	419	479	415	603	745	1076	795	431	549	504	630	696	866	706
ENSMUSG00000026342	Slc35f5	0.703	5.058	0.0001	0.0022	4.5e-05	0.00081	925	1208	1145	1271	632	742	722	952	1385	1390	1328	591	597	641
ENSMUSG00000031958	Ldhd	-0.673	5.493	0.0001	0.0022	3e-05	0.00059	1143	888	970	1098	1602	1489	1810	1177	1019	1178	1147	1497	1198	1607
ENSMUSG00000045752	Tssc4	0.794	3.88	0.0001	0.0022	5e-05	0.00088	617	477	498	453	254	324	306	635	547	604	473	237	261	272
ENSMUSG00000084850	Gm12092	4.733	-0.363	0.0001	0.0022	9.6e-08	4e-06	40	58	13	22	3	0	0	41	66	16	23	3	0	0
ENSMUSG00000096146	Kcnj11	-1.051	5.133	0.0001	0.0022	1.4e-07	5.7e-06	550	717	662	817	1507	1737	1024	566	822	803	854	1408	1398	909
ENSMUSG00000011179	Odc1	0.634	7.467	0.00011	0.0024	0.00051	0.0059	5748	4947	6816	6333	3643	4541	3340	5919	5674	8272	6618	3404	3654	2966
ENSMUSG00000016349	Eef1a2	-0.631	10.326	0.00011	0.0023	0.00019	0.0027	34442	29354	26537	28443	45206	50797	41914	35464	33666	32209	29724	42245	40869	37217
ENSMUSG00000018672	Copz2	0.705	5.467	0.00011	0.0023	6.9e-05	0.0012	1727	1705	1455	1160	914	902	966	1778	1955	1766	1212	854	726	858
ENSMUSG00000020256	Aldh1l2	-1.483	2.544	0.00011	0.0023	4.4e-07	1.6e-05	68	77	119	110	181	350	256	70	89	144	115	169	282	227
ENSMUSG00000021256	Vash1	-1.017	2.284	0.00011	0.0024	9e-05	0.0015	72	100	86	125	195	203	185	74	115	104	131	182	163	164
ENSMUSG00000023904	Hcfc1r1	1.111	6.807	0.00011	0.0023	3.8e-08	1.8e-06	5576	3889	4091	3058	1948	1920	1900	5741	4460	4966	3196	1820	1545	1687
ENSMUSG00000025871	4833439L19Rik	-0.645	7.718	0.00011	0.0023	6.2e-05	0.0011	4466	5045	4537	5323	6911	8131	7684	4599	5786	5507	5563	6458	6542	6823
ENSMUSG00000030403	Vasp	-0.852	5.835	0.00011	0.0022	1e-05	0.00023	1580	1042	1114	1112	1990	2682	1891	1627	1195	1352	1162	1860	2158	1679
ENSMUSG00000041189	Chrnb1	0.789	6.257	0.00011	0.0023	3e-05	0.00058	2403	3159	2991	2101	1670	1626	1329	2474	3623	3630	2196	1561	1308	1180
ENSMUSG00000042249	Adrbk2	-1.266	2.723	0.00011	0.0023	3.4e-05	0.00064	83	92	100	193	302	331	212	86	106	122	201	282	267	188
ENSMUSG00000043415	Otud1	1.268	6.951	0.00011	0.0023	6.5e-08	2.9e-06	3852	4616	6486	3895	2020	1395	2456	3966	5294	7871	4071	1888	1122	2181
ENSMUSG00000048489	8430408G22Rik	1.46	4.55	0.00011	0.0023	1.2e-09	7.9e-08	910	966	1235	554	383	291	324	937	1108	1498	579	358	234	288
ENSMUSG00000073421	H2-Ab1	0.7	5.398	0.00011	0.0023	4.4e-05	0.0008	1578	1564	1404	1213	913	756	990	1625	1794	1704	1268	853	608	879
ENSMUSG00000074622	Mafb	-0.722	4.647	0.00011	0.0024	1.1e-05	0.00025	544	522	616	553	839	865	1062	560	599	748	578	784	696	943
ENSMUSG00000075033	Nxpe3	1.795	1.153	0.00011	0.0023	3.6e-05	0.00067	99	113	92	46	24	38	14	102	129	111	48	22	31	12
ENSMUSG00000078532	Nkain1	-1.248	3.45	0.00011	0.0024	1.2e-07	4.8e-06	174	159	234	215	354	619	422	179	183	284	225	331	499	375
ENSMUSG00000089703	Gm15833	-1.335	1.637	0.00011	0.0023	4.3e-05	0.00079	52	33	61	66	108	180	115	54	38	74	69	101	145	102
ENSMUSG00000008035	Mid1ip1	1.715	5.507	0.00012	0.0025	5.1e-11	4.5e-09	2164	1275	2579	1369	581	412	693	2228	1463	3129	1431	543	331	616
ENSMUSG00000020821	Kif1c	-0.633	9.398	0.00012	0.0025	6.5e-05	0.0011	15507	15268	15215	16373	22021	25935	24602	15967	17511	18467	17110	20579	20866	21845
ENSMUSG00000027470	Mylk2	-0.635	9.254	0.00012	0.0025	0.00016	0.0023	16244	13866	13584	12736	20132	24386	21195	16726	15903	16488	13310	18813	19620	18820
ENSMUSG00000028399	Ptprd	1.315	4.462	0.00012	0.0026	1.4e-09	9e-08	766	1192	733	680	380	308	328	789	1367	890	711	355	248	291
ENSMUSG00000032280	Tle3	1.013	4.265	0.00012	0.0024	0.00012	0.0019	772	791	614	612	498	349	189	795	907	745	640	466	281	167
ENSMUSG00000032491	Nradd	1.479	1.037	0.00012	0.0025	9.9e-05	0.0016	74	105	81	49	21	32	29	76	120	98	51	20	26	26
ENSMUSG00000044811	AF251705	1.771	0.53	0.00012	0.0025	0.0002	0.0028	53	62	71	34	19	23	6	55	71	86	36	18	19	5
ENSMUSG00000063428	Ddo	-0.706	4.823	0.00012	0.0025	3.8e-05	0.00071	565	725	524	727	986	1054	1070	582	831	636	760	921	848	950
ENSMUSG00000066647	Gm5113	-1.096	1.929	0.00012	0.0025	2.1e-05	0.00044	62	77	64	86	152	158	154	64	88	78	90	142	127	137
ENSMUSG00000068740	Celsr2	-1.292	2.85	0.00012	0.0026	3.1e-06	8.4e-05	182	115	114	95	410	259	260	187	132	139	99	383	208	231
ENSMUSG00000079243	Xirp1	1.42	7.756	0.00012	0.0026	3.1e-10	2.3e-08	6709	5859	10189	10996	3111	3234	3113	6908	6720	12367	11491	2907	2602	2764
ENSMUSG00000082424	Gm13292	-0.813	3.43	0.00012	0.0025	0.00027	0.0036	303	173	204	246	357	408	455	312	199	248	257	334	328	404
ENSMUSG00000020846	Fam101b	-0.974	5.895	0.00013	0.0026	9.8e-05	0.0016	1333	955	705	1816	2465	2136	2485	1373	1096	857	1898	2304	1718	2207
ENSMUSG00000024856	Cdk2ap2	0.74	4.589	0.00013	0.0026	6.1e-05	0.0011	978	676	882	774	547	420	518	1007	775	1071	809	511	338	460
ENSMUSG00000030862	Cpxm2	-0.719	4.571	0.00013	0.0027	3.6e-05	0.00068	635	515	464	509	765	995	862	654	591	564	532	715	801	765
ENSMUSG00000031925	Maml2	0.865	3.27	0.00013	0.0026	7.6e-05	0.0013	412	352	322	268	196	180	181	424	404	391	280	183	145	161
ENSMUSG00000036622	Atp13a2	-0.717	4.828	0.00013	0.0027	1.3e-05	0.00029	583	688	683	586	909	1166	1059	600	789	829	612	849	938	940
ENSMUSG00000037679	Inf2	0.779	4.035	0.00013	0.0026	9.4e-06	0.00022	624	546	550	549	346	301	345	642	626	668	574	323	242	306
ENSMUSG00000039782	Cpeb2	-0.755	3.859	0.00013	0.0027	0.0002	0.0028	277	322	267	412	613	470	533	285	369	324	430	573	378	473
ENSMUSG00000048583	Igf2	0.823	6.843	0.00013	0.0027	4e-05	0.00073	4439	4586	4176	2907	2113	2743	1974	4571	5260	5069	3038	1975	2207	1753
ENSMUSG00000054978	Kbtbd13	-1.391	4.076	0.00013	0.0026	3.7e-08	1.7e-06	265	198	264	408	735	525	972	273	228	320	426	687	422	863
ENSMUSG00000058715	Fcer1g	1.256	3.309	0.00013	0.0026	5.1e-07	1.8e-05	387	282	514	311	156	138	174	398	324	623	325	146	111	155
ENSMUSG00000074764	Sel1l2	-3.036	-1.158	0.00013	0.0026	1.7e-06	5.2e-05	3	1	2	6	21	27	21	3	1	2	6	20	22	19
ENSMUSG00000078671	Chd2	-0.677	5.442	0.00013	0.0027	1.8e-05	0.00038	982	995	1010	964	1427	1461	1849	1011	1141	1226	1007	1333	1175	1642
ENSMUSG00000089706	B230216N24Rik	4.269	-1.183	0.00013	0.0027	1.5e-06	4.5e-05	13	20	23	11	1	0	1	13	23	28	12	1	0	1
ENSMUSG00000021816	Ppp3cb	-0.647	7.655	0.00014	0.0028	0.00024	0.0033	3893	5149	4427	5065	6319	8506	6944	4009	5905	5373	5293	5905	6844	6166
ENSMUSG00000022197	Pdzd2	-0.699	4.728	0.00014	0.0029	0.00014	0.0021	511	605	520	751	867	916	1123	526	694	631	785	810	737	997
ENSMUSG00000025911	Adhfe1	-0.702	4.713	0.00014	0.0029	0.00012	0.0018	595	556	497	711	1127	950	802	613	638	603	743	1053	764	712
ENSMUSG00000031782	Coq9	-0.618	8.226	0.00014	0.0028	0.00026	0.0035	7811	6919	5713	7394	10203	10222	11626	8043	7935	6935	7727	9535	8224	10323
ENSMUSG00000032062	2310030G06Rik	1.146	1.928	0.00014	0.0029	0.00012	0.0018	179	125	149	102	64	55	69	184	143	181	107	60	44	61
ENSMUSG00000032285	Dnaja4	0.648	7.026	0.00014	0.0028	6.2e-05	0.0011	4166	4030	4470	4947	2911	2681	2840	4290	4622	5425	5170	2720	2157	2522
ENSMUSG00000040118	Cacna2d1	-0.638	8.402	0.00014	0.0028	0.00026	0.0035	7621	8432	6832	8336	10765	14594	11072	7847	9671	8293	8711	10060	11742	9831
ENSMUSG00000046785	Epm2aip1	-0.721	5.255	0.00014	0.0028	7.2e-05	0.0012	694	1052	798	866	1295	1669	1252	715	1206	969	905	1210	1343	1112
ENSMUSG00000049526	Tmem202	1.841	0.511	0.00014	0.0029	2e-05	0.00042	48	45	85	42	16	16	14	49	52	102	44	15	13	12
ENSMUSG00000085022	Gm5860	-0.959	2.401	0.00014	0.0028	0.00036	0.0046	133	109	73	111	198	173	250	137	125	89	116	185	139	222
ENSMUSG00000002489	Tiam1	-2.411	3.701	0.00015	0.003	4.3e-17	1.3e-14	137	109	172	103	552	1068	461	141	125	208	108	516	860	409
ENSMUSG00000020441	2310033P09Rik	1.093	2.613	0.00015	0.003	5.3e-05	0.00093	294	195	234	168	116	89	109	303	224	284	176	108	71	97
ENSMUSG00000020476	Dbnl	0.722	4.473	0.00015	0.003	4.5e-05	0.00082	748	756	894	643	498	466	419	770	867	1085	672	465	375	372
ENSMUSG00000021182	Ccdc88c	-1.588	4.507	0.00015	0.003	4.2e-09	2.4e-07	221	522	283	369	806	1452	890	228	598	344	386	753	1169	790
ENSMUSG00000024030	Abcg1	1.112	2.093	0.00015	0.003	0.00074	0.0079	174	168	120	158	107	66	42	179	193	146	165	100	53	37
ENSMUSG00000030301	Ccdc91	-0.794	6.396	0.00015	0.003	1.8e-05	0.00039	1555	1985	1636	2141	2795	3911	2809	1601	2276	1986	2237	2612	3147	2494
ENSMUSG00000041164	Zmiz2	-0.666	5.641	0.00015	0.003	4.1e-05	0.00076	1141	1033	1072	1307	1645	2001	1773	1175	1185	1301	1366	1537	1610	1574
ENSMUSG00000086866	4930512H18Rik	3.002	1.097	0.00015	0.003	6.6e-09	3.6e-07	65	136	127	42	8	10	17	67	155	154	44	7	8	15
ENSMUSG00000100131	RP23-8J15.7	-1.028	3.721	0.00015	0.003	1.1e-05	0.00026	257	269	179	334	559	396	635	265	309	218	349	522	318	564
ENSMUSG00000004267	Eno2	1.38	1.192	0.00016	0.0032	0.00028	0.0038	90	82	107	60	18	35	45	93	94	130	63	17	28	40
ENSMUSG00000006386	Tek	-0.755	4.428	0.00016	0.0032	8.2e-05	0.0013	425	410	450	611	797	672	930	438	470	546	638	745	540	826
ENSMUSG00000021238	Aldh6a1	-0.637	6.473	0.00016	0.0032	0.00012	0.0019	1918	2386	1811	2086	3504	3178	2880	1975	2736	2198	2180	3275	2557	2557
ENSMUSG00000033624	Pdpr	-1.596	4.012	0.00016	0.0031	8.5e-09	4.5e-07	138	241	332	275	535	1029	671	142	277	402	287	500	829	596
ENSMUSG00000037361	Sf3b6	0.716	4.569	0.00016	0.0032	2.9e-05	0.00057	832	880	858	676	490	451	540	857	1009	1041	707	458	363	480
ENSMUSG00000041936	Agrn	-0.73	4.101	0.00016	0.0031	2.8e-05	0.00054	417	388	322	399	685	591	622	429	445	391	417	640	475	552
ENSMUSG00000044147	Arf6	0.669	5.672	0.00016	0.0031	2.3e-05	0.00046	1597	1827	1712	1782	1172	1045	1046	1644	2095	2078	1862	1095	841	929
ENSMUSG00000062661	Ncs1	0.746	4.053	0.00016	0.0032	0.00013	0.002	494	636	526	625	275	387	358	509	729	639	653	257	312	318
ENSMUSG00000063564	Col23a1	1.276	2.601	0.00016	0.0032	2.6e-05	0.00052	175	293	261	182	92	64	126	180	336	317	190	86	51	112
ENSMUSG00000099364	CAAA01152789.1	1.741	1.605	0.00016	0.0032	5.2e-06	0.00013	66	167	124	122	26	47	35	68	191	151	128	24	38	31
ENSMUSG00000018334	Ksr1	-0.647	6.996	0.00017	0.0034	0.00019	0.0027	2554	2969	3109	3098	3822	5468	4491	2630	3405	3773	3238	3572	4400	3988
ENSMUSG00000020190	Mknk2	0.807	8.514	0.00017	0.0034	2e-05	0.00042	11257	13267	16269	10379	7659	6979	7298	11591	15216	19746	10847	7157	5615	6480
ENSMUSG00000022200	Golph3	-0.651	6.229	0.00017	0.0033	0.00015	0.0022	1457	1649	1708	2074	2540	3029	2540	1500	1891	2073	2167	2374	2437	2255
ENSMUSG00000025085	Ablim1	1.152	6.306	0.00017	0.0034	7.8e-08	3.3e-06	2911	3884	2072	2952	1454	1084	1448	2997	4454	2515	3085	1359	872	1286
ENSMUSG00000051279	Gdf6	2.34	0.053	0.00017	0.0034	3.9e-05	0.00073	22	46	35	60	3	6	14	23	53	43	63	3	5	13
ENSMUSG00000063275	Ptpla	-0.904	7.295	0.00017	0.0033	3.8e-06	0.0001	3499	3010	2638	3920	5599	7715	5024	3603	3452	3202	4096	5232	6208	4461
ENSMUSG00000000902	Smarcb1	0.723	4.479	0.00018	0.0035	1.9e-05	0.00041	896	703	731	726	462	452	473	923	806	887	759	432	364	420
ENSMUSG00000001794	Capns1	0.623	8.04	0.00018	0.0035	0.00039	0.0049	10066	9478	8856	7004	5905	5509	5826	10365	10870	10749	7319	5518	4432	5173
ENSMUSG00000002012	Pnck	-0.884	2.901	0.00018	0.0035	0.00015	0.0022	153	178	126	166	242	350	270	158	204	153	173	226	282	240
ENSMUSG00000019933	2310015B20Rik	-1.128	5.439	0.00018	0.0035	2e-07	7.9e-06	860	605	737	1083	1360	2309	1714	885	694	895	1132	1271	1858	1522
ENSMUSG00000020534	Shmt1	-0.842	3.11	0.00018	0.0035	0.00019	0.0027	212	160	159	202	320	396	269	218	184	193	211	299	319	239
ENSMUSG00000027452	Acss1	0.96	5.084	0.00018	0.0035	1.3e-05	0.00028	1365	877	1417	1227	693	441	749	1405	1006	1719	1282	648	354	665
ENSMUSG00000030208	Emp1	1.084	7.165	0.00018	0.0035	9.8e-08	4.1e-06	4274	4454	5353	7112	2667	2639	2192	4401	5109	6497	7432	2492	2123	1946
ENSMUSG00000032184	Lysmd2	0.834	3.457	0.00018	0.0035	0.00013	0.002	374	482	386	291	226	206	213	385	553	469	304	211	166	189
ENSMUSG00000033991	Ttc37	-0.829	3.345	0.00018	0.0035	0.00013	0.0019	179	210	243	235	375	473	309	184	241	295	246	350	381	274
ENSMUSG00000038482	Tfdp1	-0.724	5.1	0.00018	0.0035	0.00011	0.0017	571	829	790	868	1174	1508	1107	588	951	959	907	1097	1214	983
ENSMUSG00000043895	S1pr2	0.826	3.384	0.00018	0.0035	9.9e-05	0.0016	318	453	322	363	224	199	193	327	519	391	379	209	160	171
ENSMUSG00000062098	Btbd3	-0.719	4.214	0.00018	0.0035	9.6e-05	0.0015	366	402	357	533	672	668	706	377	461	433	557	628	537	627
ENSMUSG00000065947	mt-Nd4l	-1.44	0.768	0.00018	0.0035	4.5e-05	0.00081	35	24	21	29	88	54	81	36	28	26	30	82	43	72
ENSMUSG00000068749	Psma5	0.629	6.441	0.00018	0.0035	0.00031	0.004	2834	3087	3416	2353	1765	1955	1951	2918	3540	4146	2459	1649	1573	1732
ENSMUSG00000070424	Art5	1.687	5.029	0.00018	0.0036	1.5e-09	9.2e-08	1777	1193	1562	745	425	288	517	1830	1368	1896	779	397	231	459
ENSMUSG00000078815	Cacng6	-0.628	7.347	0.00018	0.0035	0.00013	0.002	4246	4036	3451	3347	5585	6344	5548	4372	4629	4189	3498	5219	5104	4926
ENSMUSG00000004040	Stat3	0.805	6.95	0.00019	0.0036	0.00014	0.0021	4015	3529	5075	4675	2176	3309	1940	4134	4048	6160	4885	2033	2663	1722
ENSMUSG00000005686	Ampd3	1.448	4.248	0.00019	0.0036	7.9e-09	4.2e-07	470	865	990	638	232	254	329	484	992	1201	667	217	204	292
ENSMUSG00000026418	Tnni1	2.199	5.984	0.00019	0.0037	0.00072	0.0078	3923	1427	2543	2970	707	40	1027	4039	1637	3087	3104	661	31	913
ENSMUSG00000026773	Pfkfb3	-1.624	6.984	0.00019	0.0036	1.4e-12	1.8e-10	1537	1992	1748	2367	4266	8400	5004	1583	2284	2122	2473	3986	6759	4443
ENSMUSG00000031111	Igsf1	1.895	2.461	0.00019	0.0036	2.2e-08	1.1e-06	272	316	135	176	73	61	48	280	362	165	184	68	49	42
ENSMUSG00000036606	Plxnb2	0.678	4.937	0.00019	0.0037	6.5e-05	0.0011	959	1220	1095	885	647	680	623	987	1399	1329	925	605	547	553
ENSMUSG00000039478	Micu3	-0.735	4.103	0.00019	0.0037	0.00011	0.0017	399	397	306	422	588	764	552	411	455	372	441	549	615	490
ENSMUSG00000039763	Dnajc28	-0.717	4.134	0.00019	0.0037	4.1e-05	0.00075	423	419	340	387	682	562	689	436	480	413	404	637	452	612
ENSMUSG00000097125	Gm26885	-1.713	0.297	0.00019	0.0036	1e-05	0.00024	15	23	13	18	50	73	46	15	26	16	19	47	59	41
ENSMUSG00000020230	Prmt2	0.817	3.389	0.0002	0.0038	3.7e-05	0.00069	364	418	330	345	212	211	197	375	479	401	361	198	170	175
ENSMUSG00000028412	Slc44a1	0.752	5.649	0.0002	0.0038	3.3e-05	0.00063	1414	2179	1742	1597	1029	975	1083	1456	2499	2114	1669	962	784	962
ENSMUSG00000028634	Hivep3	1.079	2.11	0.0002	0.0038	0.00045	0.0054	173	137	138	176	64	50	107	178	157	168	184	60	40	95
ENSMUSG00000028664	Ephb2	1.183	1.719	0.0002	0.0038	9.1e-05	0.0015	114	116	104	147	62	58	39	117	133	127	154	58	47	34
ENSMUSG00000034902	Pip5k1c	-0.68	4.91	0.0002	0.0038	9.9e-06	0.00023	667	656	646	758	1046	1129	1101	687	752	784	792	977	908	978
ENSMUSG00000035311	Gnptab	-0.769	4.104	0.0002	0.0038	0.00012	0.0019	304	336	426	438	682	735	507	313	386	517	458	637	592	450
ENSMUSG00000039599	Fam149b	-0.762	3.827	0.0002	0.0039	0.00015	0.0022	235	357	292	361	461	569	554	242	409	355	377	431	458	492
ENSMUSG00000068923	Syt11	0.741	4.131	0.0002	0.0038	2.2e-05	0.00046	671	561	603	572	376	380	324	691	643	732	598	351	306	288
ENSMUSG00000069372	Ctxn3	1.518	4.651	0.0002	0.0038	1.6e-09	9.9e-08	591	1374	1019	982	275	362	402	609	1575	1237	1026	257	291	357
ENSMUSG00000085014	Gm13490	-3.009	-0.093	0.0002	0.0038	1.6e-06	4.8e-05	5	10	1	11	21	69	67	5	11	1	11	19	56	60
ENSMUSG00000087014	Gm16364	-1.411	0.893	0.0002	0.0038	0.00011	0.0018	28	15	45	33	79	81	82	29	18	54	34	74	65	73
ENSMUSG00000018821	Avpi1	0.753	3.895	0.00021	0.0039	0.00013	0.002	592	540	502	412	262	327	322	610	619	609	431	245	263	286
ENSMUSG00000020546	Stxbp4	-1.062	3.873	0.00021	0.0039	2e-06	5.8e-05	292	336	206	304	474	775	535	301	385	251	318	443	624	475
ENSMUSG00000025408	Ddit3	0.807	3.665	0.00021	0.004	0.00042	0.0051	463	390	424	487	336	176	243	477	447	515	509	314	141	216
ENSMUSG00000030987	Stim1	-0.618	7.554	0.00021	0.004	0.00039	0.0048	3856	4864	3701	5044	6466	7386	6256	3970	5578	4493	5271	6042	5943	5555
ENSMUSG00000032812	Arap1	0.676	5.144	0.00021	0.0039	2.4e-05	0.00048	1321	1153	1211	1118	720	701	832	1360	1323	1470	1168	673	564	739
ENSMUSG00000046223	Plaur	1.295	1.644	0.00021	0.0039	9.2e-05	0.0015	121	70	124	149	45	48	48	125	81	150	156	42	39	43
ENSMUSG00000054422	Fabp1	-6.87	-1.916	0.00021	0.0039	4.1e-07	1.5e-05	0	0	0	0	9	8	27	0	0	0	0	8	6	24
ENSMUSG00000074934	Grem1	-3.299	-1.426	0.00021	0.004	2.3e-05	0.00047	4	0	2	2	22	8	27	4	0	2	2	21	6	24
ENSMUSG00000098127	Gm4665	-4.284	-1.25	0.00021	0.004	5.5e-07	1.9e-05	1	3	1	0	7	32	34	1	3	1	0	6	26	30
ENSMUSG00000022788	Fgd4	-1.33	3.584	0.00022	0.0042	4.2e-08	1.9e-06	154	255	226	193	396	710	457	159	292	274	202	370	572	406
ENSMUSG00000023021	Cers5	0.751	3.955	0.00022	0.0041	8e-05	0.0013	501	597	540	495	371	314	265	516	684	656	517	347	253	235
ENSMUSG00000028034	Fubp1	0.669	5.088	0.00022	0.0041	4.8e-05	0.00085	993	1316	1180	1121	750	728	696	1023	1509	1432	1172	701	586	618
ENSMUSG00000039087	Rreb1	-0.704	4.453	0.00022	0.0041	3.8e-05	0.0007	456	586	426	499	787	849	768	470	672	517	521	735	683	682
ENSMUSG00000052934	Fbxo31	-0.632	6.695	0.00022	0.0041	0.00023	0.0031	2708	2170	2631	2073	3690	4182	3264	2788	2489	3193	2166	3448	3365	2898
ENSMUSG00000061859	Inadl	1.859	0.303	0.00022	0.0041	4.8e-05	0.00086	46	51	66	27	12	10	17	47	58	79	28	11	8	15
ENSMUSG00000004951	Hspb1	1.338	8.121	0.00023	0.0043	3.4e-09	2e-07	10564	7530	15272	9549	3737	4365	4629	10878	8637	18535	9979	3492	3512	4110
ENSMUSG00000005950	P2rx5	0.776	4.33	0.00023	0.0043	5.2e-05	0.00092	623	540	836	786	417	400	402	642	620	1014	821	390	322	357
ENSMUSG00000020483	Dynll2	-0.601	8.651	0.00023	0.0042	0.00053	0.0061	9667	9392	7603	10951	14186	15406	13190	9954	10772	9229	11444	13257	12395	11712
ENSMUSG00000020484	Xbp1	0.616	6.475	0.00023	0.0043	0.00065	0.0072	2613	2591	3297	3432	1757	2270	1811	2691	2972	4001	3586	1642	1827	1608
ENSMUSG00000020656	Grhl1	3.033	-0.769	0.00023	0.0043	1.7e-05	0.00038	18	38	14	21	3	4	1	19	43	17	22	3	3	1
ENSMUSG00000026676	Ccdc3	-0.747	3.84	0.00023	0.0042	0.0003	0.0039	349	286	249	380	450	635	507	359	328	303	397	420	511	450
ENSMUSG00000033152	Podxl2	-0.648	5.554	0.00023	0.0043	7.1e-05	0.0012	1212	1109	920	1074	1556	1899	1617	1248	1272	1117	1122	1454	1528	1436
ENSMUSG00000033590	Myo5c	-0.891	2.662	0.00023	0.0042	0.00019	0.0027	166	136	108	116	228	234	269	171	156	131	121	213	188	239
ENSMUSG00000053929	Cyhr1	-0.622	6.662	0.00023	0.0043	0.00022	0.003	2481	2343	1966	2608	3377	4119	3354	2555	2687	2387	2725	3156	3314	2978
ENSMUSG00000021018	Polr2h	0.773	3.612	0.00024	0.0044	0.00084	0.0088	497	417	412	362	257	314	170	512	478	500	378	240	253	151
ENSMUSG00000024059	Clip4	0.62	7.261	0.00024	0.0045	0.00047	0.0056	5637	4824	5744	4405	3431	2840	3785	5804	5533	6972	4603	3206	2285	3361
ENSMUSG00000025956	Mettl21a	0.723	4.095	0.00024	0.0045	0.00012	0.0018	515	723	563	538	329	370	364	530	829	683	562	307	298	323
ENSMUSG00000028396	2310002L09Rik	-0.73	6.023	0.00024	0.0045	0.0003	0.0039	1313	1057	2017	1407	2222	2483	2501	1352	1213	2447	1470	2076	1998	2221
ENSMUSG00000028583	Pdpn	0.762	3.724	0.00024	0.0044	5.8e-05	0.001	415	456	475	474	232	271	302	427	523	577	495	217	218	268
ENSMUSG00000029675	Eln	0.705	7.451	0.00024	0.0044	0.00036	0.0045	5318	5348	6431	6857	4627	3581	2814	5476	6134	7806	7166	4324	2881	2498
ENSMUSG00000030029	Lrig1	-0.887	6.021	0.00024	0.0044	9.5e-07	3.1e-05	1300	1350	1365	1421	2060	3251	2229	1339	1548	1657	1485	1925	2616	1979
ENSMUSG00000035357	Pdzrn3	-0.643	5.606	0.00024	0.0044	0.00014	0.0021	936	1017	1204	1323	1782	1651	1815	964	1167	1461	1383	1665	1328	1612
ENSMUSG00000036526	Card11	-2.199	-0.199	0.00024	0.0045	0.00035	0.0044	2	5	9	21	52	53	24	2	6	11	22	49	43	21
ENSMUSG00000038024	Dennd4c	-0.751	3.872	0.00024	0.0045	0.00011	0.0017	262	345	329	353	548	632	448	270	396	399	369	512	509	398
ENSMUSG00000055775	Myh8	3.345	4.706	0.00024	0.0044	1.6e-19	6.8e-17	1292	2126	806	613	107	144	106	1330	2437	979	641	100	116	94
ENSMUSG00000074623	Gm826	-2.262	-0.573	0.00024	0.0044	1.2e-05	0.00027	4	4	8	11	33	24	41	4	5	10	11	31	19	37
ENSMUSG00000078139	AK157302	-1.762	0.115	0.00024	0.0045	6.8e-06	0.00017	16	12	18	12	60	40	50	16	14	22	13	56	32	44
ENSMUSG00000029723	Tsc22d4	0.84	6.167	0.00025	0.0045	7.8e-06	0.00019	2731	3173	2004	2204	1418	1365	1455	2812	3639	2433	2303	1325	1098	1292
ENSMUSG00000073433	Arhgdig	1.309	1.25	0.00025	0.0045	0.00019	0.0027	93	97	104	56	29	44	33	96	111	126	59	27	36	29
ENSMUSG00000016918	Sulf1	0.698	4.383	0.00026	0.0048	0.00045	0.0054	658	607	789	789	469	519	327	678	696	957	824	438	418	290
ENSMUSG00000019851	Perp	1.962	2.921	0.00026	0.0047	4.2e-08	2e-06	184	476	277	315	44	98	99	190	545	336	329	41	79	88
ENSMUSG00000022003	Slc25a30	-1.312	1.043	0.00026	0.0047	0.00044	0.0053	17	41	29	53	102	81	80	18	47	36	55	95	65	71
ENSMUSG00000025232	Hexa	0.622	6.397	0.00026	0.0047	0.00011	0.0017	2863	2554	3182	2721	1882	1857	1777	2948	2929	3862	2844	1759	1494	1578
ENSMUSG00000025268	Maged2	1.121	6.045	0.00026	0.0047	6.2e-08	2.7e-06	2460	3343	2170	1830	1032	1121	1227	2533	3833	2634	1913	964	902	1090
ENSMUSG00000029512	Ulk1	-0.636	5.853	0.00026	0.0047	7.4e-05	0.0012	1329	1503	1155	1345	1937	2231	2049	1368	1724	1402	1406	1810	1795	1819
ENSMUSG00000030934	Oat	-0.61	7.287	0.00026	0.0047	0.00039	0.0049	3464	3765	3054	4278	5364	6252	5051	3567	4318	3707	4471	5013	5030	4485
ENSMUSG00000039126	Prune2	1.487	2.689	0.00026	0.0047	9.8e-06	0.00023	178	234	243	348	71	58	139	183	268	295	363	66	46	124
ENSMUSG00000044734	Serpinb1a	2.516	5.55	0.00026	0.0047	1.3e-14	2.3e-12	1458	1469	3516	1821	260	515	309	1501	1685	4266	1903	243	415	274
ENSMUSG00000054871	Tmem158	2.97	3.992	0.00026	0.0047	3.1e-18	1.1e-15	618	1260	608	396	90	94	91	636	1444	738	414	84	76	81
ENSMUSG00000085148	Mir22hg	0.93	5.16	0.00026	0.0047	1e-05	0.00024	1433	1488	1335	861	595	820	600	1476	1706	1620	900	556	660	533
ENSMUSG00000097391	Mirg	1.948	2.956	0.00026	0.0047	1.3e-06	4.1e-05	482	313	298	188	70	140	39	496	359	362	197	65	114	34
ENSMUSG00000004885	Crabp2	2.413	-0.337	0.00027	0.0049	1.2e-05	0.00026	29	26	42	26	6	2	9	30	30	50	27	6	1	8
ENSMUSG00000006095	Tbcb	0.65	5.238	0.00027	0.0048	0.00016	0.0023	1412	1199	1459	1026	785	848	802	1454	1375	1770	1072	734	682	712
ENSMUSG00000020774	Aspa	-0.88	2.593	0.00027	0.0048	0.00054	0.0062	151	97	107	149	236	194	263	155	111	130	156	221	156	234
ENSMUSG00000029575	Mmab	-0.694	4.507	0.00027	0.0049	0.00018	0.0026	482	559	418	591	738	1001	749	496	641	508	618	690	806	665
ENSMUSG00000030554	Synm	-0.607	9.237	0.00027	0.0048	0.0004	0.0049	13150	15076	13236	14855	20293	25391	18661	13540	17290	16065	15524	18964	20429	16570
ENSMUSG00000031749	St3gal2	-0.628	5.879	0.00027	0.0049	0.00012	0.0018	1401	1537	1156	1354	2193	2212	1911	1443	1763	1403	1415	2049	1780	1697
ENSMUSG00000056656	Apol8	4.568	0.122	0.00027	0.0049	9.8e-10	6.5e-08	31	94	31	34	4	1	0	32	107	38	36	4	1	0
ENSMUSG00000062797	l7Rn6	-0.708	5.213	0.00027	0.0048	0.00018	0.0026	805	732	687	1106	1287	1571	1221	829	840	834	1156	1203	1264	1084
ENSMUSG00000069744	Psmb3	0.719	7.075	0.00027	0.0049	0.00012	0.0018	5108	4500	5489	3423	2710	2882	2845	5260	5161	6662	3577	2532	2319	2526
ENSMUSG00000020982	Nemf	0.638	5.443	0.00028	0.0049	9.2e-05	0.0015	1456	1450	1673	1280	933	1024	867	1499	1663	2030	1338	872	824	770
ENSMUSG00000029649	Pomp	0.604	7.132	0.00028	0.005	0.00034	0.0043	4892	5003	5077	3801	3069	3133	3060	5037	5738	6162	3972	2868	2521	2717
ENSMUSG00000030306	Tmtc1	-0.818	6.301	0.00028	0.0049	1.7e-05	0.00037	1693	1890	1330	1874	2555	3754	2666	1743	2168	1615	1958	2388	3021	2367
ENSMUSG00000032294	Pkm	-0.592	11.756	0.00028	0.005	0.00028	0.0037	88415	77108	75076	84098	120360	133865	112738	91039	88435	91124	87885	112476	107702	100104
ENSMUSG00000042903	Foxo4	-0.607	7.062	0.00028	0.005	8.3e-05	0.0014	3094	3234	2846	3292	4593	4830	4818	3186	3709	3455	3440	4292	3886	4278
ENSMUSG00000054277	Arfgap3	0.891	3.734	0.00028	0.0049	6.7e-05	0.0011	347	588	499	448	261	291	210	357	674	605	468	244	234	186
ENSMUSG00000021993	Mipep	-0.63	5.556	0.00029	0.0051	6.9e-05	0.0012	1231	1067	927	1127	1679	1718	1654	1267	1224	1125	1178	1569	1382	1469
ENSMUSG00000025423	Pias2	-0.646	5.546	0.00029	0.0052	0.00016	0.0023	883	1127	1033	1250	1559	1929	1552	909	1292	1254	1306	1457	1552	1378
ENSMUSG00000025505	Tmem80	-0.724	3.914	0.00029	0.0051	7.8e-05	0.0013	335	301	301	406	521	574	568	345	345	366	424	487	462	504
ENSMUSG00000036745	Ttll7	-1.027	6.402	0.00029	0.0051	2.6e-07	9.8e-06	1332	1603	1926	1824	2826	4473	2919	1372	1838	2337	1906	2641	3599	2592
ENSMUSG00000038555	Reep2	1.711	0.426	0.00029	0.0052	0.00023	0.0032	50	69	51	33	7	21	19	51	79	62	35	6	17	17
ENSMUSG00000040624	Plekhg1	-0.907	2.713	0.00029	0.0051	0.00069	0.0076	115	111	115	200	221	244	297	118	128	140	209	206	196	264
ENSMUSG00000043733	Ptpn11	-0.615	6.856	0.00029	0.0051	0.00054	0.0061	2248	2587	2581	3360	3892	4632	3856	2315	2967	3133	3511	3637	3727	3424
ENSMUSG00000014418	Hps5	-0.712	4.112	0.0003	0.0053	0.00039	0.0048	311	352	376	508	536	661	704	320	404	456	531	501	532	625
ENSMUSG00000032289	Thsd4	-1.265	1.101	0.0003	0.0053	0.00021	0.0029	54	27	29	40	81	85	105	56	31	35	42	76	68	93
ENSMUSG00000046070	Igfals	-1.063	1.766	0.0003	0.0052	0.00058	0.0065	93	54	55	59	161	149	99	96	62	67	62	151	120	88
ENSMUSG00000047875	Gpr157	-0.662	5.803	0.0003	0.0052	0.00063	0.007	1229	971	1165	1737	1963	2151	1938	1265	1114	1414	1815	1834	1731	1721
ENSMUSG00000074457	S100a16	0.627	6.193	0.0003	0.0052	0.00019	0.0027	2854	2258	2581	2148	1609	1505	1663	2939	2590	3133	2245	1504	1211	1477
ENSMUSG00000101320	RP23-258L8.1	-1.82	-0.009	0.0003	0.0052	8.7e-06	0.00021	10	15	17	10	51	35	52	10	17	20	11	48	28	46
ENSMUSG00000021388	Aspn	0.873	5.623	0.00031	0.0054	5.3e-06	0.00014	1392	1431	2061	2099	966	969	924	1433	1642	2501	2193	903	780	820
ENSMUSG00000021806	Nid2	-0.66	4.508	0.00031	0.0054	0.0004	0.0049	570	567	389	552	928	695	839	587	650	473	577	867	559	745
ENSMUSG00000024914	Drap1	-0.624	8.499	0.00031	0.0054	0.00049	0.0058	9736	8266	8310	7263	11683	15597	11518	10025	9480	10086	7590	10918	12549	10227
ENSMUSG00000027797	Dclk1	0.891	3.694	0.00031	0.0055	4.2e-05	0.00076	352	432	461	586	261	214	265	362	496	559	612	244	172	235
ENSMUSG00000037826	Ppm1k	-0.742	3.729	0.00031	0.0054	0.00023	0.0031	366	303	269	233	433	507	530	377	348	327	244	405	408	471
ENSMUSG00000058331	Zfp85	-1.419	0.734	0.00031	0.0054	1e-05	0.00024	27	23	26	31	80	70	67	28	27	32	32	75	56	59
ENSMUSG00000086596	Susd5	-1.07	1.683	0.00031	0.0054	0.00026	0.0035	72	59	53	62	166	96	125	74	68	64	65	155	77	111
ENSMUSG00000096449	Gm4076	-1.779	0.026	0.00031	0.0054	2.2e-05	0.00045	17	9	14	14	45	34	62	17	11	17	15	42	27	55
ENSMUSG00000018845	Unc45b	-0.619	8.192	0.00032	0.0055	0.00038	0.0047	6183	7081	6603	7301	9584	12698	9014	6367	8121	8015	7630	8956	10217	8004
ENSMUSG00000020722	Cacng1	0.918	8.526	0.00032	0.0055	1.4e-05	0.00031	13324	16426	13832	9176	5943	8229	6773	13719	18838	16788	9589	5554	6621	6014
ENSMUSG00000022257	Laptm4b	-0.69	4.894	0.00032	0.0055	0.0002	0.0028	607	778	546	755	1147	1230	873	625	892	663	789	1072	990	775
ENSMUSG00000029490	Mfsd7a	2.386	3.299	0.00032	0.0055	7.6e-12	8e-10	275	708	386	331	52	98	94	283	811	469	346	48	79	84
ENSMUSG00000030341	Tnfrsf1a	0.698	5.423	0.00032	0.0055	0.00011	0.0017	1446	1237	1833	1341	990	781	937	1489	1419	2224	1401	925	628	832
ENSMUSG00000036390	Gadd45a	1.609	6.87	0.00032	0.0055	1.9e-10	1.5e-08	3679	6881	5007	3198	1447	1866	1302	3788	7891	6077	3342	1352	1502	1156
ENSMUSG00000037742	Eef1a1	0.835	9.871	0.00032	0.0055	2e-05	0.00042	27065	41287	36263	27195	19997	17467	17953	27868	47352	44014	28420	18687	14053	15941
ENSMUSG00000041476	Smpx	0.58	8.428	0.00032	0.0055	0.00081	0.0085	11135	11906	12506	10325	6421	8462	8129	11465	13655	15179	10790	6000	6808	7218
ENSMUSG00000050447	Lypd6	-1.495	0.533	0.00032	0.0056	0.00011	0.0017	17	24	15	34	62	49	80	18	27	19	35	58	39	71
ENSMUSG00000029108	Pcdh7	0.923	2.555	0.00033	0.0057	0.00011	0.0017	177	206	227	220	121	103	104	182	236	275	230	113	83	92
ENSMUSG00000040455	Usp45	-0.966	3.93	0.00033	0.0057	2.5e-05	0.0005	207	293	350	384	516	760	532	213	336	424	401	482	612	472
ENSMUSG00000054484	Tmem62	0.946	2.464	0.00033	0.0057	0.00013	0.0019	198	212	184	188	96	85	123	204	243	223	196	90	68	109
ENSMUSG00000004364	Cul3	-0.607	7.666	0.00034	0.0058	0.00056	0.0064	4022	5348	4431	5159	6479	8461	6717	4141	6133	5378	5391	6055	6808	5964
ENSMUSG00000005338	Cadm3	-0.782	3.259	0.00034	0.0058	0.00048	0.0057	168	186	229	248	433	343	296	173	214	278	259	405	276	263
ENSMUSG00000011148	Adssl1	-0.586	9.483	0.00034	0.0058	0.00033	0.0042	18780	17269	16716	14551	25602	24861	25299	19337	19806	20289	15206	23925	20002	22464
ENSMUSG00000017493	Igfbp4	0.676	7.087	0.00034	0.0058	0.00028	0.0038	5496	4225	5027	3752	3231	2473	2980	5659	4846	6101	3921	3019	1989	2646
ENSMUSG00000021994	Wnt5a	-0.721	3.714	0.00034	0.0058	0.00023	0.0031	307	303	273	286	600	411	434	316	348	331	299	561	330	385
ENSMUSG00000025511	Tspan4	1.311	4.456	0.00034	0.0058	1.7e-07	6.7e-06	1087	816	945	508	428	271	314	1119	936	1147	531	400	218	279
ENSMUSG00000027010	Slc25a12	-0.582	8.393	0.00034	0.0058	0.00031	0.0041	8491	8331	6854	7996	11958	11172	12416	8743	9555	8319	8356	11175	8988	11025
ENSMUSG00000037824	Tspan14	-0.662	4.51	0.00034	0.0058	0.00011	0.0018	593	434	485	567	891	763	813	611	498	589	593	833	614	722
ENSMUSG00000044968	Napepld	-0.771	3.458	0.00034	0.0058	0.00017	0.0024	188	245	249	278	419	457	353	194	281	302	290	392	368	313
ENSMUSG00000099411	RP23-402A16.1	-0.717	4.028	0.00034	0.0059	0.0004	0.0049	347	277	401	432	485	652	659	357	318	487	451	453	525	585
ENSMUSG00000099413	RP23-273G4.1	8.323	-0.147	0.00034	0.0058	1.5e-10	1.2e-08	18	87	39	14	0	0	0	19	99	47	15	0	0	0
ENSMUSG00000023075	Akirin1	-0.838	5.489	0.00035	0.006	2.1e-05	0.00043	686	1097	963	1088	1497	2127	1517	706	1258	1169	1137	1399	1712	1347
ENSMUSG00000031433	Rbm41	-1.463	0.655	0.00035	0.006	0.00033	0.0042	11	32	21	36	56	80	71	11	37	26	37	52	65	63
ENSMUSG00000034659	Tmem109	-0.703	8.444	0.00035	0.0059	8.9e-05	0.0014	8248	8087	6957	8066	11322	15939	11014	8493	9275	8444	8429	10580	12824	9780
ENSMUSG00000038642	Ctss	1.162	4.44	0.00035	0.006	8.7e-08	3.7e-06	797	684	1138	617	339	364	382	821	785	1380	645	317	293	339
ENSMUSG00000043924	Ncmap	1.116	2.211	0.00035	0.0059	0.00017	0.0024	129	226	174	144	75	63	96	133	259	211	151	70	50	85
ENSMUSG00000047141	Zfp654	-0.873	3.472	0.00035	0.006	0.0001	0.0016	175	271	254	231	318	467	494	180	311	308	241	297	376	439
ENSMUSG00000047617	BC029214	0.778	3.478	0.00035	0.006	0.00032	0.0041	445	398	396	300	216	191	266	458	456	480	314	202	153	236
ENSMUSG00000012819	Cdh23	-1.195	1.223	0.00036	0.0061	0.0005	0.0058	52	42	23	51	98	76	115	54	48	29	53	92	61	102
ENSMUSG00000025425	St8sia5	-0.701	4.186	0.00036	0.006	0.00028	0.0037	400	295	486	454	625	710	660	412	339	590	474	584	571	586
ENSMUSG00000026833	Olfm1	0.749	3.755	0.00036	0.0061	0.00012	0.0018	475	375	494	511	288	250	289	489	430	600	534	269	201	257
ENSMUSG00000028518	Prkaa2	-0.606	7.615	0.00036	0.006	0.0002	0.0028	4032	4754	4850	4666	6498	7844	6546	4152	5452	5886	4876	6072	6311	5812
ENSMUSG00000035258	Abi3bp	-0.727	4.999	0.00036	0.006	0.0001	0.0016	656	746	578	869	976	1412	1150	675	856	702	908	912	1136	1021
ENSMUSG00000021591	Glrx	-0.667	4.645	0.00037	0.0063	5.6e-05	0.00098	556	478	618	628	830	937	948	573	548	750	656	776	754	842
ENSMUSG00000024740	Ddb1	0.577	8.082	0.00037	0.0063	0.00082	0.0086	8609	10184	9730	7524	5745	6509	5868	8865	11680	11810	7863	5369	5237	5210
ENSMUSG00000025348	Itga7	0.651	7.068	0.00037	0.0062	0.00043	0.0052	4213	4587	5620	3736	2772	3282	2619	4338	5261	6821	3904	2590	2641	2325
ENSMUSG00000029142	Mrpl33	0.604	6.789	0.00037	0.0063	0.00053	0.0061	4321	3673	3687	3118	2254	2290	2757	4449	4213	4475	3258	2106	1842	2448
ENSMUSG00000017670	Elmo2	-0.684	4.318	0.00038	0.0064	8e-05	0.0013	379	413	477	535	716	731	728	390	474	579	559	669	588	646
ENSMUSG00000020142	Slc1a4	1.162	1.531	0.00038	0.0063	0.0005	0.0058	93	107	97	122	30	66	44	96	123	118	127	28	54	39
ENSMUSG00000025351	Cd63	1.021	7.932	0.00038	0.0063	5.2e-07	1.8e-05	8256	7398	12357	7632	4421	4621	4131	8501	8485	14998	7976	4131	3718	3668
ENSMUSG00000032741	Tpcn1	-0.609	5.829	0.00038	0.0063	0.00012	0.0018	1437	1157	1278	1425	2140	1987	1933	1480	1327	1551	1489	2000	1599	1716
ENSMUSG00000033377	Palmd	-0.63	5.032	0.00038	0.0063	0.0002	0.0028	784	674	718	849	1195	984	1331	807	773	871	887	1117	791	1182
ENSMUSG00000018001	Cyth3	0.655	4.899	0.00039	0.0065	0.00029	0.0038	771	1018	1096	1146	710	597	613	794	1168	1330	1198	664	480	544
ENSMUSG00000022270	Fam134b	0.607	6.827	0.00039	0.0065	0.00091	0.0093	3772	3601	4280	3555	2563	1944	2982	3884	4130	5194	3715	2395	1564	2648
ENSMUSG00000029833	Trim24	-0.632	5.261	0.00039	0.0065	6e-05	0.001	963	975	772	831	1362	1437	1318	992	1118	937	868	1273	1156	1170
ENSMUSG00000036611	Eepd1	-0.803	5.903	0.00039	0.0066	3.2e-05	0.00061	1455	1360	979	1388	2218	1795	2766	1498	1560	1189	1450	2073	1444	2456
ENSMUSG00000037295	Ldlrap1	0.739	3.801	0.00039	0.0065	0.00012	0.0019	460	549	393	509	304	280	275	474	630	477	532	284	225	244
ENSMUSG00000047878	A4galt	0.956	2.364	0.00039	0.0065	0.00054	0.0062	191	122	200	216	102	96	85	197	140	243	226	95	77	75
ENSMUSG00000057716	Tmem178b	-1.189	1.293	0.00039	0.0065	0.00025	0.0034	47	60	37	33	92	84	128	48	69	45	35	86	67	114
ENSMUSG00000027111	Itga6	-0.62	5.069	0.0004	0.0066	0.00088	0.0091	783	817	570	945	1317	1057	1215	806	937	692	987	1231	850	1079
ENSMUSG00000028057	Rit1	0.643	4.996	0.0004	0.0067	0.00015	0.0022	1125	1121	1198	855	687	677	700	1158	1286	1454	894	642	545	622
ENSMUSG00000031226	Pbdc1	0.797	3.807	0.0004	0.0066	0.00033	0.0042	477	383	607	477	215	286	338	491	439	736	498	201	230	300
ENSMUSG00000040282	BC052040	-1.203	1.743	0.0004	0.0067	6.2e-05	0.0011	56	73	60	53	102	188	130	58	84	73	55	95	152	115
ENSMUSG00000040706	Agmat	3.255	-0.986	0.0004	0.0067	2.5e-05	0.00049	11	28	17	21	0	1	4	11	32	21	22	0	1	4
ENSMUSG00000045954	Sdpr	-0.863	5.972	0.0004	0.0066	2.4e-05	0.00049	1413	1213	1002	1679	2850	1841	2546	1455	1391	1217	1755	2663	1481	2261
ENSMUSG00000046743	Fat4	-0.797	3.043	0.0004	0.0067	0.00016	0.0024	162	165	186	198	327	264	336	167	189	226	207	306	212	298
ENSMUSG00000015839	Nfe2l2	0.614	5.653	0.00041	0.0068	0.00017	0.0024	1459	1732	1912	1639	1109	1129	1067	1502	1986	2320	1713	1036	908	947
ENSMUSG00000022742	Cpox	-0.673	4.605	0.00041	0.0067	5e-05	0.00088	466	579	573	593	817	984	845	480	664	695	620	763	792	750
ENSMUSG00000029862	Clcn1	-0.6	6.768	0.00041	0.0067	0.00054	0.0062	2426	3105	2096	2567	3552	4147	3889	2498	3561	2544	2683	3319	3337	3453
ENSMUSG00000085772	D630024D03Rik	2.357	-0.161	0.00041	0.0067	0.00054	0.0062	45	21	24	50	14	6	0	46	25	30	52	13	5	0
ENSMUSG00000027887	Sypl2	-0.816	9.621	0.00042	0.0069	7.7e-05	0.0013	18432	16554	12202	20677	27796	36853	24984	18979	18986	14811	21608	25975	29651	22184
ENSMUSG00000028849	Map7d1	-0.585	8.108	0.00042	0.0068	0.0002	0.0028	6552	6218	6214	6988	9179	10509	9532	6746	7131	7542	7303	8578	8455	8464
ENSMUSG00000032068	Plet1	3.353	0.091	0.00042	0.0068	2.3e-06	6.6e-05	27	22	55	76	0	8	5	28	26	66	79	0	7	4
ENSMUSG00000032849	Abcc4	-1.04	3.853	0.00042	0.0068	1.1e-06	3.6e-05	243	302	289	300	561	764	425	250	346	351	313	524	615	377
ENSMUSG00000047466	8030462N17Rik	-1.205	3.319	0.00042	0.0069	5.8e-05	0.001	91	174	187	276	372	538	350	94	200	227	288	348	433	311
ENSMUSG00000058503	Fam133b	0.684	4.352	0.00042	0.0068	0.00026	0.0035	871	607	700	594	418	470	407	897	696	850	621	391	378	361
ENSMUSG00000005583	Mef2c	0.571	9.545	0.00043	0.0069	0.00051	0.006	25008	26483	23724	24097	15282	18395	16450	25750	30373	28795	25182	14281	14800	14607
ENSMUSG00000018378	Cuedc1	-0.581	7.047	0.00043	0.007	0.00094	0.0096	3701	3109	2560	3088	4200	4452	5322	3811	3566	3108	3227	3925	3582	4726
ENSMUSG00000026888	Grb14	-1.559	3.413	0.00043	0.007	2.3e-06	6.6e-05	160	96	122	284	632	309	521	165	111	148	296	591	248	463
ENSMUSG00000027852	Nras	0.596	6.093	0.00043	0.007	0.00041	0.005	2232	2307	2657	1919	1416	1586	1522	2298	2646	3225	2006	1323	1276	1351
ENSMUSG00000034863	Ano8	-0.648	4.761	0.00043	0.007	2.6e-05	0.00051	620	615	576	679	987	993	945	638	705	699	710	922	799	839
ENSMUSG00000034892	Rps29	0.654	7.623	0.00043	0.007	0.00032	0.0042	8238	5843	7015	5591	4105	4127	4491	8482	6701	8514	5843	3836	3320	3988
ENSMUSG00000020844	Nxn	0.902	6.134	0.00044	0.0071	2.6e-06	7.4e-05	2299	3370	2210	2134	1269	1360	1391	2367	3864	2683	2230	1186	1094	1235
ENSMUSG00000022292	Rrm2b	-0.719	3.817	0.00044	0.0072	0.00038	0.0048	221	349	332	354	554	523	474	228	400	403	370	518	421	421
ENSMUSG00000029084	Cd38	-0.725	3.627	0.00044	0.0072	0.00013	0.002	288	277	273	260	431	392	539	297	318	331	272	403	315	479
ENSMUSG00000064360	mt-Nd3	-0.732	3.667	0.00044	0.0072	0.00048	0.0057	289	234	261	343	532	365	507	298	269	317	358	497	293	450
ENSMUSG00000001525	Tubb5	0.857	6.757	0.00045	0.0073	1.7e-05	0.00037	3805	2826	4933	3725	2109	2358	1863	3918	3241	5987	3893	1971	1897	1654
ENSMUSG00000027009	Itga4	-1.465	3.708	0.00045	0.0072	3.2e-09	1.9e-07	165	270	203	211	463	834	462	170	309	246	221	433	672	410
ENSMUSG00000027457	Snph	-1.567	0.349	0.00045	0.0073	0.00043	0.0052	33	21	14	9	52	70	47	34	24	17	9	49	57	42
ENSMUSG00000032601	Prkar2a	-0.595	7.108	0.00045	0.0072	0.00032	0.0042	2899	3296	3113	3622	4638	5577	4435	2985	3780	3778	3785	4334	4487	3938
ENSMUSG00000033965	Slc16a2	0.789	3.265	0.00045	0.0072	0.00047	0.0056	304	311	387	326	190	148	237	313	357	470	341	178	119	211
ENSMUSG00000041143	Tmco4	0.796	3.247	0.00045	0.0072	0.00038	0.0047	322	346	314	331	238	186	142	332	397	381	346	223	150	126
ENSMUSG00000052397	Ezr	0.878	2.677	0.00045	0.0072	0.00034	0.0044	194	256	251	195	134	101	131	200	293	304	204	125	81	116
ENSMUSG00000097848	Gm807	4.709	-1.487	0.00045	0.0072	1.1e-05	0.00026	12	18	16	8	0	1	0	12	20	19	8	0	1	0
ENSMUSG00000002265	Peg3	0.887	6.585	0.00046	0.0073	3.1e-05	0.00059	2960	4460	3210	3020	1842	2320	1373	3048	5115	3896	3156	1721	1867	1219
ENSMUSG00000020676	Ccl11	0.696	4.359	0.00046	0.0073	0.00023	0.0031	721	596	666	812	525	378	390	742	684	809	848	491	304	346
ENSMUSG00000022770	Dlg1	-0.615	5.625	0.00046	0.0073	0.00026	0.0035	1095	982	1122	1390	1677	1923	1672	1128	1127	1362	1452	1567	1547	1485
ENSMUSG00000023800	Tiam2	2.36	2.825	0.00046	0.0073	1.1e-09	7.3e-08	139	288	310	481	39	68	71	143	330	376	502	36	55	63
ENSMUSG00000024369	Nelfe	0.758	3.398	0.00046	0.0073	0.00049	0.0058	345	413	420	270	221	214	207	355	474	510	282	207	172	184
ENSMUSG00000031264	Btk	1.458	0.853	0.00046	0.0074	0.00034	0.0044	82	45	85	57	34	15	24	84	52	103	60	32	12	21
ENSMUSG00000038023	Atp6v0a2	-0.835	3.972	0.00046	0.0073	0.00043	0.0053	193	403	364	378	626	672	493	199	462	442	395	585	541	438
ENSMUSG00000048776	Pthlh	2.132	1.989	0.00046	0.0073	3.9e-06	0.0001	254	119	108	180	29	16	68	261	137	132	188	27	12	61
ENSMUSG00000078453	Abracl	0.901	2.542	0.00046	0.0074	0.00041	0.0051	201	162	239	216	99	100	130	207	186	290	226	92	80	116
ENSMUSG00000085088	4931413K12Rik	3.08	-0.582	0.00046	0.0074	0.0001	0.0016	36	33	30	7	6	3	0	37	38	36	7	6	2	0
ENSMUSG00000097188	Snhg1	0.782	3.2	0.00046	0.0073	0.0004	0.0049	309	260	367	332	156	209	188	318	298	445	347	146	168	167
ENSMUSG00000029059	Fam213b	-0.582	7.121	0.00047	0.0074	0.00082	0.0086	3807	3348	2723	3232	5039	5466	4214	3920	3840	3306	3378	4709	4398	3742
ENSMUSG00000032735	Ablim3	-0.66	4.432	0.00047	0.0075	0.00019	0.0027	488	611	417	455	795	727	813	502	700	506	476	743	585	722
ENSMUSG00000085348	Gm12300	-0.986	6.754	0.00047	0.0074	3.9e-05	0.00072	2651	2953	1569	1513	4247	5190	3464	2730	3386	1905	1581	3969	4176	3076
ENSMUSG00000086863	Gm15543	-2.229	1.418	0.00047	0.0074	2.1e-05	0.00043	60	13	11	33	156	68	188	62	15	14	34	146	54	167
ENSMUSG00000075706	Gpx4	0.662	8.728	0.00048	0.0075	0.00039	0.0048	17344	13711	15305	11181	9558	8243	9471	17859	15725	18576	11685	8932	6632	8410
ENSMUSG00000078591	Hs3st4	6.735	-1.533	0.00048	0.0076	3.1e-06	8.5e-05	26	6	11	9	0	0	0	27	7	14	9	0	0	0
ENSMUSG00000003348	Mob3a	0.769	3.287	0.00049	0.0077	0.00057	0.0065	380	381	325	257	169	217	205	391	437	394	269	158	175	182
ENSMUSG00000019189	Rnf145	0.954	4.578	0.00049	0.0077	1.5e-06	4.6e-05	746	1171	772	743	470	445	413	768	1342	937	777	439	358	367
ENSMUSG00000027108	Ola1	-0.606	5.79	0.00049	0.0077	0.00052	0.006	1218	1282	1086	1576	1919	2218	1756	1254	1470	1318	1647	1793	1785	1559
ENSMUSG00000037148	Arhgap10	-0.614	5.516	0.00049	0.0077	6e-05	0.001	1090	949	1054	1164	1591	1720	1574	1122	1088	1279	1216	1487	1384	1398
ENSMUSG00000040883	Tmem205	0.848	3.903	0.00049	0.0077	0.00014	0.0021	633	581	497	388	351	293	230	652	666	603	406	328	236	204
ENSMUSG00000079184	Mphosph8	0.731	5.738	0.00049	0.0077	0.00013	0.0019	2161	1776	2040	1362	1106	970	1239	2225	2037	2476	1423	1034	780	1100
ENSMUSG00000005763	Cd247	-1.562	0.297	0.0005	0.0078	0.00012	0.0019	28	20	14	11	57	44	63	29	23	17	12	53	35	56
ENSMUSG00000037606	Osbpl5	0.631	4.867	0.0005	0.0079	0.00041	0.0051	893	1185	911	930	581	743	576	920	1359	1106	972	543	598	511
ENSMUSG00000038618	Rassf7	2.622	0.46	0.0005	0.0079	5.9e-07	2e-05	36	98	46	48	6	6	14	37	111	56	50	6	5	13
ENSMUSG00000057522	Spop	-0.576	8.377	0.0005	0.0078	0.0008	0.0084	7819	7512	6878	9177	10534	13331	11233	8051	8615	8348	9590	9844	10726	9974
ENSMUSG00000074238	Ap1ar	-0.668	4.6	0.0005	0.0078	0.00024	0.0032	503	582	494	630	885	1047	701	518	667	600	658	827	843	622
ENSMUSG00000085162	Gm12295	4.164	-0.851	0.0005	0.0078	1.1e-05	0.00025	29	14	9	38	0	0	3	30	16	11	40	0	0	3
ENSMUSG00000085649	A730032A03Rik	-4.564	-1.553	0.0005	0.0078	2.3e-06	6.6e-05	1	0	0	2	17	33	7	1	0	0	2	16	27	6
ENSMUSG00000019986	Ahi1	1.084	1.775	0.00051	0.0079	0.00028	0.0037	140	137	89	126	48	58	67	144	157	109	132	45	47	60
ENSMUSG00000023017	Asic1	-2.549	-1.056	0.00051	0.0079	0.00024	0.0033	8	1	1	6	31	13	27	8	1	2	6	29	10	24
ENSMUSG00000028980	H6pd	-0.625	5.486	0.00051	0.0079	0.00015	0.0022	962	1017	1126	1045	1631	1857	1313	991	1166	1367	1092	1524	1494	1166
ENSMUSG00000040952	Rps19	0.576	7.399	0.00051	0.0079	0.00058	0.0066	6100	5613	6085	4642	3712	3892	3688	6281	6437	7385	4851	3469	3131	3275
ENSMUSG00000041261	Car8	-1.051	2.54	0.00051	0.0079	0.00012	0.0018	134	119	84	115	283	159	260	138	136	103	120	265	127	231
ENSMUSG00000063229	Ldha	-0.565	11.709	0.00051	0.0079	0.00081	0.0086	85367	72553	70857	88522	113046	130369	108762	87900	83211	86003	92509	105641	104889	96574
ENSMUSG00000072596	Ear2	1.403	0.932	0.00051	0.0079	0.00086	0.0089	53	64	91	75	45	20	15	55	73	110	78	42	16	13
ENSMUSG00000101389	Ms4a4a	1.697	2.418	0.00051	0.0079	1.4e-05	0.00031	145	186	321	199	97	71	29	149	214	388	208	91	57	25
ENSMUSG00000036845	Lin37	0.882	2.59	0.00052	0.008	0.00043	0.0052	239	208	239	157	120	108	115	246	239	290	164	112	87	102
ENSMUSG00000057101	Zfp180	-0.715	3.776	0.00052	0.008	0.00029	0.0038	274	272	299	379	463	585	458	282	312	363	396	433	471	407
ENSMUSG00000042439	Zfp532	-0.699	3.787	0.00053	0.0082	0.00051	0.006	312	321	227	381	476	527	507	321	368	276	398	445	424	450
ENSMUSG00000042745	Id1	0.784	4.549	0.00053	0.0081	0.00023	0.0031	781	842	693	935	650	376	389	804	966	841	977	608	302	345
ENSMUSG00000053687	Dpep2	1.943	0.904	0.00053	0.0081	8.6e-06	0.00021	69	69	116	42	15	22	20	71	79	140	44	14	18	18
ENSMUSG00000081583	Gm14769	2.964	-0.514	0.00053	0.0082	1.4e-05	0.00031	35	19	44	12	3	4	3	36	22	53	13	3	3	3
ENSMUSG00000000441	Raf1	-0.581	7.246	0.00054	0.0083	0.00019	0.0027	3720	3563	3476	3546	4765	5578	5709	3830	4086	4219	3706	4453	4488	5069
ENSMUSG00000021932	Rnaseh2b	0.858	3.139	0.00054	0.0083	0.00054	0.0062	298	389	311	234	137	162	211	307	446	378	245	128	130	188
ENSMUSG00000033382	Trappc8	-0.644	4.877	0.00054	0.0083	0.00053	0.0061	504	785	690	722	1118	1171	878	519	900	837	754	1045	942	779
ENSMUSG00000086554	9530034E10Rik	3.212	-1.017	0.00054	0.0083	8.3e-05	0.0014	18	28	21	8	0	1	4	19	32	25	8	0	1	4
ENSMUSG00000003363	Pld3	0.771	4.828	0.00055	0.0084	0.00012	0.0019	1083	1076	1076	697	579	475	674	1115	1234	1306	729	541	382	599
ENSMUSG00000024292	Cyp4f14	3.66	-0.668	0.00055	0.0085	3e-05	0.00058	33	38	26	5	2	0	3	34	43	31	5	2	0	3
ENSMUSG00000032572	Col6a4	-2.587	-0.726	0.00055	0.0085	0.00063	0.007	6	13	0	2	42	14	36	6	14	0	2	39	11	32
ENSMUSG00000039529	Atp8b1	0.815	2.994	0.00055	0.0085	0.00052	0.006	280	267	317	242	162	122	187	288	306	384	253	151	98	166
ENSMUSG00000039753	Fbxl5	-0.621	5.224	0.00056	0.0086	0.00016	0.0024	799	887	773	1007	1289	1496	1212	823	1017	939	1052	1205	1204	1076
ENSMUSG00000020422	Tns3	0.667	4.379	0.00057	0.0087	7.1e-05	0.0012	617	736	687	775	459	430	440	635	844	834	810	429	346	391
ENSMUSG00000021493	Pdlim7	-0.831	8.398	0.00057	0.0087	6.8e-05	0.0012	9055	6155	5541	8148	12327	15831	10400	9324	7059	6726	8515	11520	12737	9234
ENSMUSG00000027566	Psma7	0.67	7.036	0.00057	0.0087	0.0003	0.004	4388	4772	5361	3311	2796	2767	2843	4518	5473	6506	3460	2613	2226	2524
ENSMUSG00000027750	Postn	1.952	7.672	0.00057	0.0087	3.6e-12	4.2e-10	6168	5163	13013	9811	2471	2114	2036	6351	5922	15793	10253	2309	1701	1808
ENSMUSG00000050014	Apol10b	-1.189	1.753	0.00057	0.0086	0.00025	0.0033	81	71	50	44	158	93	169	83	81	61	46	148	74	150
ENSMUSG00000056665	Them6	-0.769	3.128	0.00057	0.0087	0.00058	0.0066	206	204	211	142	341	273	361	212	234	256	148	319	219	321
ENSMUSG00000063450	Syne2	-0.644	4.455	0.00057	0.0087	0.00021	0.0029	532	421	472	590	766	742	852	548	483	573	617	716	597	757
ENSMUSG00000035923	Myf6	1.294	7.312	0.00058	0.0088	4.7e-08	2.2e-06	4991	7239	8142	3948	2332	2837	2271	5139	8302	9881	4126	2179	2283	2016
ENSMUSG00000090386	2810055G20Rik	0.901	2.505	0.00058	0.0087	0.00015	0.0022	216	213	171	198	111	100	109	222	244	208	207	104	80	97
ENSMUSG00000021222	Dcaf4	-0.644	4.748	0.00059	0.009	0.0001	0.0016	593	564	624	688	869	1120	907	611	647	757	719	812	901	805
ENSMUSG00000024186	Rgs11	2.542	-0.14	0.00059	0.0089	9.5e-06	0.00022	40	59	24	21	5	5	8	41	67	30	22	5	4	7
ENSMUSG00000040850	Psme4	-0.587	7.975	0.00059	0.0089	0.00063	0.007	5229	6299	6731	5389	8167	10194	8289	5384	7224	8170	5632	7632	8202	7360
ENSMUSG00000071415	Rpl23	0.564	8.367	0.00059	0.0089	0.00046	0.0055	11767	10734	11446	9851	7231	7624	7358	12116	12311	13892	10295	6757	6134	6533
ENSMUSG00000020936	Nmt1	0.582	6.428	0.0006	0.009	0.00059	0.0067	3153	2858	3133	2320	1970	1951	1821	3247	3278	3802	2425	1841	1570	1617
ENSMUSG00000025402	Nab2	1.112	3.967	0.0006	0.009	2.4e-06	6.9e-05	386	553	597	771	227	302	273	398	634	725	806	212	243	242
ENSMUSG00000026062	Slc9a2	-1.021	5.428	0.0006	0.009	1.1e-05	0.00026	732	692	675	1311	1399	2127	1666	754	794	820	1370	1307	1712	1479
ENSMUSG00000005417	Mprip	-0.574	6.902	0.00061	0.0092	0.00073	0.0079	2553	2729	2537	3476	3933	4305	4370	2629	3130	3079	3632	3675	3464	3880
ENSMUSG00000005580	Adcy9	-1.47	3.102	0.00061	0.0091	6.9e-06	0.00017	65	129	205	157	336	531	289	67	148	248	164	314	428	256
ENSMUSG00000029466	Anapc7	0.627	4.947	0.00061	0.0092	0.00022	0.0031	1192	1054	1060	835	651	691	670	1227	1209	1287	873	608	556	595
ENSMUSG00000029472	Anapc5	-0.582	8.606	0.00061	0.0092	0.0008	0.0084	8643	10062	9546	8456	12347	16534	12325	8900	11540	11586	8837	11538	13303	10944
ENSMUSG00000041762	Gpr155	-0.693	3.95	0.00061	0.0092	0.00012	0.0018	304	399	342	347	502	583	604	313	457	415	363	469	469	536
ENSMUSG00000079109	Pms2	-0.864	2.551	0.00061	0.0092	0.00013	0.002	122	119	133	117	212	255	205	126	137	161	122	198	205	182
ENSMUSG00000016487	Ppfibp1	0.981	5.455	0.00062	0.0093	6.2e-06	0.00015	1014	1896	1652	1782	757	962	693	1044	2174	2005	1862	707	774	615
ENSMUSG00000020828	Pld2	-0.675	4.013	0.00062	0.0093	0.00027	0.0036	344	382	298	441	579	611	563	354	438	362	461	541	492	500
ENSMUSG00000021945	Zmym2	-0.629	4.966	0.00062	0.0092	0.00015	0.0022	606	699	730	854	1046	1202	1105	624	802	886	892	977	967	981
ENSMUSG00000025492	Ifitm3	1.447	6.619	0.00062	0.0092	4.7e-10	3.4e-08	2994	5702	3850	2850	1466	1295	1474	3083	6539	4673	2978	1370	1042	1309
ENSMUSG00000030731	Syt3	-1.698	0.53	0.00062	0.0092	3.7e-05	0.00069	16	26	14	25	63	42	94	17	30	17	26	59	33	84
ENSMUSG00000046516	Cox17	0.603	5.577	0.00062	0.0092	0.00055	0.0063	1946	1439	1625	1369	966	1109	1074	2004	1650	1972	1431	903	892	954
ENSMUSG00000049723	Mmp12	3.392	-1.13	0.00062	0.0093	8.4e-05	0.0014	21	8	29	11	2	2	0	22	9	34	12	2	2	0
ENSMUSG00000072235	Tuba1a	0.592	6.621	0.00062	0.0092	0.00045	0.0054	3423	2821	3382	3511	2300	1881	2355	3525	3236	4105	3669	2149	1513	2091
ENSMUSG00000001175	Calm1	-1.049	9.127	0.00063	0.0094	1.5e-06	4.5e-05	10851	9424	9042	14512	19178	30083	18747	11173	10808	10975	15165	17922	24204	16646
ENSMUSG00000015575	Atp6v0e	0.623	5.252	0.00063	0.0094	0.00044	0.0053	1399	1340	1346	1027	953	704	832	1441	1537	1634	1073	891	566	739
ENSMUSG00000026141	Col19a1	2.509	1.94	0.00063	0.0094	1.2e-09	7.7e-08	122	278	164	94	28	23	36	126	318	199	98	26	18	32
ENSMUSG00000029014	Dnajc2	0.754	5.655	0.00063	0.0094	9e-05	0.0015	1807	1730	2166	1261	1034	1109	955	1861	1984	2628	1318	966	892	848
ENSMUSG00000061462	Obscn	-0.565	10.024	0.00063	0.0094	0.00043	0.0052	24719	23906	24605	25444	32913	40100	36497	25453	27418	29864	26590	30757	32263	32407
ENSMUSG00000098274	Rpl24	0.661	6.874	0.00063	0.0093	0.00031	0.004	4889	3578	4274	3160	2456	2549	2540	5034	4104	5188	3302	2295	2051	2255
ENSMUSG00000005705	Agrp	2.214	-0.206	0.00064	0.0095	0.00097	0.0098	52	21	33	29	5	0	15	53	24	40	30	5	0	14
ENSMUSG00000053768	Chchd3	-0.562	7.611	0.00064	0.0095	0.00095	0.0097	4323	4434	4249	5547	6351	6489	7696	4451	5085	5158	5797	5935	5221	6834
ENSMUSG00000026764	Kif5c	1.117	1.568	0.00065	0.0096	0.00016	0.0024	98	105	110	115	40	46	62	101	120	133	120	37	37	55
ENSMUSG00000072214	2017-09-05	0.833	2.738	0.00065	0.0096	0.0003	0.0039	200	245	233	248	115	142	134	206	281	283	259	107	114	119
ENSMUSG00000097666	A330094K24Rik	-1.071	1.549	0.00065	0.0096	0.00031	0.004	54	68	41	60	95	118	139	56	78	50	63	89	95	124
ENSMUSG00000002428	Hltf	-0.775	3.036	0.00066	0.0097	0.00049	0.0057	149	149	206	211	325	289	303	153	171	250	220	304	232	269
ENSMUSG00000022358	Fbxo32	1.197	7.956	0.00066	0.0098	8.9e-06	0.00021	9137	10898	11464	5895	3614	2789	5833	9408	12499	13914	6161	3377	2243	5180
ENSMUSG00000024948	Map4k2	-0.735	3.577	0.00066	0.0097	0.001	0.01	290	257	186	324	500	355	465	299	295	226	339	467	285	413
ENSMUSG00000025473	Adam8	1.315	0.987	0.00066	0.0098	0.001	0.01	48	79	88	75	16	29	42	50	91	106	78	15	23	38
ENSMUSG00000057322	Rpl38	0.718	6.41	0.00066	0.0097	0.00013	0.0019	3601	2797	3099	2170	1799	1741	1778	3708	3208	3761	2268	1681	1401	1579
ENSMUSG00000101111	RP23-8J15.4	-1.064	4.776	0.00066	0.0098	1.6e-06	4.8e-05	614	412	439	666	1086	812	1441	632	473	533	696	1015	653	1280
ENSMUSG00000022534	Mefv	4.633	-1.533	0.00067	0.0098	0.00012	0.0018	8	13	24	6	0	1	0	8	15	28	6	0	1	0
ENSMUSG00000022905	Kpna1	-0.583	7.268	0.00067	0.0098	0.00074	0.0079	3174	3522	3811	4005	4893	6522	4889	3268	4039	4626	4185	4572	5248	4341
ENSMUSG00000029128	Rab28	-0.581	6.221	0.00067	0.0098	0.0002	0.0028	1703	1815	1578	1927	2499	2688	2696	1754	2082	1916	2014	2335	2163	2394
ENSMUSG00000029221	Slc30a9	-0.574	6.455	0.00067	0.0098	0.00026	0.0035	2091	2005	1854	2334	3019	3138	3090	2153	2300	2251	2439	2821	2525	2744
ENSMUSG00000029238	Clock	-0.675	4.487	0.00067	0.0098	0.00097	0.0098	373	449	508	707	791	849	800	384	515	617	739	739	683	710
ENSMUSG00000082076	Gm8659	-1.219	1.037	0.00067	0.0099	0.00017	0.0025	41	37	29	39	72	72	111	42	42	36	41	67	58	99
ENSMUSG00000021185	9030617O03Rik	-1.848	2.683	0.00068	0.0099	3.8e-08	1.8e-06	93	112	86	53	413	156	364	96	128	105	56	386	125	323
ENSMUSG00000029482	Aacs	1.042	4.325	0.00068	0.0099	0.00034	0.0043	679	645	810	791	592	200	273	699	740	983	827	554	160	242
ENSMUSG00000001666	Ddt	0.667	4.527	0.00069	0.01	0.00053	0.0061	907	777	689	747	551	366	556	934	891	837	781	515	294	494
ENSMUSG00000016940	Kctd2	0.616	5.018	0.00069	0.01	0.00042	0.0051	1001	1211	1152	974	644	638	841	1031	1389	1398	1018	602	513	747
ENSMUSG00000026205	Slc23a3	3.04	-0.96	0.00069	0.01	2.5e-05	0.0005	16	27	19	15	5	1	0	17	31	23	16	5	1	0
ENSMUSG00000029465	Arpc3	0.586	5.946	0.00069	0.01	0.00026	0.0035	2147	1875	2288	1898	1341	1372	1389	2211	2151	2777	1983	1253	1104	1233
ENSMUSG00000055138	Gm4861	-2.652	-1.169	0.00069	0.01	5.8e-06	0.00015	3	5	2	4	22	18	26	3	6	2	4	21	14	23
ENSMUSG00000068699	Flnc	1.274	9.676	0.00069	0.01	5.4e-08	2.4e-06	25773	21539	44197	33383	11240	13717	13784	26538	24703	53643	34886	10504	11036	12239
ENSMUSG00000080921	Rpl38-ps2	0.822	4.009	0.00069	0.01	0.00013	0.0019	729	534	511	475	316	256	382	751	613	620	496	295	206	339
ENSMUSG00000036192	Rorb	-2.921	-1.364	0.0007	0.01	5.3e-06	0.00014	1	5	2	2	18	22	18	1	6	2	2	17	18	16
ENSMUSG00000047030	Spata2	-0.644	4.661	0.0007	0.01	0.00034	0.0043	470	607	565	683	776	1045	905	484	696	686	714	725	841	804
ENSMUSG00000060586	H2-Eb1	0.614	5.272	0.0007	0.01	0.00074	0.008	1445	1354	1376	1001	872	708	956	1488	1553	1670	1046	815	569	849
ENSMUSG00000017737	Mmp9	-1.946	1.498	0.00071	0.01	2e-05	0.00043	23	21	24	76	203	106	106	24	24	29	79	190	85	94
ENSMUSG00000020644	Id2	1.738	3.593	0.00071	0.01	3.8e-08	1.8e-06	410	765	382	397	199	154	86	422	876	464	415	186	124	76
ENSMUSG00000026436	Elk4	0.602	5.612	0.00071	0.01	0.00013	0.002	1670	1683	1573	1609	1068	978	1181	1720	1930	1909	1681	998	787	1049
ENSMUSG00000034203	Chchd4	0.627	4.786	0.00071	0.01	0.00026	0.0035	945	819	927	1011	605	687	507	973	940	1125	1057	565	553	450
ENSMUSG00000041650	Pcca	-0.729	5.244	0.00071	0.01	0.00012	0.0018	800	778	706	1092	1694	1222	1279	824	892	857	1141	1583	983	1136
ENSMUSG00000020773	Trim47	0.656	4.416	0.00072	0.01	0.00074	0.0079	871	664	623	723	502	513	356	897	762	756	756	469	413	316
ENSMUSG00000024019	Cmtr1	-0.793	2.902	0.00072	0.01	0.00074	0.0079	124	203	140	179	260	281	298	128	232	170	187	243	226	265
ENSMUSG00000025216	Lbx1	-0.573	6.122	0.00072	0.01	0.00052	0.006	1910	1582	1388	1699	2517	2552	2274	1967	1815	1685	1776	2352	2053	2019
ENSMUSG00000035278	Plekhj1	0.62	4.793	0.00073	0.01	0.00087	0.009	1054	998	977	687	534	630	650	1085	1144	1186	718	499	507	577

## Sheet: genes.in.WTtam_vs_KOtam.pval_0.
Ensemble ID	Gene ID	log_FC	log_CPM	deseq.p-value	deseq.adj.pvalue	edger.p.value	edger.adj.p.value	KO_TAM_13.norm	KO_TAM_14.norm	KO_TAM_15.norm	KO_TAM_16.norm	WT_TAM_5.norm	WT_TAM_6.norm	WT_TAM_7.norm	WT_TAM_8.norm	KO_TAM_13.raw	KO_TAM_14.raw	KO_TAM_15.raw	KO_TAM_16.raw	WT_TAM_5.raw	WT_TAM_6.raw	WT_TAM_7.raw	WT_TAM_8.raw
ENSMUSG00000037139	Myom3	2.716	6.601	2e-46	3.7e-42	2.2e-64	2e-60	4949	4944	4060	4615	669	622	776	758	5345	5949	5171	5059	564	554	661	653
ENSMUSG00000026819	Slc25a25	-2.525	7.318	5.7e-42	5.3e-38	7.3e-33	9.1e-30	893	1194	1193	1937	7489	8196	7172	7161	965	1437	1519	2123	6311	7306	6108	6169
ENSMUSG00000049871	Nlrc3	3.858	2.037	4.4e-34	2.8e-30	1.3e-29	1.4e-26	168	183	247	218	24	8	8	15	182	221	314	239	21	7	7	13
ENSMUSG00000031880	Rrad	5.521	6.062	9.7e-33	4.5e-29	3.4e-98	6.4e-94	2368	3533	4687	3806	75	51	90	97	2558	4252	5968	4172	63	45	77	84
ENSMUSG00000092397	C130080G10Rik	-3.898	2.44	1.4e-30	5.2e-27	2.1e-11	2.2e-09	13	10	1	51	223	242	334	325	14	13	2	55	188	216	285	280
ENSMUSG00000072812	Ahnak2	3.063	4.82	1.3e-29	4.1e-26	1.2e-59	7.6e-56	1193	1298	1777	1272	167	162	147	187	1289	1562	2262	1394	141	144	125	161
ENSMUSG00000030218	Mgp	2.239	7.438	3.8e-27	1e-23	1e-31	1.2e-28	9496	7878	7785	6400	2116	1241	1589	1738	10256	9480	9915	7016	1784	1106	1353	1497
ENSMUSG00000031337	Mtm1	-2.51	3.124	2e-25	4.7e-22	1.9e-26	1.5e-23	49	81	73	84	335	515	405	382	53	97	93	92	282	459	345	329
ENSMUSG00000023092	Fhl1	1.849	10.432	4.8e-25	9.1e-22	1.6e-33	2.1e-30	56901	63067	60507	58231	13835	17286	18047	17110	61458	75895	77058	63830	11659	15408	15369	14740
ENSMUSG00000038418	Egr1	2.4	5.521	4.9e-25	9.1e-22	2.8e-17	7.9e-15	1741	2003	2198	2552	497	155	441	515	1881	2411	2799	2797	419	138	376	444
ENSMUSG00000084843	B230312C02Rik	-3.296	5.949	7.5e-25	1.3e-21	1.3e-14	2.6e-12	432	100	138	590	2691	2402	3683	3607	466	122	177	646	2268	2141	3137	3108
ENSMUSG00000068196	Col8a1	3.78	6.148	2e-23	3.1e-20	1.8e-55	8.4e-52	3559	2432	4596	3976	208	198	303	351	3844	2927	5852	4358	175	176	258	303
ENSMUSG00000022952	Runx1	3.097	4.123	1.1e-22	1.6e-19	4.6e-39	9.6e-36	580	920	996	918	83	73	132	110	627	1107	1268	1006	70	65	113	95
ENSMUSG00000057604	Lmcd1	1.741	7.297	1.1e-20	1.5e-17	4.1e-21	1.9e-18	5389	6408	7539	7365	1650	1615	2382	2340	5821	7712	9601	8073	1390	1439	2029	2016
ENSMUSG00000008136	Fhl2	2.337	2.776	6.1e-20	7.6e-17	7.3e-19	2.5e-16	301	371	235	331	70	37	76	62	325	446	300	363	59	33	65	53
ENSMUSG00000004891	Nes	1.618	7.556	1.5e-19	1.7e-16	5.9e-19	2.1e-16	6566	8796	8423	7537	2168	1994	3045	2995	7092	10585	10727	8262	1827	1777	2593	2580
ENSMUSG00000030470	Csrp3	2.994	8.062	5e-19	5.5e-16	2.9e-45	9e-42	14952	8617	15685	13124	1235	1713	1788	1838	16149	10370	19975	14386	1040	1527	1523	1584
ENSMUSG00000060147	Serpinb6a	1.956	7.993	1.7e-18	1.8e-15	1.8e-29	1.7e-26	8532	13081	12352	10713	3338	2742	2775	2661	9215	15741	15731	11743	2813	2444	2363	2292
ENSMUSG00000087410	2310065F04Rik	-1.988	6.133	1.7e-17	1.7e-14	1.7e-21	7.9e-19	892	582	608	1037	2653	3965	2885	2865	963	701	775	1136	2236	3535	2457	2468
ENSMUSG00000058966	Fam57b	-1.6	5.289	2.2e-17	2.1e-14	8.4e-26	5.8e-23	621	472	504	543	1688	1661	1530	1604	671	568	642	595	1423	1481	1303	1382
ENSMUSG00000030681	Mvp	1.759	5.792	2.8e-17	2.4e-14	5.2e-26	3.7e-23	2364	2427	2828	1800	721	685	667	709	2553	2921	3601	1973	608	611	568	611
ENSMUSG00000032313	AI118078	-2.534	1.724	2.8e-17	2.4e-14	1.1e-11	1.1e-09	35	9	44	18	123	147	177	174	38	12	55	20	103	131	151	150
ENSMUSG00000047787	Flrt1	-1.899	6.066	6.4e-17	5.2e-14	1.2e-07	5e-06	1185	411	275	1255	3103	2582	2945	3031	1280	496	352	1375	2615	2301	2508	2611
ENSMUSG00000022951	Rcan1	1.984	7.261	6.8e-17	5.3e-14	1.2e-23	6.9e-21	5794	5508	7977	7717	1530	1262	2158	1873	6258	6629	10158	8459	1289	1125	1838	1614
ENSMUSG00000015745	Plekho1	1.578	5.069	1.1e-16	8e-14	9.1e-22	4.5e-19	1337	1189	1658	1345	482	397	469	505	1444	1431	2111	1474	406	354	399	435
ENSMUSG00000076617	Ighm	-2.306	4.321	1.6e-16	1.2e-13	1.3e-22	6.8e-20	172	149	142	279	663	875	1032	1099	186	180	181	305	558	780	879	947
ENSMUSG00000021702	Thbs4	1.459	8.71	2.3e-16	1.6e-13	7.3e-15	1.5e-12	16567	15450	15856	19912	5711	4321	7426	7203	17894	18593	20193	21826	4813	3851	6324	6206
ENSMUSG00000037411	Serpine1	2.303	5.039	2.4e-16	1.6e-13	2.9e-15	6.5e-13	1460	1170	1891	1488	472	395	167	183	1577	1409	2407	1631	399	352	142	157
ENSMUSG00000028933	Xrcc2	-1.93	4.017	4.6e-16	3e-13	2.2e-16	5.7e-14	209	179	110	244	537	858	675	759	226	216	141	267	452	765	575	654
ENSMUSG00000092085	Gm17224	-1.482	6.648	9.7e-16	6e-13	1.7e-17	5.1e-15	1747	1581	1173	1335	4842	3454	4213	3795	1887	1903	1495	1464	4081	3079	3588	3269
ENSMUSG00000063632	Sox11	4.421	2.891	1.1e-15	6.9e-13	1.5e-34	2.3e-31	209	463	367	492	14	10	30	16	226	557	467	539	12	9	26	14
ENSMUSG00000026827	Gpd2	-1.634	8.141	1.4e-15	8.4e-13	3e-18	9.5e-16	3640	3389	3129	5023	11569	14760	10315	10485	3932	4078	3985	5506	9750	13157	8784	9033
ENSMUSG00000027368	Dusp2	2.431	1.956	1.5e-15	8.4e-13	1.8e-13	2.8e-11	123	180	209	186	30	18	27	54	133	216	266	204	25	16	23	47
ENSMUSG00000032503	Arpp21	1.594	4.2	2.2e-15	1.2e-12	2.2e-18	7.2e-16	685	930	728	684	262	204	242	295	740	1119	927	750	221	182	206	254
ENSMUSG00000042312	S100a13	1.484	4.948	6.1e-15	3.2e-12	7.3e-15	1.5e-12	1189	1459	1259	1093	594	320	431	442	1284	1755	1603	1198	501	285	367	381
ENSMUSG00000031146	Plp2	1.433	5.439	1.2e-14	6e-12	3.7e-17	1e-14	1680	1772	2027	1492	687	515	769	611	1815	2132	2581	1636	579	459	655	526
ENSMUSG00000027254	Map1a	1.491	4.673	1.5e-14	7.5e-12	1.6e-19	5.8e-17	898	1060	1188	988	314	404	393	360	970	1275	1513	1083	264	360	335	310
ENSMUSG00000019997	Ctgf	1.528	7.601	1.6e-14	7.7e-12	1.1e-14	2.2e-12	7534	6485	8643	9149	3936	2473	2345	2274	8137	7804	11007	10029	3318	2204	1997	1959
ENSMUSG00000022490	Ppp1r1a	-1.879	5.653	1.8e-14	8.4e-12	7.9e-13	1e-10	949	330	662	432	2692	1981	2016	2041	1024	398	843	474	2269	1766	1717	1758
ENSMUSG00000029822	Osbpl3	1.845	2.74	2.3e-14	1.1e-11	2.1e-17	6.1e-15	284	328	269	251	81	74	88	72	307	394	343	275	68	66	75	62
ENSMUSG00000024883	Rin1	2.278	1.712	5.7e-14	2.6e-11	2.2e-16	5.6e-14	117	163	133	162	29	28	36	26	127	196	170	178	24	25	31	22
ENSMUSG00000020919	Stat5b	-1.335	7.452	8.5e-14	3.7e-11	8.1e-20	3.3e-17	2753	2998	2436	2782	6453	7181	7240	6792	2973	3608	3103	3050	5438	6401	6166	5851
ENSMUSG00000087523	Gm12319	-1.379	5.28	9.7e-14	4.2e-11	7.7e-12	8.6e-10	640	519	404	818	1379	1842	1474	1494	691	625	515	896	1162	1642	1255	1287
ENSMUSG00000045776	Lrtm1	-1.652	5.646	9.8e-14	4.2e-11	1.1e-13	1.8e-11	682	711	388	885	1587	2111	2440	2243	737	856	495	970	1337	1882	2078	1932
ENSMUSG00000027470	Mylk2	-1.311	9.728	1.2e-13	5e-11	9.3e-19	3.1e-16	15486	13215	12947	12142	34660	32704	32979	33138	16726	15903	16488	13310	29210	29151	28085	28548
ENSMUSG00000042254	Cilp	3.474	8.981	1.2e-13	4.9e-11	2.5e-38	4.6e-35	19633	37351	22774	22547	1708	1552	3016	2933	21205	44948	29004	24715	1439	1383	2569	2527
ENSMUSG00000001131	Timp1	3.215	4.309	1.4e-13	5.5e-11	3.2e-13	4.6e-11	816	665	1287	1151	69	22	186	145	882	801	1638	1262	58	19	159	125
ENSMUSG00000086741	Gm15816	-1.571	3.552	1.4e-13	5.5e-11	3.6e-13	5.1e-11	136	186	122	206	379	526	540	489	147	224	156	226	319	469	460	421
ENSMUSG00000031375	Bgn	1.421	7.804	1.7e-13	6.3e-11	4.5e-14	8.1e-12	9747	6915	10187	9054	2753	2685	3995	3973	10528	8322	12973	9925	2320	2393	3402	3423
ENSMUSG00000092201	A530058N18Rik	-3.861	-0.037	1.9e-13	7e-11	9.6e-12	1.1e-09	3	2	0	9	49	29	62	58	3	2	0	10	41	26	53	50
ENSMUSG00000047591	Mafa	-1.444	5.642	2.1e-13	7.8e-11	5.9e-12	6.9e-10	622	1039	504	795	1579	2181	2121	2176	672	1250	643	871	1330	1944	1806	1875
ENSMUSG00000032114	Slc37a4	-1.304	6.786	2.5e-13	9e-11	7.5e-12	8.5e-10	2210	1678	1139	1995	4743	4317	4190	4085	2387	2019	1452	2187	3997	3848	3568	3519
ENSMUSG00000026796	Fam129b	1.381	5.11	3.1e-13	1.1e-10	5.6e-17	1.5e-14	1281	1303	1314	1589	558	414	582	554	1384	1568	1674	1742	470	369	496	477
ENSMUSG00000026443	Lrrn2	2.041	1.964	5.7e-13	2e-10	1.1e-13	1.9e-11	167	208	121	175	40	32	47	44	180	250	155	192	34	28	40	38
ENSMUSG00000046402	Rbp1	1.691	3.255	6.8e-13	2.3e-10	3.6e-15	8e-13	507	397	367	317	133	112	141	106	547	478	468	348	112	100	120	91
ENSMUSG00000025225	Nfkb2	1.751	5.144	7.1e-13	2.3e-10	1.6e-20	7e-18	1482	1517	1875	1119	411	361	526	483	1601	1826	2387	1227	346	322	448	416
ENSMUSG00000030433	Sbk2	1.296	6.284	7.8e-13	2.5e-10	4.6e-12	5.4e-10	3206	3210	2945	2844	1554	807	1360	1251	3463	3863	3751	3118	1310	719	1158	1078
ENSMUSG00000052374	Actn2	1.5	10.387	7.8e-13	2.5e-10	1.6e-12	2.1e-10	65468	51694	56883	44268	17875	11988	24333	22975	70711	62209	72442	48525	15064	10685	20722	19793
ENSMUSG00000026414	Tnnt2	2.157	3.978	1.2e-12	3.7e-10	1.9e-17	5.6e-15	569	774	899	574	232	97	167	136	615	931	1144	629	196	86	142	117
ENSMUSG00000035199	Arl6ip5	1.251	8.045	1.2e-12	3.8e-10	1.9e-15	4.2e-13	9498	11309	11339	8896	4287	3705	4578	4678	10259	13609	14440	9752	3613	3302	3899	4030
ENSMUSG00000006457	Actn3	-1.278	12.742	1.5e-12	4.7e-10	3.7e-14	6.8e-12	113552	127206	94016	106668	271072	330830	237266	231254	122646	153080	119733	116925	228446	294893	202055	199224
ENSMUSG00000057003	Myh4	-1.235	14.666	1.8e-12	5.5e-10	5.2e-15	1.1e-12	394345	403178	405189	508653	930987	1183110	970477	944144	425927	485187	516023	557563	784590	1054592	826455	813375
ENSMUSG00000073433	Arhgdig	2.699	0.905	2e-12	6e-10	6e-14	1.1e-11	89	92	99	54	10	11	14	16	96	111	126	59	8	10	12	14
ENSMUSG00000037613	Tnfrsf23	2.164	4.117	2.1e-12	6.2e-10	2.4e-19	8.6e-17	609	1017	677	805	127	133	181	252	658	1223	863	882	107	118	154	218
ENSMUSG00000034855	Cxcl10	3.995	1.465	2.5e-12	7.1e-10	9.4e-20	3.7e-17	131	141	194	77	6	9	3	16	141	170	246	85	5	8	2	14
ENSMUSG00000026014	Raph1	1.315	5.013	3.6e-12	1e-09	4.6e-16	1.1e-13	1066	1300	1421	1277	442	486	531	578	1152	1564	1810	1400	372	433	452	498
ENSMUSG00000033044	Dhrs7c	-1.215	8.016	3.9e-12	1.1e-09	1.3e-10	1.2e-08	5345	3565	3143	5155	10768	11001	9364	8810	5773	4290	4004	5650	9075	9806	7974	7590
ENSMUSG00000043557	Mdga1	-1.772	4.342	4.5e-12	1.2e-09	2.9e-09	1.9e-07	298	233	98	384	642	1017	916	884	322	281	126	420	541	907	780	762
ENSMUSG00000038670	Mybpc2	-1.277	12.189	4.7e-12	1.3e-09	3.6e-13	5.2e-11	74323	79237	59116	88375	175354	228569	162632	162923	80275	95354	75287	96873	147780	203740	138497	140357
ENSMUSG00000020205	Phlda1	1.518	3.933	5.1e-12	1.4e-09	1.2e-13	2e-11	557	500	762	661	262	163	202	239	602	602	970	724	221	145	172	206
ENSMUSG00000019370	Calm3	-1.21	8.241	6.9e-12	1.8e-09	4.8e-15	1e-12	5268	5173	4402	5309	9873	13209	11806	11742	5690	6225	5607	5819	8320	11774	10054	10116
ENSMUSG00000056515	Rab31	1.337	4.393	9.3e-12	2.4e-09	4.8e-13	6.5e-11	761	990	816	738	291	257	402	357	822	1191	1039	809	245	229	343	308
ENSMUSG00000048520	Fbxl13	8.347	-0.233	1e-11	2.6e-09	3.6e-18	1.1e-15	28	66	40	27	0	0	0	0	30	78	51	30	0	0	0	0
ENSMUSG00000027077	Smtnl1	1.729	6.232	1.1e-11	2.7e-09	6.4e-17	1.7e-14	3828	2376	3648	2875	1044	631	1034	1129	4134	2860	4646	3152	880	562	881	973
ENSMUSG00000035105	Egln3	1.233	5.979	1.2e-11	3e-09	5.3e-15	1.1e-12	2266	2160	2980	2345	1124	1064	951	1011	2447	2600	3795	2570	947	948	810	871
ENSMUSG00000053279	Aldh1a1	-1.242	5.845	1.2e-11	2.9e-09	4.1e-12	4.9e-10	1038	683	927	1120	2661	2241	2060	1948	1121	823	1180	1228	2243	1998	1754	1678
ENSMUSG00000002233	Rhoc	1.241	6.331	1.3e-11	3.2e-09	1.2e-10	1e-08	3413	2809	3601	2648	1350	866	1522	1537	3686	3380	4585	2903	1138	772	1296	1324
ENSMUSG00000018042	Cyb5r3	1.387	6.73	1.4e-11	3.4e-09	1.6e-15	3.6e-13	4122	4418	5141	3255	1942	1542	1516	1474	4452	5317	6547	3568	1637	1374	1291	1270
ENSMUSG00000034648	Lrrn1	1.659	3.829	1.6e-11	3.8e-09	1.1e-14	2.2e-12	599	708	631	423	172	144	236	196	647	852	803	464	145	128	201	169
ENSMUSG00000021062	Rab15	1.796	3.104	2.2e-11	5.1e-09	2.6e-14	4.9e-12	462	274	329	389	97	87	98	137	499	330	419	426	82	77	83	118
ENSMUSG00000042734	Ttc9	3.382	4.943	2.2e-11	5e-09	6.7e-44	1.8e-40	948	2213	1607	1397	118	157	151	165	1024	2662	2046	1531	99	140	129	142
ENSMUSG00000050821	Fam131a	-1.212	6.08	2.4e-11	5.5e-09	2.5e-08	1.3e-06	1506	815	740	1442	2912	2639	2456	2425	1626	981	943	1580	2454	2352	2091	2089
ENSMUSG00000087006	Gm13889	3.071	4.872	2.6e-11	5.7e-09	1.9e-24	1.1e-21	1085	1068	2050	1542	125	91	240	227	1172	1286	2610	1690	105	81	205	196
ENSMUSG00000037568	Vash2	1.498	3.112	2.8e-11	6.1e-09	1.4e-10	1.2e-08	313	362	357	359	120	81	116	175	338	435	454	394	101	72	99	151
ENSMUSG00000029304	Spp1	2.735	2.709	3.5e-11	7.6e-09	1.1e-19	4e-17	170	350	363	344	52	33	60	40	184	421	462	377	44	29	51	34
ENSMUSG00000068614	Actc1	-2.174	11.047	5.2e-11	1.1e-08	2.1e-05	0.00046	20918	13904	2644	47249	82461	78787	113840	107168	22593	16733	3369	51791	69494	70228	96946	92325
ENSMUSG00000050071	Bex1	1.895	4.963	6.6e-11	1.4e-08	2.5e-12	3.2e-10	1095	1718	1435	1156	290	182	444	537	1183	2067	1827	1267	244	162	378	463
ENSMUSG00000060180	Myh13	-1.765	2.073	6.7e-11	1.4e-08	3.7e-10	2.9e-08	42	80	49	39	210	139	189	176	46	95	62	43	177	124	161	152
ENSMUSG00000032118	Fez1	1.569	2.658	6.9e-11	1.4e-08	5.7e-11	5.4e-09	233	238	321	231	92	62	104	86	252	286	408	253	78	55	89	74
ENSMUSG00000021573	Tppp	-1.34	3.642	8.5e-11	1.8e-08	2e-08	1.1e-06	252	128	140	258	416	512	521	522	272	155	179	283	350	456	444	450
ENSMUSG00000036611	Eepd1	-1.167	6.183	9.8e-11	2e-08	1.8e-11	1.9e-09	1387	1296	933	1323	2237	2719	3201	2936	1498	1560	1189	1450	1885	2424	2726	2529
ENSMUSG00000006576	Slc4a3	1.346	3.72	1e-10	2.1e-08	7.3e-14	1.3e-11	531	534	539	465	225	167	200	222	573	643	686	510	190	149	170	191
ENSMUSG00000006301	Tmbim1	1.147	6.788	1.1e-10	2.2e-08	4.5e-13	6.3e-11	3635	4420	4738	3998	2215	1644	1867	1855	3926	5319	6034	4382	1867	1465	1590	1598
ENSMUSG00000024803	Ankrd1	4.027	7.665	1.5e-10	2.9e-08	1.1e-42	2.7e-39	7961	16237	11167	6803	792	383	743	667	8599	19539	14221	7458	668	341	633	575
ENSMUSG00000052837	Junb	1.994	5.314	2e-10	3.9e-08	1.3e-13	2.1e-11	1592	1713	2344	1345	469	198	519	571	1720	2062	2984	1474	395	176	442	492
ENSMUSG00000032648	Pygm	-1.101	12.226	2.5e-10	4.8e-08	8.5e-12	9.5e-10	97487	82662	67797	88411	177179	205915	173669	164503	105294	99476	86343	96912	149318	183547	147896	141718
ENSMUSG00000027995	Tlr2	2.26	2.309	2.8e-10	5.3e-08	4.2e-15	8.9e-13	231	237	278	134	41	38	58	46	250	285	354	147	34	34	50	40
ENSMUSG00000051343	Rab11fip5	1.148	5.626	3.4e-10	6.4e-08	2.1e-11	2.2e-09	1592	1818	2303	1781	757	723	983	920	1720	2188	2932	1952	638	644	837	793
ENSMUSG00000024486	Hbegf	1.191	4.944	3.5e-10	6.5e-08	1.1e-12	1.4e-10	1013	1097	1182	1417	607	459	486	510	1094	1320	1505	1553	512	409	414	439
ENSMUSG00000025537	Phkg1	-1.09	8.942	4e-10	7.4e-08	9.8e-11	8.8e-09	9730	8517	6384	10063	18385	19819	17871	17792	10509	10249	8131	11031	15494	17666	15219	15328
ENSMUSG00000048388	Fam171b	1.435	2.98	4.2e-10	7.8e-08	1.8e-10	1.5e-08	298	384	253	317	98	108	149	109	322	462	323	348	82	96	127	94
ENSMUSG00000054598	9130230L23Rik	-2.768	0.238	4.4e-10	8e-08	1.3e-11	1.3e-09	12	7	2	11	49	54	59	61	13	9	3	12	41	48	50	53
ENSMUSG00000030353	Tead4	1.569	2.797	4.5e-10	8.2e-08	6.1e-10	4.5e-08	203	289	295	340	72	76	118	114	219	348	376	373	60	68	101	98
ENSMUSG00000005148	Klf5	1.453	2.845	5.1e-10	9.1e-08	5.8e-10	4.4e-08	224	285	287	347	103	81	100	133	242	343	366	380	87	72	85	115
ENSMUSG00000027935	Rab13	1.546	3.935	5.2e-10	9.3e-08	4.6e-11	4.4e-09	643	743	649	459	303	146	173	232	695	894	826	503	256	130	147	200
ENSMUSG00000073684	2610002J02Rik	1.364	3.238	5.8e-10	1e-07	1.2e-10	1.1e-08	436	364	405	276	172	128	141	135	471	438	516	303	145	114	120	116
ENSMUSG00000100335	RP24-502D8.1	3.45	-0.067	5.9e-10	1e-07	4.8e-13	6.5e-11	37	37	39	57	5	1	6	4	40	45	50	62	4	1	5	3
ENSMUSG00000085457	1110046J04Rik	1.936	1.515	6.1e-10	1e-07	1.6e-08	8.5e-07	105	160	110	105	35	46	13	30	113	192	140	115	30	41	11	26
ENSMUSG00000068740	Celsr2	-1.419	3.009	6.2e-10	1.1e-07	5.9e-09	3.6e-07	173	110	109	90	268	410	297	313	187	132	139	99	226	366	253	270
ENSMUSG00000070385	Ampd1	-1.078	9.764	6.9e-10	1.2e-07	4.9e-11	4.7e-09	15609	15365	12756	17931	27312	31185	36138	35582	16859	18490	16246	19655	23017	27797	30775	30654
ENSMUSG00000000948	Snrpn	-1.127	5.348	9.3e-10	1.6e-07	8.1e-11	7.4e-09	793	600	543	888	1485	1550	1554	1575	856	722	692	973	1251	1382	1323	1357
ENSMUSG00000047731	Wbp1l	-1.09	6.957	1.1e-09	1.9e-07	1.9e-13	3e-11	2242	2217	2160	2146	4785	5398	4244	4231	2422	2668	2751	2352	4033	4812	3614	3645
ENSMUSG00000022415	Syngr1	-1.201	4.301	1.2e-09	2e-07	1.5e-13	2.4e-11	385	321	316	295	820	745	681	781	416	386	402	324	691	664	580	673
ENSMUSG00000028116	Myoz2	1.773	7.339	1.3e-09	2.2e-07	1.6e-10	1.3e-08	9262	6122	6068	6176	2391	836	2356	2499	10003	7368	7728	6770	2015	745	2007	2153
ENSMUSG00000066705	Fxyd6	1.138	6.105	1.3e-09	2.1e-07	2.1e-09	1.4e-07	3148	2344	2691	2247	1293	786	1326	1335	3400	2821	3427	2463	1090	700	1129	1150
ENSMUSG00000028369	Svep1	1.125	5.248	1.4e-09	2.2e-07	4.3e-12	5e-10	1334	1325	1773	1303	664	679	717	569	1441	1595	2257	1428	560	605	611	490
ENSMUSG00000018415	Gid4	-1.324	6.321	1.5e-09	2.4e-07	2.5e-12	3.2e-10	1087	1165	1131	1654	2391	3930	3134	3153	1174	1402	1441	1813	2015	3503	2669	2716
ENSMUSG00000037601	Nme1	1.143	4.951	1.6e-09	2.6e-07	3e-09	1.9e-07	1327	944	1224	1190	554	352	581	635	1433	1136	1559	1304	467	313	495	547
ENSMUSG00000042404	Dennd4b	-1.076	6.655	1.6e-09	2.5e-07	4e-11	3.9e-09	1942	1843	1519	1850	3203	4604	3779	3493	2097	2218	1935	2028	2699	4104	3218	3009
ENSMUSG00000002603	Tgfb1	1.192	4.204	1.8e-09	2.8e-07	8.7e-11	7.9e-09	775	754	718	566	333	229	340	328	837	907	915	621	281	204	290	283
ENSMUSG00000032020	Ubash3b	1.599	2.108	2e-09	3.1e-07	2e-08	1e-06	128	169	199	201	63	33	66	68	138	203	253	220	53	29	56	59
ENSMUSG00000038259	Gdf5	3.259	-0.048	2e-09	3.1e-07	1.5e-10	1.3e-08	36	63	34	37	7	8	1	1	39	75	44	41	6	7	1	1
ENSMUSG00000028063	Lmna	1.124	7.433	2.2e-09	3.3e-07	3.9e-11	3.8e-09	6555	5879	8161	5536	3352	2460	3052	3122	7080	7075	10393	6069	2825	2193	2599	2690
ENSMUSG00000000794	Kcnn3	1.817	2.05	2.7e-09	4e-07	1.7e-10	1.4e-08	138	214	205	134	34	55	60	48	149	257	261	147	28	49	51	41
ENSMUSG00000024892	Pcx	-1.522	7.754	2.7e-09	4e-07	1e-13	1.7e-11	3071	2385	2673	4177	10144	10808	7359	7033	3317	2870	3405	4578	8549	9634	6267	6059
ENSMUSG00000000567	Sox9	1.311	3.223	2.9e-09	4.3e-07	9.7e-09	5.5e-07	372	364	355	360	117	100	168	200	402	438	452	395	98	89	143	173
ENSMUSG00000026251	Chrnd	2.743	3.577	3.1e-09	4.5e-07	4.2e-26	3.2e-23	321	655	768	519	89	84	78	87	347	788	977	569	75	75	66	75
ENSMUSG00000031448	Adprhl1	1.109	5.177	3.1e-09	4.6e-07	6.2e-10	4.6e-08	1628	1303	1357	1151	649	458	727	688	1758	1568	1728	1262	547	408	619	593
ENSMUSG00000020218	Wif1	-1.441	2.531	3.3e-09	4.8e-07	1e-11	1.1e-09	97	84	77	84	247	236	221	225	105	101	98	92	208	210	188	194
ENSMUSG00000024912	Fosl1	4.258	0.729	3.4e-09	4.8e-07	1.1e-15	2.5e-13	37	98	70	114	1	3	9	2	40	118	90	125	1	3	8	2
ENSMUSG00000005705	Agrp	4.103	-0.475	3.7e-09	5.3e-07	6.2e-11	5.8e-09	49	20	31	27	0	1	1	4	53	24	40	30	0	1	1	4
ENSMUSG00000032740	Ccdc88a	1.208	4.373	3.9e-09	5.5e-07	4.5e-10	3.5e-08	973	798	783	620	355	248	377	394	1051	960	997	680	299	221	321	340
ENSMUSG00000015843	Rxrg	-1.627	5.62	4e-09	5.5e-07	9.5e-13	1.2e-10	607	588	472	988	1445	1949	2414	2393	656	708	602	1083	1217	1737	2056	2062
ENSMUSG00000026880	Stom	1.074	5.739	4e-09	5.5e-07	3.4e-13	4.8e-11	1897	1945	2178	1956	1031	835	945	977	2049	2341	2774	2144	869	744	805	842
ENSMUSG00000037493	Cib2	-1.038	7.461	4e-09	5.5e-07	1.7e-09	1.2e-07	3820	2552	2757	3609	6963	5520	6602	7078	4126	3071	3512	3956	5868	4920	5622	6098
ENSMUSG00000043822	Adamtsl5	1.076	5.745	4e-09	5.5e-07	5.8e-10	4.4e-08	2162	2117	1972	1763	825	735	1108	1133	2335	2548	2511	1933	695	655	944	976
ENSMUSG00000048058	Ldlrad3	1.244	3.57	4e-09	5.5e-07	5.1e-10	3.9e-08	362	435	492	538	156	197	230	188	391	523	626	590	131	176	196	162
ENSMUSG00000034990	Otoa	-2.473	0.902	4.1e-09	5.6e-07	1.6e-09	1.1e-07	13	28	15	6	74	58	108	108	14	33	19	7	62	51	92	93
ENSMUSG00000001473	Tubb6	2.502	6.325	4.5e-09	6e-07	4.4e-27	3.6e-24	2477	3547	5413	3577	543	530	779	798	2676	4269	6892	3921	457	472	664	688
ENSMUSG00000026173	Plcd4	-1.2	5.891	4.5e-09	6e-07	9.6e-09	5.5e-07	1042	861	668	1403	1767	2363	2486	2509	1125	1036	851	1537	1489	2106	2117	2162
ENSMUSG00000060586	H2-Eb1	1.416	4.947	4.5e-09	6e-07	4.8e-08	2.3e-06	1378	1291	1311	954	711	225	458	455	1488	1553	1670	1046	600	200	390	392
ENSMUSG00000086219	Srrm4os	3.285	3.657	5.1e-09	6.7e-07	3.4e-22	1.8e-19	446	971	519	559	83	97	45	31	482	1167	662	613	70	87	38	26
ENSMUSG00000029994	Anxa4	1.799	5.081	5.3e-09	6.9e-07	1e-20	4.4e-18	1193	1445	1984	1160	425	376	384	477	1289	1739	2526	1272	358	335	327	411
ENSMUSG00000022346	Myc	1.264	3.358	5.4e-09	6.9e-07	2.8e-08	1.4e-06	421	423	438	297	184	212	149	113	455	509	558	326	155	189	127	97
ENSMUSG00000050199	Lgr4	-1.228	4.749	6.1e-09	7.8e-07	2.4e-11	2.4e-09	393	430	428	523	734	1220	1076	1126	425	518	545	573	618	1088	916	970
ENSMUSG00000068220	Lgals1	1.013	8.346	6.1e-09	7.8e-07	4.2e-09	2.6e-07	12014	12695	13528	9777	6789	4514	6044	6443	12976	15277	17228	10717	5722	4023	5147	5551
ENSMUSG00000027293	Ehd4	1.05	6.152	6.4e-09	8.1e-07	8.6e-11	7.9e-09	2503	2259	3104	2700	1067	1254	1443	1341	2704	2719	3952	2960	899	1118	1229	1155
ENSMUSG00000054027	Nt5dc3	-1.036	6.692	6.4e-09	8.1e-07	3.7e-10	2.9e-08	1723	1866	1650	2242	3929	4610	3416	3387	1861	2246	2102	2457	3311	4109	2909	2918
ENSMUSG00000020538	Srebf1	-1.044	6.318	6.5e-09	8.1e-07	1.7e-11	1.7e-09	1457	1332	1251	1709	3214	3075	2815	2748	1574	1603	1594	1873	2709	2741	2397	2367
ENSMUSG00000099364	CAAA01152789.1	2.911	1.311	6.7e-09	8.3e-07	9.6e-14	1.6e-11	63	159	119	117	15	11	10	24	68	191	151	128	13	10	8	21
ENSMUSG00000000552	Zfp385a	-1.086	4.88	6.8e-09	8.4e-07	4.1e-08	2e-06	569	372	422	717	1162	1205	1030	1017	614	448	538	786	979	1074	877	876
ENSMUSG00000025993	Slc40a1	-1.161	4.155	6.9e-09	8.4e-07	2.6e-12	3.3e-10	267	312	322	311	617	724	762	610	289	375	410	341	520	645	649	525
ENSMUSG00000022748	Cmss1	-1.11	4.532	7.1e-09	8.7e-07	2.2e-09	1.5e-07	514	361	297	443	800	847	992	845	555	435	379	485	674	755	845	728
ENSMUSG00000034765	Dusp5	2.264	2.19	7.2e-09	8.7e-07	4.4e-13	6.1e-11	123	222	199	267	28	35	54	52	133	267	253	292	23	31	46	45
ENSMUSG00000041460	Cacna2d4	-2.03	2.004	7.2e-09	8.7e-07	4.3e-09	2.7e-07	59	38	18	58	151	197	126	234	64	46	24	63	127	176	107	202
ENSMUSG00000005716	Pvalb	-0.997	13.833	8.8e-09	1.1e-06	1.3e-08	7e-07	321048	250104	197596	306212	586072	469487	537409	552522	346760	300977	251646	335656	493913	418488	457656	475995
ENSMUSG00000039126	Prune2	2.035	2.461	9.1e-09	1.1e-06	6e-14	1.1e-11	169	223	232	331	65	48	69	50	183	268	295	363	55	43	59	43
ENSMUSG00000044938	Klhl31	-1.001	8.89	9.3e-09	1.1e-06	4.8e-08	2.3e-06	8532	8676	6276	11401	15736	16071	18902	19100	9215	10441	7994	12497	13261	14325	16097	16455
ENSMUSG00000047604	Frat2	-1.113	4.412	9.3e-09	1.1e-06	2e-09	1.4e-07	512	347	305	319	748	866	795	799	553	418	389	350	630	772	677	688
ENSMUSG00000002983	Relb	1.317	4.02	9.4e-09	1.1e-06	2.3e-10	1.9e-08	620	663	780	473	267	182	256	313	670	798	993	519	225	162	218	270
ENSMUSG00000046500	Fam19a4	-2.522	0.228	9.7e-09	1.1e-06	2e-09	1.3e-07	6	16	3	12	52	59	60	44	7	19	4	13	44	53	51	38
ENSMUSG00000014592	Camta1	1.249	5.559	1.1e-08	1.3e-06	1.9e-13	2.9e-11	1883	2330	1631	1466	816	746	776	737	2034	2803	2077	1607	688	665	661	635
ENSMUSG00000042066	Tmcc2	-1.042	5.655	1.2e-08	1.4e-06	5.5e-10	4.2e-08	893	1034	778	930	1588	2337	1730	1831	964	1244	991	1019	1338	2083	1473	1577
ENSMUSG00000029769	Ccdc136	1.493	4.161	1.3e-08	1.4e-06	3e-13	4.4e-11	731	735	918	509	239	229	325	236	790	885	1169	558	201	204	277	203
ENSMUSG00000033083	Tbc1d4	-1.167	5.727	1.5e-08	1.7e-06	6.2e-10	4.6e-08	821	672	1010	1098	1686	2551	1813	2035	887	809	1286	1203	1421	2274	1544	1753
ENSMUSG00000099906	mmu-mir-133b	3.701	2.776	1.6e-08	1.8e-06	9.4e-16	2.2e-13	323	552	275	222	19	5	48	32	349	663	351	244	16	4	42	28
ENSMUSG00000021898	Asb14	-1.022	6.134	1.7e-08	1.9e-06	1.2e-10	1.1e-08	1181	1390	1208	1337	2429	3184	2236	2535	1276	1672	1538	1465	2047	2838	1904	2184
ENSMUSG00000005054	Cstb	1.112	4.178	1.9e-08	2e-06	7.5e-09	4.5e-07	739	631	790	555	415	260	286	296	798	760	1006	609	350	232	243	255
ENSMUSG00000048373	Fgfbp1	-2.231	0.535	1.9e-08	2e-06	1.4e-08	7.4e-07	21	13	17	4	49	77	68	65	22	16	21	5	41	69	58	56
ENSMUSG00000021258	Ccnk	-1.045	6.021	2e-08	2.2e-06	2.5e-10	2e-08	1198	1035	1208	1234	2278	3103	2150	2119	1294	1246	1539	1353	1920	2766	1831	1825
ENSMUSG00000023043	Krt18	6.196	3.85	2.2e-08	2.3e-06	8.9e-36	1.5e-32	498	1417	806	380	5	9	23	5	538	1704	1026	417	4	8	20	4
ENSMUSG00000001403	Ube2c	-1.232	10.007	2.3e-08	2.5e-06	1.9e-11	1.9e-09	21939	14766	15969	15146	49677	32946	41077	35562	23696	17770	20337	16603	41866	29367	34981	30636
ENSMUSG00000022441	Efcab6	-1.335	2.608	2.3e-08	2.5e-06	1e-08	5.6e-07	118	95	85	83	255	295	209	200	127	114	108	91	215	263	178	172
ENSMUSG00000045136	Tubb2b	1.219	3.212	2.4e-08	2.6e-06	2.4e-06	7.2e-05	309	326	414	364	143	81	218	166	334	393	527	399	120	72	186	143
ENSMUSG00000032487	Ptgs2	2.197	0.679	2.5e-08	2.6e-06	1.1e-06	3.5e-05	56	59	83	71	10	4	30	15	61	71	105	78	8	3	26	13
ENSMUSG00000038871	Bpgm	-0.987	6.854	2.5e-08	2.6e-06	1.1e-09	8e-08	2444	2245	1621	2250	4068	4648	4158	4093	2640	2701	2065	2466	3428	4143	3541	3526
ENSMUSG00000049327	Setd8	-1.035	7.576	2.5e-08	2.6e-06	3.2e-07	1.2e-05	3345	2832	2555	5075	6110	8076	7062	7046	3613	3409	3254	5562	5149	7199	6014	6070
ENSMUSG00000039005	Tlr4	1.359	2.756	2.6e-08	2.7e-06	9.1e-09	5.2e-07	178	306	291	280	100	95	96	119	192	368	370	307	84	85	82	103
ENSMUSG00000001493	Meox1	1.671	3.916	3.1e-08	3.2e-06	7.3e-09	4.4e-07	538	639	519	819	138	100	273	278	581	769	662	897	116	89	233	240
ENSMUSG00000021388	Aspn	1.325	5.403	3.3e-08	3.4e-06	3.3e-13	4.8e-11	1327	1364	1964	2001	575	674	637	772	1433	1642	2501	2193	484	601	542	665
ENSMUSG00000062785	Kcnc3	-1.433	2.127	3.6e-08	3.7e-06	3.7e-07	1.4e-05	50	66	43	100	145	181	184	189	54	79	56	109	122	161	157	163
ENSMUSG00000046034	Otulin	1.22	5.137	3.9e-08	4e-06	4.9e-10	3.7e-08	1335	1469	1615	998	693	409	639	585	1442	1768	2056	1094	584	364	544	504
ENSMUSG00000048701	Ccdc6	-0.979	6.593	3.9e-08	4e-06	1.5e-10	1.3e-08	1998	1545	1595	2031	3480	3583	3449	3618	2158	1859	2031	2226	2933	3194	2937	3117
ENSMUSG00000017817	Jph2	-0.947	10.074	4.2e-08	4.3e-06	7e-08	3.2e-06	21716	20353	14524	24670	34990	43616	38700	39332	23455	24493	18498	27042	29488	38878	32957	33884
ENSMUSG00000041736	Tspo	1.173	6.655	5e-08	5.1e-06	7.7e-08	3.4e-06	3789	3736	4473	3397	2691	1494	1414	1229	4092	4496	5696	3724	2269	1332	1204	1058
ENSMUSG00000032080	Apoa4	-2.592	-0.004	5.1e-08	5.1e-06	2e-09	1.4e-07	7	12	4	6	47	27	58	51	8	14	6	7	40	24	50	44
ENSMUSG00000023367	Tmem176a	1.848	4.082	5.2e-08	5.2e-06	4.7e-15	9.9e-13	661	939	826	476	265	148	210	182	714	1130	1052	522	224	132	179	157
ENSMUSG00000032042	Srpr	-0.957	7.985	5.2e-08	5.2e-06	1.2e-09	8.6e-08	4777	4949	4228	5052	9201	11206	8272	8216	5160	5956	5385	5538	7754	9989	7044	7078
ENSMUSG00000050556	Kcnb1	-2.067	3.2	5.2e-08	5.2e-06	4e-12	4.8e-10	83	60	89	158	272	568	370	425	90	73	113	173	229	507	315	366
ENSMUSG00000030116	Mfap5	1.623	6.635	5.5e-08	5.4e-06	9.6e-11	8.7e-09	3926	2881	5296	4437	1397	692	1604	1678	4240	3468	6744	4864	1177	616	1366	1446
ENSMUSG00000042045	Sln	6.896	7.59	6e-08	5.9e-06	3e-48	1.1e-44	6230	20823	9268	5819	139	99	73	42	6729	25056	11804	6379	118	88	62	36
ENSMUSG00000090778	Gm3235	-1.826	1.036	6.3e-08	6.1e-06	4.1e-08	2e-06	33	23	19	23	84	107	56	101	36	28	24	25	71	96	47	87
ENSMUSG00000050052	Tdrp	-1.196	3.116	6.6e-08	6.4e-06	2.7e-07	1.1e-05	115	112	152	201	320	404	323	280	124	135	193	220	270	360	275	241
ENSMUSG00000029361	Nos1	-1.22	4.884	6.7e-08	6.4e-06	1e-06	3.4e-05	499	231	575	651	888	1308	1216	1146	539	279	732	713	748	1166	1036	987
ENSMUSG00000032667	Pon2	0.976	6.123	6.7e-08	6.4e-06	5.5e-10	4.2e-08	2428	3141	2219	2400	1286	1190	1315	1386	2622	3780	2826	2631	1084	1061	1120	1194
ENSMUSG00000042436	Mfap4	1.23	6.159	6.9e-08	6.6e-06	2.2e-07	8.6e-06	3268	2781	2317	2674	852	712	1644	1499	3530	3347	2951	2931	718	634	1401	1292
ENSMUSG00000030731	Syt3	-1.949	0.802	7.4e-08	6.9e-06	2.5e-09	1.6e-07	16	25	13	24	65	93	73	70	17	30	17	26	55	83	62	60
ENSMUSG00000058488	Kl	-3.934	-0.979	7.4e-08	6.9e-06	3.4e-10	2.7e-08	1	3	2	0	23	39	19	18	1	3	3	0	19	35	16	15
ENSMUSG00000079278	Tmem233	-0.945	7.492	7.4e-08	6.9e-06	9.7e-09	5.5e-07	3552	3676	2546	3808	5995	7277	6315	6551	3836	4423	3243	4174	5052	6487	5378	5644
ENSMUSG00000087080	Gm12199	-2.232	0.351	7.5e-08	7e-06	1.3e-08	6.9e-07	17	13	3	15	50	58	52	67	18	16	5	16	42	52	44	58
ENSMUSG00000024048	Myl12a	1.147	8.422	7.8e-08	7.2e-06	6.6e-11	6.2e-09	14795	15648	11743	9977	5906	5014	6570	6058	15980	18831	14955	10937	4977	4469	5595	5219
ENSMUSG00000040430	Pitpnc1	-0.953	6.456	7.9e-08	7.3e-06	2.3e-08	1.2e-06	1976	1267	1434	1920	3031	3397	3047	3298	2134	1525	1827	2104	2554	3028	2595	2841
ENSMUSG00000049526	Tmem202	2.943	0.252	8.1e-08	7.4e-06	1.9e-08	1e-06	45	43	81	40	14	7	6	0	49	52	102	44	12	6	5	0
ENSMUSG00000040705	A930016O22Rik	-1.578	9.399	8.4e-08	7.6e-06	1.8e-13	2.8e-11	12873	8517	9313	6702	37284	26435	26300	21644	13904	10249	11861	7347	31422	23563	22397	18646
ENSMUSG00000046070	Igfals	-1.409	2.056	8.4e-08	7.6e-06	2e-07	8e-06	89	51	52	56	129	203	169	161	96	62	67	62	108	181	144	139
ENSMUSG00000033088	Triobp	-1.04	6.106	8.6e-08	7.8e-06	4.4e-09	2.7e-07	1123	1251	1068	1530	1971	2400	2914	2939	1213	1505	1361	1677	1661	2139	2482	2532
ENSMUSG00000022525	Hrasls	-1.022	4.629	8.9e-08	8e-06	2.5e-08	1.3e-06	449	321	458	571	820	1024	875	934	485	387	583	626	691	913	745	805
ENSMUSG00000034164	Emid1	-1.211	4.095	8.9e-08	8e-06	2.6e-07	9.9e-06	423	250	171	293	776	558	604	693	456	301	219	321	654	497	514	597
ENSMUSG00000024134	Six2	-1.108	3.821	9.2e-08	8.2e-06	9e-07	3e-05	277	252	318	139	491	605	545	485	299	303	404	153	414	539	464	418
ENSMUSG00000029723	Tsc22d4	1.17	5.981	9.2e-08	8.2e-06	6.8e-12	7.9e-10	2604	3024	1910	2101	1145	1000	1030	1108	2812	3639	2433	2303	965	891	877	955
ENSMUSG00000021493	Pdlim7	-0.93	8.502	9.4e-08	8.3e-06	3.7e-07	1.4e-05	8633	5866	5281	7768	14231	10726	14039	13487	9324	7059	6726	8515	11993	9561	11956	11619
ENSMUSG00000020524	Gria1	3.956	0.635	9.5e-08	8.3e-06	1.6e-14	3.1e-12	95	110	49	42	8	6	4	1	102	132	63	46	7	5	3	1
ENSMUSG00000033684	Qsox1	0.979	5.484	9.5e-08	8.3e-06	8.3e-11	7.5e-09	1663	1616	1852	1409	878	788	783	868	1796	1945	2358	1545	740	702	667	748
ENSMUSG00000029675	Eln	1.016	7.273	9.6e-08	8.3e-06	4.1e-07	1.5e-05	5070	5097	6130	6538	2305	1942	3494	3552	5476	6134	7806	7166	1942	1731	2976	3060
ENSMUSG00000023927	Satb1	-0.963	6.289	9.7e-08	8.4e-06	1.3e-09	9.2e-08	1471	1700	1365	1316	2500	3393	2720	2794	1589	2045	1738	1443	2107	3025	2316	2407
ENSMUSG00000031608	Galnt7	1.259	3.315	1e-07	8.9e-06	7.2e-08	3.2e-06	270	421	407	434	112	185	143	199	292	506	518	476	94	165	122	172
ENSMUSG00000026335	Pam	0.949	6.419	1.1e-07	9.6e-06	3.1e-09	1.9e-07	2686	3538	3108	3100	1381	1451	1814	1792	2901	4257	3958	3398	1164	1293	1545	1544
ENSMUSG00000042476	Abcb4	-0.95	6.648	1.1e-07	9.2e-06	2.6e-09	1.7e-07	1766	1774	1919	2090	2890	4234	3726	3739	1907	2135	2444	2291	2435	3774	3173	3221
ENSMUSG00000050359	Sprr1a	6.196	0.106	1.1e-07	9.1e-06	2.3e-16	5.7e-14	39	24	94	49	0	0	2	0	42	30	118	54	0	0	2	0
ENSMUSG00000069806	Cacng7	-1.176	3.122	1.1e-07	9.5e-06	1.6e-08	8.6e-07	138	128	151	171	252	339	362	375	149	154	192	187	212	302	308	323
ENSMUSG00000073730	4933415F23Rik	4.968	1.857	1.1e-07	9.6e-06	1e-25	6.5e-23	192	103	327	120	4	5	7	8	207	125	414	132	3	4	6	7
ENSMUSG00000026576	Atp1b1	0.94	7.174	1.2e-07	1e-05	1.4e-07	6e-06	5213	4130	5600	5995	2621	2048	3112	3135	5630	4970	7132	6571	2209	1825	2650	2701
ENSMUSG00000033590	Myo5c	-1.2	2.91	1.2e-07	9.8e-06	2e-07	8e-06	158	130	103	110	219	351	282	299	171	156	131	121	184	313	240	258
ENSMUSG00000085583	Gm15676	-2.657	0.73	1.2e-07	1e-05	1.9e-10	1.6e-08	4	13	18	13	49	116	80	68	5	16	23	14	41	104	68	58
ENSMUSG00000002076	Hsf2bp	4.177	1.676	1.4e-07	1.2e-05	9.4e-19	3.1e-16	72	261	154	150	3	8	9	15	78	313	196	165	2	7	8	13
ENSMUSG00000022235	Cmbl	-0.951	5.983	1.4e-07	1.2e-05	2.1e-08	1.1e-06	1416	1048	1114	1179	2519	2735	2070	1870	1529	1262	1419	1292	2123	2438	1763	1611
ENSMUSG00000025089	Gfra1	-1.179	3.008	1.4e-07	1.2e-05	3.4e-06	9.3e-05	153	195	83	111	290	354	280	303	165	234	106	122	244	316	238	261
ENSMUSG00000006221	Hspb7	2.448	9.518	1.5e-07	1.3e-05	2.8e-23	1.5e-20	34383	25617	51455	25284	5048	4778	7514	7711	37137	30828	65529	27715	4254	4259	6399	6643
ENSMUSG00000041189	Chrnb1	1.047	6.095	1.5e-07	1.2e-05	3.1e-09	2e-07	2290	3011	2851	2003	1208	980	1322	1404	2474	3623	3630	2196	1018	873	1126	1210
ENSMUSG00000060639	Hist1h4i	-1.033	4.568	1.5e-07	1.3e-05	4.8e-08	2.3e-06	542	395	340	441	912	659	958	982	585	475	433	483	769	587	816	846
ENSMUSG00000052336	Cx3cr1	2.309	0.358	1.6e-07	1.3e-05	1.2e-08	6.8e-07	56	57	53	49	4	7	17	15	61	68	67	54	3	6	15	13
ENSMUSG00000026628	Atf3	1.246	5.341	1.7e-07	1.3e-05	2.4e-05	0.0005	1438	1390	1675	1773	667	230	943	806	1553	1673	2133	1943	562	204	804	695
ENSMUSG00000038205	Prkab2	-1.358	7.904	1.7e-07	1.4e-05	4.2e-13	5.9e-11	3734	3976	2999	4125	7489	12937	8687	8916	4033	4785	3820	4522	6311	11532	7398	7681
ENSMUSG00000078915	Hsp25-ps1	1.636	1.386	1.8e-07	1.5e-05	4.1e-07	1.5e-05	97	97	128	95	37	17	49	31	105	117	163	104	31	15	42	27
ENSMUSG00000041801	Phlda3	0.992	7.698	1.9e-07	1.5e-05	6.8e-08	3.1e-06	6855	9017	8284	6319	3660	2811	4281	4577	7404	10851	10550	6927	3084	2505	3646	3943
ENSMUSG00000025735	Rhbdl1	-1.331	2.141	2e-07	1.5e-05	6.4e-06	0.00016	86	60	39	91	130	217	176	168	93	72	50	99	109	194	150	145
ENSMUSG00000026418	Tnni1	2.818	5.747	2e-07	1.6e-05	1.2e-08	6.5e-07	3740	1360	2424	2832	777	64	345	281	4039	1637	3087	3104	657	56	294	242
ENSMUSG00000026253	Chrng	1.755	1.123	2.1e-07	1.7e-05	1.6e-06	5e-05	97	97	87	71	39	12	36	18	105	116	111	78	33	10	31	15
ENSMUSG00000054675	Tmem119	1.065	3.76	2.1e-07	1.7e-05	6.2e-08	2.8e-06	487	542	505	474	222	170	275	293	526	652	643	520	187	151	234	253
ENSMUSG00000020186	Csrp2	1.034	4.045	2.3e-07	1.8e-05	4.2e-07	1.5e-05	663	487	691	592	406	222	278	281	716	586	880	649	343	198	237	242
ENSMUSG00000024063	Lbh	1.022	4.332	2.4e-07	1.9e-05	7.6e-09	4.5e-07	814	610	655	883	407	314	384	354	879	735	835	968	343	280	327	305
ENSMUSG00000030730	Atp2a1	-0.895	14.597	2.4e-07	1.8e-05	6.9e-08	3.1e-06	533770	531179	373721	474276	921877	1031982	818906	785000	576518	639224	475948	519880	776913	919881	697378	676273
ENSMUSG00000097234	Gm26518	-1.684	1.192	2.4e-07	1.8e-05	4.3e-08	2.1e-06	21	31	35	31	102	118	96	64	23	37	44	34	86	105	82	55
ENSMUSG00000034457	Eda2r	2.934	5.807	2.5e-07	1.9e-05	1.5e-27	1.4e-24	1489	3969	3265	2176	263	416	338	408	1609	4775	4157	2385	221	371	288	352
ENSMUSG00000020844	Nxn	1.308	5.926	2.6e-07	2e-05	2.5e-13	3.7e-11	2191	3211	2106	2034	909	871	950	1123	2367	3864	2683	2230	766	776	809	968
ENSMUSG00000029217	Tec	1.202	2.744	2.8e-07	2.1e-05	2.8e-07	1.1e-05	204	234	314	261	101	85	122	132	221	282	399	286	85	76	104	114
ENSMUSG00000052934	Fbxo31	-0.941	6.917	2.8e-07	2.1e-05	3.4e-08	1.7e-06	2581	2068	2507	1976	5010	5095	3773	3660	2788	2489	3193	2166	4222	4542	3213	3153
ENSMUSG00000003752	Itpkc	1.107	3.268	3e-07	2.2e-05	1e-07	4.4e-06	326	424	415	271	159	150	174	183	352	510	528	297	134	134	148	158
ENSMUSG00000023067	Cdkn1a	2.632	7.692	3e-07	2.2e-05	2.3e-27	2e-24	6897	14960	10211	7205	1815	1170	1672	1677	7450	18002	13004	7898	1530	1043	1424	1445
ENSMUSG00000028381	Ugcg	0.988	4.429	3e-07	2.2e-05	6.8e-09	4.1e-07	661	800	939	744	381	358	461	385	714	963	1195	816	321	319	393	332
ENSMUSG00000036067	Slc2a6	3.456	-0.507	3e-07	2.2e-05	2.8e-07	1.1e-05	25	40	40	15	8	2	0	0	27	48	50	17	7	2	0	0
ENSMUSG00000073155	1810058I24Rik	1.036	6.454	3e-07	2.2e-05	7.3e-09	4.4e-07	3873	3060	3605	2458	1737	1251	1568	1782	4183	3683	4591	2695	1464	1115	1335	1535
ENSMUSG00000021458	2010111I01Rik	0.946	5.238	3.1e-07	2.3e-05	6.2e-10	4.6e-08	1281	1353	1527	1308	768	605	769	699	1384	1628	1945	1434	647	539	655	602
ENSMUSG00000030732	Chrdl2	-2.403	-0.005	3.1e-07	2.3e-05	2.9e-08	1.5e-06	13	7	9	4	50	47	26	57	14	9	11	5	42	42	22	49
ENSMUSG00000030323	Ift122	1.235	4.35	3.3e-07	2.4e-05	3.1e-11	3.1e-09	568	1004	818	751	331	332	321	350	614	1208	1042	823	279	296	273	302
ENSMUSG00000037685	Atp8a1	-1.052	5.674	3.3e-07	2.4e-05	9e-09	5.2e-07	750	948	884	1083	1363	2273	1983	1979	810	1141	1126	1187	1148	2026	1689	1705
ENSMUSG00000040212	Emp3	1.027	3.961	3.3e-07	2.4e-05	1.5e-06	4.8e-05	656	471	643	520	325	175	326	297	708	567	819	570	274	156	278	256
ENSMUSG00000096146	Kcnj11	-1.029	5.173	3.3e-07	2.4e-05	2.1e-08	1.1e-06	524	683	630	779	972	1580	1440	1349	566	822	803	854	819	1409	1226	1162
ENSMUSG00000096944	Gm26722	1.027	3.98	3.3e-07	2.4e-05	4e-10	3.2e-08	561	546	654	560	292	270	302	275	606	657	833	614	246	241	257	237
ENSMUSG00000062661	Ncs1	1.044	3.881	3.5e-07	2.5e-05	6.8e-08	3.1e-06	471	606	502	596	193	319	263	279	509	729	639	653	162	285	224	240
ENSMUSG00000085795	Zfp703	0.938	5.468	3.6e-07	2.6e-05	1.1e-09	7.8e-08	1624	1648	1634	1499	976	885	772	711	1754	1983	2081	1643	823	789	657	612
ENSMUSG00000018920	Cxcl16	1.31	2.485	3.7e-07	2.6e-05	4e-06	0.00011	231	247	155	231	73	51	105	119	249	297	198	253	61	45	90	103
ENSMUSG00000027215	Cd82	1.326	4.837	3.7e-07	2.6e-05	1.9e-10	1.6e-08	941	1166	1467	918	391	323	514	564	1016	1403	1867	1006	329	288	438	486
ENSMUSG00000024219	Anks1	-0.985	4.455	3.8e-07	2.7e-05	1.3e-09	9.2e-08	406	354	381	481	788	733	808	882	439	426	485	527	664	653	688	760
ENSMUSG00000028417	Tal2	2.672	0.996	3.8e-07	2.7e-05	3.3e-10	2.7e-08	78	130	97	52	6	17	10	23	84	156	123	57	5	15	8	20
ENSMUSG00000021950	Anxa8	4.095	2.717	4e-07	2.8e-05	4.2e-21	1.9e-18	161	561	345	271	22	15	7	33	174	674	439	297	19	13	6	29
ENSMUSG00000023809	Rps6ka2	-0.896	6.855	4e-07	2.8e-05	5.4e-08	2.5e-06	2531	2256	1861	2285	3377	4892	4306	4044	2734	2715	2371	2505	2846	4361	3667	3484
ENSMUSG00000028412	Slc44a1	0.982	5.498	4e-07	2.8e-05	7.5e-09	4.5e-07	1348	2077	1660	1523	710	914	870	852	1456	2499	2114	1669	598	815	741	734
ENSMUSG00000073421	H2-Ab1	1.202	5.161	4e-07	2.8e-05	7.7e-06	0.00019	1505	1491	1338	1157	904	260	549	673	1625	1794	1704	1268	763	231	467	580
ENSMUSG00000027797	Dclk1	1.168	3.527	4.2e-07	2.9e-05	2.1e-08	1.1e-06	335	412	439	559	196	167	236	178	362	496	559	612	165	149	201	153
ENSMUSG00000041548	Hspb8	1.411	9.234	4.3e-07	2.9e-05	4.9e-14	8.9e-12	18478	32453	24618	21059	7948	8416	9992	9981	19958	39054	31352	23084	6698	7502	8509	8599
ENSMUSG00000086866	4930512H18Rik	4.13	0.871	4.3e-07	3e-05	6.3e-16	1.5e-13	62	129	122	40	4	8	4	5	67	155	154	44	3	7	3	4
ENSMUSG00000030729	Pgm2l1	-1.14	4.515	4.4e-07	3e-05	1.6e-09	1.1e-07	403	372	326	473	793	1154	762	758	435	448	415	518	668	1029	649	653
ENSMUSG00000052373	Mpp3	-1.062	3.655	4.4e-07	3e-05	1.1e-08	5.9e-07	211	202	288	197	456	497	444	479	228	243	366	216	384	443	378	413
ENSMUSG00000048772	Tmem53	1.275	2.355	4.5e-07	3e-05	6.4e-07	2.2e-05	220	241	165	156	105	82	66	70	238	289	211	171	89	73	56	60
ENSMUSG00000020810	Cygb	1.134	5.148	4.6e-07	3.1e-05	7.6e-10	5.6e-08	1668	1328	1391	974	738	526	594	584	1801	1598	1771	1068	622	469	506	503
ENSMUSG00000015846	Rxra	-0.892	6.912	4.8e-07	3.2e-05	3.1e-08	1.5e-06	2214	2245	2133	2714	3567	5137	4233	4327	2391	2702	2717	2975	3006	4579	3605	3728
ENSMUSG00000022946	Dopey2	-0.955	4.658	5e-07	3.4e-05	6e-07	2.1e-05	479	458	354	604	727	1106	959	879	517	551	451	662	612	986	817	757
ENSMUSG00000031394	Opn1mw	4.07	-0.713	5.1e-07	3.4e-05	6.3e-09	3.9e-07	33	20	39	13	0	4	0	1	36	24	49	14	0	4	0	1
ENSMUSG00000005087	Cd44	1.326	4.568	5.4e-07	3.6e-05	9e-10	6.5e-08	887	655	1024	1158	396	246	461	382	958	789	1304	1269	334	219	393	329
ENSMUSG00000021765	Fst	1.23	4.108	5.4e-07	3.6e-05	2.6e-08	1.3e-06	631	852	536	633	304	174	354	298	682	1025	683	694	256	155	302	257
ENSMUSG00000074217	2210011C24Rik	-1.233	2.416	5.5e-07	3.6e-05	1.7e-07	7.2e-06	111	73	76	89	217	176	189	239	120	88	97	98	183	157	161	206
ENSMUSG00000007041	Clic1	1.01	5.175	5.6e-07	3.7e-05	8.3e-07	2.8e-05	1454	1137	1562	1161	699	401	761	779	1570	1368	1989	1273	589	357	648	671
ENSMUSG00000032402	Smad3	-1.09	6.479	5.6e-07	3.7e-05	6.3e-08	2.9e-06	1280	1448	1308	2256	2528	3354	3759	3754	1383	1743	1666	2472	2130	2990	3201	3234
ENSMUSG00000038451	Spsb2	1.939	3.011	5.6e-07	3.7e-05	4.8e-13	6.5e-11	310	402	466	211	87	86	73	116	335	483	592	232	73	77	62	100
ENSMUSG00000101746	RP23-326H11.1	2.323	0.182	5.8e-07	3.7e-05	3.5e-07	1.3e-05	51	43	55	39	17	5	3	13	55	52	70	43	15	4	2	11
ENSMUSG00000027107	Chrna1	1.769	6.063	5.9e-07	3.8e-05	7.4e-17	2e-14	2339	3457	3689	1905	865	657	944	876	2526	4160	4697	2088	729	585	804	755
ENSMUSG00000029223	Uchl1	3.718	4.423	5.9e-07	3.8e-05	5.8e-28	5.5e-25	884	1867	947	670	126	44	81	80	955	2245	1207	735	107	39	69	69
ENSMUSG00000032177	Pde4a	-1.273	5.474	5.9e-07	3.8e-05	3e-08	1.5e-06	921	542	474	935	1281	1618	2012	2025	994	653	604	1025	1079	1442	1714	1745
ENSMUSG00000078771	Evi2a	1.244	2.335	6.2e-07	4e-05	1.9e-05	0.00042	172	212	225	157	102	40	101	81	186	255	286	172	86	35	86	70
ENSMUSG00000100410	RP24-121M11.1	1.901	2.507	6.4e-07	4.1e-05	3.5e-12	4.2e-10	274	208	156	331	72	58	68	60	296	251	199	363	61	52	58	52
ENSMUSG00000001027	Scn4a	-0.876	8.081	6.5e-07	4.1e-05	4.4e-08	2.1e-06	5347	5420	5292	5028	7917	12023	9628	9125	5775	6523	6740	5512	6672	10717	8199	7861
ENSMUSG00000024617	Camk2a	-0.865	8.39	6.6e-07	4.2e-05	1.7e-07	7e-06	6549	6584	5509	7598	10433	14652	11509	11203	7073	7923	7016	8328	8792	13061	9801	9651
ENSMUSG00000025172	Ankrd2	2.626	8.008	6.7e-07	4.3e-05	7.7e-22	3.9e-19	15504	6688	16982	9696	1922	1335	2304	2357	16745	8049	21626	10628	1620	1190	1962	2031
ENSMUSG00000022505	Emp2	0.963	4.533	6.9e-07	4.4e-05	3.5e-08	1.7e-06	892	970	672	829	447	355	426	497	963	1167	856	909	377	316	363	428
ENSMUSG00000030399	Ckm	-0.859	14.45	6.9e-07	4.3e-05	4e-07	1.5e-05	568417	390104	360910	436997	897783	752106	784345	750939	613939	469453	459633	479017	756608	670407	667946	646930
ENSMUSG00000028841	Cnksr1	1.279	5.925	7.2e-07	4.5e-05	3e-11	3e-09	2182	2063	3199	2036	1232	764	958	953	2357	2483	4073	2232	1039	681	816	821
ENSMUSG00000075232	Amd1	-0.973	6.35	7.8e-07	4.9e-05	9.6e-07	3.2e-05	1374	1165	1331	2205	2515	3539	2893	2980	1484	1403	1695	2417	2119	3155	2464	2567
ENSMUSG00000007682	Dio2	2.199	2.799	7.9e-07	4.9e-05	8.1e-14	1.4e-11	395	163	290	391	55	61	81	73	426	197	370	428	46	54	69	63
ENSMUSG00000042363	Lgalsl	-0.957	5.873	8.1e-07	5e-05	3.2e-07	1.2e-05	987	965	959	1487	1614	2382	2357	2183	1066	1161	1222	1630	1360	2123	2007	1881
ENSMUSG00000043439	E130012A19Rik	-1.899	0.789	8.1e-07	5e-05	3.9e-08	1.9e-06	21	14	24	20	104	78	57	57	23	17	30	22	88	70	48	49
ENSMUSG00000006517	Mvd	1.097	3.103	8.2e-07	5.1e-05	1.1e-07	4.5e-06	375	277	352	272	171	129	146	151	405	334	448	298	144	115	124	130
ENSMUSG00000026479	Lamc2	1.544	2.329	8.2e-07	5e-05	4.2e-07	1.5e-05	143	178	233	252	73	37	102	64	155	215	296	276	62	33	87	55
ENSMUSG00000079620	Muc4	-2.257	0.029	8.5e-07	5.2e-05	2.6e-08	1.3e-06	13	8	4	12	49	55	33	44	14	10	6	13	41	49	28	38
ENSMUSG00000087408	Cers1	-1.205	3.215	8.5e-07	5.2e-05	3.2e-06	9.1e-05	151	165	88	214	252	403	393	377	163	199	113	234	212	359	335	325
ENSMUSG00000036594	H2-Aa	1.242	5.128	8.6e-07	5.2e-05	6.3e-06	0.00016	1570	1372	1323	1142	923	251	544	568	1696	1651	1685	1252	779	223	463	489
ENSMUSG00000036745	Ttll7	-0.949	6.403	8.6e-07	5.2e-05	7.1e-08	3.2e-06	1270	1527	1835	1739	2594	3925	2876	2904	1372	1838	2337	1906	2186	3499	2449	2502
ENSMUSG00000026603	Smyd2	-0.872	7.414	8.7e-07	5.2e-05	3.3e-07	1.2e-05	4234	3395	3093	2581	6819	6097	5843	5582	4573	4085	3939	2829	5747	5435	4976	4809
ENSMUSG00000020792	Exoc7	-0.885	6.13	9.7e-07	5.8e-05	1.2e-08	6.5e-07	1489	1315	1384	1242	2051	2859	2587	2530	1608	1582	1762	1362	1728	2549	2203	2180
ENSMUSG00000026353	Ubxn4	0.864	6.736	9.9e-07	6e-05	5e-08	2.3e-06	3493	3674	4760	3247	2106	2136	1987	2109	3773	4421	6061	3559	1775	1904	1692	1817
ENSMUSG00000024713	Pcsk5	1.037	3.453	1e-06	6.2e-05	2.9e-07	1.1e-05	406	340	463	402	170	157	242	216	438	409	589	441	143	140	206	186
ENSMUSG00000025791	Pgm2	-0.853	10.346	1e-06	6e-05	5e-08	2.3e-06	26549	29611	21238	25008	47067	51316	43833	42710	28675	35634	27048	27413	39666	45742	37328	36794
ENSMUSG00000042700	Sipa1l1	-1.214	4.242	1e-06	6.2e-05	3e-08	1.5e-06	255	299	255	447	514	890	766	744	276	360	325	490	433	794	652	641
ENSMUSG00000015755	Tab2	-0.864	6.813	1.1e-06	6.4e-05	2.9e-08	1.5e-06	2143	1988	2034	2634	3618	4525	3866	4006	2315	2392	2590	2887	3049	4034	3292	3451
ENSMUSG00000020747	2310067B10Rik	-0.868	6.564	1.1e-06	6.6e-05	8.4e-08	3.7e-06	1827	2026	1498	2039	2785	3404	3642	3653	1973	2438	1908	2235	2347	3034	3102	3147
ENSMUSG00000026956	Uap1l1	1.581	3.603	1.1e-06	6.6e-05	3.6e-10	2.9e-08	622	491	572	305	204	107	181	174	672	591	728	335	172	95	154	150
ENSMUSG00000031007	Atp6ap2	0.909	4.977	1.1e-06	6.5e-05	3.3e-08	1.6e-06	875	1136	1338	1173	591	568	609	641	945	1367	1704	1286	498	506	519	552
ENSMUSG00000032366	Tpm1	-0.842	14.34	1.1e-06	6.3e-05	9e-07	3e-05	504246	372167	312525	450239	793419	656381	739393	749085	544629	447868	398013	493532	668655	585080	629665	645333
ENSMUSG00000101304	Plet1os	-1.472	3.367	1.1e-06	6.6e-05	4.2e-07	1.5e-05	266	104	102	129	498	488	351	333	287	126	131	142	420	435	299	287
ENSMUSG00000038387	Rras	1.332	5.526	1.2e-06	6.9e-05	1.8e-12	2.4e-10	2203	2213	1525	1322	811	641	742	691	2379	2663	1942	1449	684	571	632	595
ENSMUSG00000032501	Trib1	0.898	5.303	1.3e-06	7.7e-05	2.7e-08	1.4e-06	1665	1493	1378	1121	822	776	745	693	1798	1797	1755	1229	693	692	634	597
ENSMUSG00000085162	Gm12295	7.45	-1.032	1.3e-06	7.7e-05	5.2e-11	5e-09	28	13	8	37	0	0	0	0	30	16	11	40	0	0	0	0
ENSMUSG00000010936	Vac14	0.897	5.149	1.4e-06	8e-05	3e-08	1.5e-06	1283	1439	1366	992	617	729	710	671	1386	1731	1740	1088	520	650	605	578
ENSMUSG00000029683	Lmod2	1.467	7.815	1.4e-06	8e-05	8.5e-10	6.2e-08	10339	10407	10008	5736	4989	2376	2851	2980	11167	12523	12745	6288	4205	2118	2428	2567
ENSMUSG00000052459	Atp6v1a	0.881	5.472	1.4e-06	8.1e-05	6.4e-09	3.9e-07	1417	1764	1746	1408	909	860	867	805	1531	2123	2223	1544	766	767	738	693
ENSMUSG00000091996	BC049352	-2.721	-0.418	1.4e-06	8.3e-05	3.9e-06	0.00011	9	2	0	9	28	53	24	33	10	3	0	10	23	48	20	28
ENSMUSG00000048546	Tob2	-1.51	6.78	1.5e-06	8.3e-05	2.3e-14	4.3e-12	1310	1564	1760	1668	3222	6310	4240	4178	1415	1882	2241	1828	2715	5625	3611	3599
ENSMUSG00000030208	Emp1	1.334	6.999	1.6e-06	9.1e-05	6e-11	5.7e-09	4075	4245	5102	6780	1778	1481	2273	2483	4401	5109	6497	7432	1498	1320	1936	2139
ENSMUSG00000085289	Gm15337	-1.505	1.278	1.6e-06	8.8e-05	2.5e-06	7.5e-05	33	42	17	46	80	101	102	108	36	50	22	50	67	90	87	93
ENSMUSG00000020821	Kif1c	-0.835	9.55	1.7e-06	9.3e-05	9.3e-08	4e-06	14783	14551	14500	15609	24182	32968	24013	24860	15967	17511	18467	17110	20379	29387	20449	21417
ENSMUSG00000022723	Crybg3	-0.906	4.798	1.7e-06	9.3e-05	3.3e-07	1.2e-05	452	504	514	663	802	1198	954	1043	488	607	655	726	676	1068	812	899
ENSMUSG00000026100	Mstn	-2.547	4.792	1.7e-06	9.3e-05	1.6e-25	1e-22	244	175	235	240	1037	2112	1038	1035	263	211	299	263	874	1883	884	891
ENSMUSG00000031147	Magix	-1.578	3.741	1.7e-06	9.6e-05	4.6e-09	2.9e-07	261	127	123	228	471	401	599	737	282	153	158	250	397	357	510	635
ENSMUSG00000037991	Rmi2	-1.886	1.514	1.7e-06	9.3e-05	9.9e-07	3.3e-05	41	26	13	53	89	93	151	159	44	32	17	58	75	83	129	137
ENSMUSG00000046805	Mpeg1	1.662	3.058	1.7e-06	9.4e-05	7.1e-11	6.6e-09	278	417	446	236	126	98	127	85	300	501	567	259	106	87	108	73
ENSMUSG00000048416	Mlf1	-1.191	7.704	1.7e-06	9.7e-05	7.6e-10	5.6e-08	4124	2826	3044	4024	7993	10683	6448	6869	4454	3401	3877	4411	6736	9523	5491	5917
ENSMUSG00000043644	0610009L18Rik	-1.092	4.206	1.8e-06	0.0001	1.4e-06	4.4e-05	506	250	250	293	786	556	709	716	546	301	319	321	663	495	604	617
ENSMUSG00000000555	Itga5	0.9	4.936	1.9e-06	0.0001	5.9e-07	2.1e-05	1115	821	1257	1191	508	516	714	612	1204	988	1601	1305	428	460	608	527
ENSMUSG00000035352	Ccl12	3.285	0.355	1.9e-06	0.00011	2.1e-06	6.2e-05	75	60	75	22	0	2	18	3	81	72	95	24	0	2	16	2
ENSMUSG00000044734	Serpinb1a	3.272	5.305	1.9e-06	0.0001	1.3e-29	1.4e-26	1389	1400	3351	1736	181	145	218	271	1501	1685	4266	1903	152	129	186	234
ENSMUSG00000050812	AI314180	-0.868	7.918	1.9e-06	0.0001	1.4e-07	6e-06	4367	4594	4787	5150	7503	11166	7990	7830	4717	5529	6097	5645	6323	9953	6804	6745
ENSMUSG00000005958	Ephb3	1.387	2.834	2e-06	0.00011	1.6e-05	0.00035	311	339	215	255	93	43	157	135	336	408	274	280	78	38	134	117
ENSMUSG00000026208	Des	0.906	12.048	2e-06	0.00011	1e-07	4.3e-06	168192	150241	179897	111176	89963	76609	79578	79012	181662	180801	229105	121867	75817	68287	67768	68068
ENSMUSG00000029810	Tmem176b	1.589	5.712	2e-06	0.00011	5e-13	6.7e-11	1993	2923	2313	1431	861	501	794	723	2153	3517	2946	1569	726	446	676	623
ENSMUSG00000042359	Osbpl6	-1.374	5.046	2e-06	0.00011	2e-10	1.7e-08	540	514	341	634	984	1809	1220	1243	583	618	435	695	829	1613	1039	1071
ENSMUSG00000019933	2310015B20Rik	-1.184	5.537	2.1e-06	0.00011	8.1e-09	4.7e-07	819	576	703	1033	1764	1244	2064	2039	885	694	895	1132	1487	1109	1758	1757
ENSMUSG00000030616	Sytl2	-1.022	3.31	2.1e-06	0.00011	1.6e-06	4.9e-05	150	210	150	209	288	414	420	340	162	253	192	229	242	369	358	293
ENSMUSG00000021973	Micu2	0.851	5.967	2.2e-06	0.00012	7.7e-08	3.4e-06	2046	2304	2560	1957	1044	1228	1410	1233	2210	2772	3260	2145	880	1095	1201	1062
ENSMUSG00000023913	Pla2g7	-0.921	4.351	2.2e-06	0.00012	1.6e-08	8.5e-07	431	319	371	434	701	740	742	758	465	384	472	476	591	660	632	653
ENSMUSG00000026548	Slamf9	1.626	1.027	2.2e-06	0.00012	4.1e-06	0.00011	87	73	106	55	35	14	32	23	94	88	134	61	30	12	27	20
ENSMUSG00000042903	Foxo4	-0.837	7.229	2.2e-06	0.00011	3.3e-08	1.6e-06	2950	3082	2713	3138	5108	6319	4811	4989	3186	3709	3455	3440	4305	5633	4097	4298
ENSMUSG00000061086	Myl4	2.038	4.893	2.2e-06	0.00011	1.1e-19	4.2e-17	1135	1968	928	1221	388	258	312	320	1226	2367	1182	1339	327	230	266	276
ENSMUSG00000021996	Esd	0.988	6.492	2.3e-06	0.00012	7.4e-09	4.4e-07	2803	3832	3962	2597	1775	1545	1712	1619	3028	4611	5045	2847	1496	1377	1458	1395
ENSMUSG00000060961	Slc4a4	-1.244	4.319	2.3e-06	0.00012	7.3e-09	4.4e-07	270	282	289	465	683	1043	657	712	292	340	368	509	575	930	559	613
ENSMUSG00000027562	Car2	-1.128	2.529	2.4e-06	0.00013	6.5e-06	0.00017	112	90	73	123	161	208	252	248	121	108	93	135	135	185	215	214
ENSMUSG00000030727	Rabep2	-1.68	8.729	2.4e-06	0.00013	5.8e-14	1e-11	6905	6348	4903	4129	24173	20216	14440	12572	7458	7639	6245	4526	20372	18020	12297	10830
ENSMUSG00000038663	Fsd2	-0.873	7.4	2.4e-06	0.00013	1.3e-06	4.1e-05	3161	2798	3002	4203	4581	7137	6123	6274	3414	3367	3823	4607	3860	6362	5214	5405
ENSMUSG00000079243	Xirp1	1.709	7.573	2.4e-06	0.00013	7.1e-12	8.1e-10	6396	5584	9711	10483	1833	1709	3123	3179	6908	6720	12367	11491	1544	1523	2660	2739
ENSMUSG00000020623	Map2k6	-1.098	4.345	2.5e-06	0.00013	1.1e-06	3.6e-05	474	288	233	432	661	982	699	709	512	347	297	473	557	876	595	611
ENSMUSG00000025213	Kazald1	-1.171	3.898	2.5e-06	0.00013	3.3e-07	1.2e-05	315	326	186	182	716	583	504	470	340	392	238	200	604	520	429	405
ENSMUSG00000029168	Dpysl5	-1.671	0.842	2.5e-06	0.00013	5.5e-07	1.9e-05	26	27	24	15	55	104	68	69	28	32	31	17	46	93	58	59
ENSMUSG00000085604	Dhx58os	3.139	-0.647	2.5e-06	0.00013	3.3e-09	2.1e-07	26	23	24	33	6	2	1	2	28	28	31	36	5	2	1	2
ENSMUSG00000051236	Msrb3	-0.828	6.916	2.6e-06	0.00013	9.6e-07	3.2e-05	2282	2317	2035	2974	3501	4970	4162	4418	2465	2788	2592	3260	2950	4430	3544	3806
ENSMUSG00000011148	Adssl1	-0.823	9.653	2.7e-06	0.00014	3.2e-08	1.6e-06	17903	16458	15931	13872	28000	30723	27937	26860	19337	19806	20289	15206	23597	27386	23791	23140
ENSMUSG00000027654	Fam83d	-1.8	2.53	2.9e-06	0.00015	1.4e-09	9.9e-08	74	103	49	57	181	182	297	328	80	123	63	63	152	162	253	283
ENSMUSG00000036242	3632451O06Rik	1.142	3.088	3e-06	0.00015	3e-07	1.1e-05	280	418	324	253	159	160	142	116	302	503	413	277	134	143	121	100
ENSMUSG00000038555	Reep2	2.086	0.255	3e-06	0.00015	2.5e-07	9.7e-06	47	66	49	32	15	12	6	12	51	79	62	35	13	11	5	10
ENSMUSG00000025991	Cps1	-4.147	-1.44	3.1e-06	0.00016	1.2e-08	6.5e-07	0	1	2	1	25	9	18	17	0	1	2	1	21	8	15	15
ENSMUSG00000040322	Slc25a24	1.11	3.582	3.1e-06	0.00016	3.5e-07	1.3e-05	304	479	521	485	171	184	263	211	329	576	663	532	144	164	224	182
ENSMUSG00000027524	Edn3	-1.728	0.662	3.2e-06	0.00016	5e-06	0.00013	20	28	7	24	47	72	75	70	22	33	10	26	39	64	64	60
ENSMUSG00000028111	Ctsk	0.887	4.84	3.2e-06	0.00016	1.7e-06	5.3e-05	1198	991	855	1045	548	387	644	630	1294	1193	1089	1145	462	345	549	543
ENSMUSG00000027978	Prss12	1.405	2.164	3.3e-06	0.00017	2.5e-05	0.00051	152	224	159	165	47	33	73	112	164	269	203	181	39	29	62	97
ENSMUSG00000021759	Ppap2a	0.843	5.739	3.4e-06	0.00017	1.8e-07	7.5e-06	1811	1953	1991	1801	957	848	1144	1265	1956	2350	2535	1974	806	756	974	1090
ENSMUSG00000022454	Nell2	-5.329	-1.775	3.4e-06	0.00017	2.2e-08	1.1e-06	0	0	1	0	12	5	16	21	0	0	1	0	10	4	14	18
ENSMUSG00000022665	Ccdc80	0.937	6.247	3.4e-06	0.00017	2.6e-08	1.3e-06	2644	2156	3542	2657	1516	1470	1409	1350	2856	2595	4510	2913	1278	1310	1200	1163
ENSMUSG00000025348	Itga7	0.816	6.943	3.4e-06	0.00017	2.9e-07	1.1e-05	4016	4372	5356	3561	2380	2582	2406	2459	4338	5261	6821	3904	2006	2302	2049	2118
ENSMUSG00000044177	Wfikkn2	-1.001	3.288	3.4e-06	0.00017	1.4e-05	0.00032	205	244	116	150	337	374	389	333	221	293	149	165	284	333	331	287
ENSMUSG00000085438	1700020I14Rik	-0.806	9.199	3.4e-06	0.00017	1.6e-06	4.9e-05	11392	10502	11158	14160	16614	24801	20573	20575	12304	12638	14210	15521	14001	22107	17520	17725
ENSMUSG00000025232	Hexa	0.828	6.258	3.5e-06	0.00017	2.2e-07	8.6e-06	2729	2434	3033	2594	1694	1197	1626	1560	2948	2929	3862	2844	1428	1067	1385	1344
ENSMUSG00000075707	Dio3	2.168	0.894	3.5e-06	0.00017	8.3e-09	4.9e-07	102	65	103	44	13	17	18	22	110	78	131	49	11	15	15	19
ENSMUSG00000006356	Crip2	0.851	6.374	3.6e-06	0.00017	2.3e-06	6.8e-05	3227	3417	2732	2387	1954	1207	1744	1618	3485	4112	3480	2617	1647	1076	1485	1394
ENSMUSG00000058070	Eml1	-0.814	6.62	3.6e-06	0.00018	5.6e-06	0.00015	2092	1747	1510	2521	2883	3903	3429	3618	2260	2103	1924	2763	2429	3479	2920	3117
ENSMUSG00000016559	H3f3b	0.81	7.043	3.7e-06	0.00018	5.2e-07	1.8e-05	4350	5024	5135	4010	2957	2117	2824	2664	4698	6046	6539	4396	2492	1887	2405	2295
ENSMUSG00000021565	Slc6a19	3.236	-0.149	3.7e-06	0.00018	9.7e-09	5.5e-07	45	28	62	22	5	4	0	7	49	34	78	24	4	4	0	6
ENSMUSG00000034993	Vat1	0.842	5.548	3.7e-06	0.00018	7.6e-07	2.6e-05	1779	1521	1909	1404	1031	710	998	951	1921	1830	2431	1539	869	633	850	819
ENSMUSG00000037977	6430571L13Rik	-1.458	5.547	3.7e-06	0.00018	5.3e-10	4e-08	915	568	466	805	1284	2584	1830	1867	988	684	594	882	1082	2304	1558	1608
ENSMUSG00000043415	Otud1	1.457	6.796	3.8e-06	0.00018	1.3e-08	7e-07	3672	4399	6181	3714	1575	827	2031	2109	3966	5294	7871	4071	1327	737	1730	1817
ENSMUSG00000064280	Ccdc146	-1.221	1.983	3.8e-06	0.00018	1.1e-05	0.00025	84	40	56	80	134	184	146	142	91	49	71	87	113	164	124	122
ENSMUSG00000024349	Tmem173	1.083	2.738	3.9e-06	0.00019	1.2e-05	0.00027	283	213	255	233	120	70	137	138	306	256	325	256	101	62	117	119
ENSMUSG00000029802	Abcg2	0.874	4.797	3.9e-06	0.00019	2.3e-08	1.2e-06	867	979	1107	1003	502	607	557	492	937	1178	1409	1099	423	541	474	424
ENSMUSG00000043795	Prr33	-0.804	7.492	3.9e-06	0.00018	1.6e-06	4.9e-05	4044	3251	2835	4334	6516	6946	5780	6019	4368	3913	3611	4751	5491	6192	4922	5185
ENSMUSG00000086327	Slfn5os	-1.603	0.946	3.9e-06	0.00019	2.6e-07	1e-05	20	34	27	22	93	74	87	61	22	41	34	24	79	66	74	52
ENSMUSG00000021814	Anxa7	1.452	6.641	4.1e-06	0.00019	1.5e-12	1.9e-10	2969	4701	5282	3163	1819	1525	1279	1268	3207	5657	6726	3467	1533	1359	1089	1092
ENSMUSG00000026459	Myog	1.409	5.682	4.1e-06	0.0002	8e-08	3.5e-06	1663	1748	2060	2744	641	397	1073	983	1796	2104	2623	3007	540	353	914	847
ENSMUSG00000020386	Sar1b	-0.809	8.322	4.2e-06	0.0002	5.4e-07	1.9e-05	5736	7523	5953	6453	10401	13670	10410	10491	6195	9053	7582	7073	8765	12185	8865	9038
ENSMUSG00000032495	Lrrc2	0.861	6.471	4.2e-06	0.0002	6.4e-07	2.2e-05	2773	2991	3993	2854	2022	1388	1707	1828	2995	3599	5085	3128	1704	1237	1454	1575
ENSMUSG00000032374	Plod2	1.627	4.024	4.3e-06	0.0002	3.1e-12	3.8e-10	686	419	665	923	175	196	229	271	741	505	847	1011	147	175	195	234
ENSMUSG00000050211	Pla2g4e	-0.871	4.816	4.3e-06	0.0002	1.6e-07	6.6e-06	523	608	517	546	979	1261	860	915	565	731	659	599	825	1124	732	788
ENSMUSG00000037902	Sirpa	0.867	4.644	4.5e-06	0.00021	1.3e-06	4.2e-05	823	982	1000	746	534	358	521	534	889	1181	1273	818	450	319	444	460
ENSMUSG00000028840	Zfp593	0.975	3.375	4.6e-06	0.00021	3.6e-07	1.3e-05	362	358	457	325	202	167	195	201	391	431	582	356	170	149	166	173
ENSMUSG00000022791	Tnk2	-0.844	5.445	4.7e-06	0.00022	6.5e-08	3e-06	891	792	835	920	1295	1420	1703	1751	962	953	1064	1008	1091	1266	1450	1509
ENSMUSG00000024846	Cst6	1.843	4.826	4.7e-06	0.00022	1.3e-13	2.2e-11	1196	1448	1580	647	392	237	377	352	1292	1742	2012	710	331	211	321	303
ENSMUSG00000075595	Zfp652	-0.814	6.515	4.7e-06	0.00022	6.6e-07	2.3e-05	1746	1684	1718	2168	2541	3692	3281	3352	1886	2027	2188	2376	2141	3291	2794	2888
ENSMUSG00000003363	Pld3	0.866	4.723	4.8e-06	0.00022	7.9e-07	2.7e-05	1032	1026	1026	665	559	476	496	527	1115	1234	1306	729	471	424	422	454
ENSMUSG00000017765	Slc12a4	1.098	4.802	4.8e-06	0.00022	1.5e-09	1.1e-07	1066	1353	1008	753	497	506	458	492	1151	1628	1284	826	419	451	390	424
ENSMUSG00000052397	Ezr	1.103	2.53	4.8e-06	0.00022	1.5e-06	4.7e-05	185	244	239	186	115	85	87	110	200	293	304	204	97	76	74	95
ENSMUSG00000068551	Zfp467	-0.93	3.749	4.9e-06	0.00022	4.6e-06	0.00012	342	268	191	217	503	526	488	423	369	323	244	238	424	469	416	364
ENSMUSG00000039745	Htatip2	1.056	3.486	5e-06	0.00023	5.5e-06	0.00014	388	434	500	332	289	194	169	143	419	522	636	364	244	173	144	123
ENSMUSG00000046480	Scn4b	-0.792	8.623	5e-06	0.00023	2.2e-06	6.7e-05	8379	7011	6901	9577	11214	13993	14918	15059	9050	8437	8789	10498	9450	12473	12704	12973
ENSMUSG00000047407	Tgif1	1.373	3.045	5e-06	0.00023	5.5e-07	1.9e-05	235	327	428	306	96	78	163	163	254	394	544	335	81	69	139	141
ENSMUSG00000055214	Pld5	-1.267	1.761	5e-06	0.00023	3.1e-05	0.00063	42	57	33	84	124	161	116	122	46	69	43	92	104	144	99	105
ENSMUSG00000000031	H19	0.805	11.703	5.1e-06	0.00023	6.7e-07	2.3e-05	123062	144103	93939	107073	64929	64870	69104	69104	132918	173414	119635	117369	54719	57823	58849	59533
ENSMUSG00000037151	Lrrc20	-0.803	7.168	5.1e-06	0.00023	1.8e-06	5.6e-05	2762	2539	2844	3418	4093	6233	4952	4895	2983	3056	3622	3747	3449	5556	4217	4217
ENSMUSG00000034055	Phka1	-1.26	8.993	5.2e-06	0.00023	1.4e-11	1.4e-09	8089	7871	7832	9345	18717	27726	17014	15876	8737	9472	9975	10243	15774	24715	14489	13677
ENSMUSG00000060036	Rpl3	0.8	6.984	5.2e-06	0.00023	3.9e-06	0.00011	4038	4784	5207	3704	3233	2253	2242	2457	4362	5757	6631	4060	2725	2008	1909	2117
ENSMUSG00000074093	Svip	-0.878	4.409	5.3e-06	0.00024	4.2e-07	1.5e-05	436	439	354	421	660	950	666	756	471	528	451	461	556	847	567	651
ENSMUSG00000073139	BC023829	-0.876	4.431	5.4e-06	0.00024	1.5e-06	4.7e-05	401	467	318	490	617	869	794	795	433	562	406	537	520	775	676	685
ENSMUSG00000020782	Llgl2	-1.043	2.845	5.5e-06	0.00024	1.2e-07	5.2e-06	141	120	126	129	249	282	269	262	152	145	160	141	210	251	229	226
ENSMUSG00000024610	Cd74	1.206	6.458	5.5e-06	0.00024	2.1e-05	0.00046	4103	3256	3394	2768	2230	582	1563	1486	4431	3918	4322	3034	1880	518	1331	1280
ENSMUSG00000060512	0610040J01Rik	-1.905	1.546	5.5e-06	0.00024	8.9e-08	3.9e-06	29	20	30	56	87	98	174	146	31	25	38	61	73	87	149	126
ENSMUSG00000074001	Klhl40	0.792	7.739	5.5e-06	0.00024	2.2e-06	6.6e-05	7023	6311	9348	7204	4269	3609	4698	4689	7585	7595	11904	7897	3598	3217	4001	4040
ENSMUSG00000090625	Gm20721	-0.842	5.757	5.5e-06	0.00024	3.7e-06	0.0001	1057	1343	1114	755	2158	2052	1806	1642	1142	1616	1419	828	1819	1829	1538	1414
ENSMUSG00000034675	Dbn1	0.879	4.492	5.6e-06	0.00024	1.2e-05	0.00028	873	687	773	871	509	269	496	469	943	827	984	955	429	239	423	404
ENSMUSG00000016256	Ctsz	0.82	5.817	5.7e-06	0.00025	7.6e-06	0.00019	2248	1759	2129	1796	1349	764	1154	1224	2428	2117	2711	1969	1137	681	983	1055
ENSMUSG00000029664	Tfpi2	1.791	0.605	5.7e-06	0.00025	1.2e-07	5.2e-06	53	46	71	72	14	16	18	22	57	56	90	79	12	14	15	19
ENSMUSG00000035621	Midn	0.818	5.841	5.7e-06	0.00025	4.8e-06	0.00013	1772	1760	2303	2226	1198	817	1333	1226	1914	2118	2932	2440	1010	728	1135	1056
ENSMUSG00000097296	Gm26532	1.302	1.727	5.7e-06	0.00025	1.9e-05	0.00042	145	125	120	113	43	27	73	60	157	150	153	124	36	24	63	52
ENSMUSG00000068373	D430041D05Rik	-1.541	2.147	5.8e-06	0.00025	3.6e-08	1.7e-06	61	70	59	58	105	239	197	182	66	84	75	64	88	213	168	157
ENSMUSG00000050390	C77080	1.042	2.875	6e-06	0.00026	1.9e-07	7.7e-06	260	268	249	298	136	119	141	125	281	322	317	327	115	106	120	108
ENSMUSG00000032181	Scg3	1.267	1.824	6.1e-06	0.00026	8.9e-05	0.0015	158	117	145	117	41	28	79	74	170	141	184	128	34	25	68	64
ENSMUSG00000046841	Ckap4	0.879	5.254	6.1e-06	0.00026	7.2e-06	0.00018	1312	1104	1559	1466	622	526	939	871	1417	1329	1985	1607	524	469	800	751
ENSMUSG00000021456	Fbp2	-1.271	6.949	6.2e-06	0.00027	1.4e-08	7.8e-07	2905	1411	1550	2119	6356	3899	4651	4370	3137	1699	1975	2323	5357	3475	3961	3765
ENSMUSG00000027864	Ptgfrn	0.991	5.784	6.2e-06	0.00027	2.9e-08	1.5e-06	1567	2590	1938	1983	859	936	1134	1136	1693	3116	2468	2174	724	834	966	979
ENSMUSG00000034361	Cpne2	3.54	6.016	6.2e-06	0.00027	5.7e-34	8.2e-31	2246	5720	3184	1975	252	255	292	329	2426	6882	4055	2165	212	227	249	284
ENSMUSG00000060716	Plekhh1	2.784	1.569	6.2e-06	0.00027	6.2e-11	5.8e-09	69	214	130	132	17	23	31	7	75	257	166	145	14	21	27	6
ENSMUSG00000053113	Socs3	1.582	3.879	6.3e-06	0.00027	2.8e-12	3.4e-10	546	449	877	542	225	164	233	184	590	541	1116	594	190	146	199	158
ENSMUSG00000003762	Adck4	0.998	3.333	6.4e-06	0.00027	5.2e-05	0.00097	392	333	427	316	251	223	147	113	423	401	543	346	212	199	125	97
ENSMUSG00000018339	Gpx3	-0.797	8.688	6.6e-06	0.00028	2.4e-06	7.2e-05	9351	7100	9389	7412	17520	14721	12865	12653	10100	8544	11957	8125	14765	13122	10956	10900
ENSMUSG00000041476	Smpx	0.784	8.291	6.6e-06	0.00028	9.9e-08	4.3e-06	10615	11347	11919	9843	6385	5734	6920	6347	11465	13655	15179	10790	5381	5111	5893	5468
ENSMUSG00000093593	Gm20683	-1.255	1.794	6.6e-06	0.00028	1.1e-06	3.7e-05	65	41	58	59	119	116	151	148	70	50	74	65	100	103	129	128
ENSMUSG00000023004	Tuba1b	0.884	6.361	6.7e-06	0.00028	4.3e-06	0.00012	2991	2327	3496	2941	1489	1104	1974	1802	3231	2801	4452	3224	1255	984	1681	1553
ENSMUSG00000032060	Cryab	1.408	10.078	6.7e-06	0.00028	1e-10	9.2e-09	48205	27620	56303	41096	13915	12693	19788	18886	52065	33239	71703	45048	11727	11314	16852	16270
ENSMUSG00000039476	Prrx2	1.119	2.464	6.7e-06	0.00028	2.5e-06	7.5e-05	256	163	181	218	88	81	110	97	276	197	231	239	74	72	94	84
ENSMUSG00000044827	Tlr1	2.966	-0.664	6.8e-06	0.00029	2.4e-07	9.4e-06	33	23	34	13	4	1	4	5	36	28	43	14	3	1	3	4
ENSMUSG00000037016	Frem2	1.355	2.356	7e-06	0.00029	2.9e-07	1.1e-05	189	276	176	154	57	84	91	78	204	331	225	169	48	75	78	67
ENSMUSG00000031376	Atp2b3	-1.134	2.938	7.2e-06	0.0003	1.5e-06	4.7e-05	130	134	104	160	222	390	280	265	140	161	133	175	187	348	238	228
ENSMUSG00000034910	Pygo1	-0.867	4.494	7.2e-06	0.0003	8.8e-09	5.1e-07	467	417	418	457	780	809	770	848	504	502	533	501	657	721	656	731
ENSMUSG00000020908	Myh3	3.359	4.621	7.4e-06	0.00031	4.3e-17	1.2e-14	1438	1963	497	1023	147	43	143	146	1553	2361	634	1122	124	38	122	126
ENSMUSG00000074813	Gm14005	1.778	0.576	7.7e-06	0.00032	2.8e-06	8.1e-05	58	52	62	64	11	10	31	16	63	63	79	70	9	9	27	14
ENSMUSG00000035268	Pkig	0.792	6.471	7.8e-06	0.00032	4.3e-07	1.5e-05	3164	3269	3474	2493	1830	1566	1876	1887	3417	3934	4424	2733	1542	1396	1598	1626
ENSMUSG00000035486	Plk5	-3.196	-1.02	7.9e-06	0.00033	5e-08	2.3e-06	3	2	2	3	37	16	21	16	3	2	3	3	32	14	18	14
ENSMUSG00000046828	Mettl21e	-2.183	3.122	7.9e-06	0.00033	3.8e-12	4.5e-10	102	45	84	115	431	594	288	261	110	55	107	126	363	530	245	224
ENSMUSG00000040524	Zfp609	-0.872	4.436	8.3e-06	0.00034	2.5e-06	7.2e-05	340	426	418	502	621	978	772	714	367	513	532	550	523	872	657	615
ENSMUSG00000023074	Mospd1	-0.814	5.693	8.4e-06	0.00034	6.4e-07	2.2e-05	927	1074	1033	1103	1421	2165	1891	1797	1001	1292	1315	1209	1197	1930	1610	1548
ENSMUSG00000046179	E2f8	1.697	0.707	8.4e-06	0.00034	3.1e-06	8.6e-05	69	68	59	61	12	11	32	23	75	82	75	67	10	10	28	20
ENSMUSG00000008393	Carhsp1	0.808	5.773	8.5e-06	0.00035	1e-06	3.4e-05	1862	1695	2163	1947	1376	1090	958	956	2011	2040	2754	2134	1160	972	816	823
ENSMUSG00000028843	Sh3bgrl3	0.898	4.644	8.6e-06	0.00035	9.2e-06	0.00022	1071	798	953	756	596	308	512	504	1157	961	1213	829	503	274	436	434
ENSMUSG00000027333	Smox	-1.028	6.377	8.7e-06	0.00035	2.1e-08	1.1e-06	1649	1462	1244	1681	3530	3823	2485	2467	1781	1759	1585	1842	2975	3408	2116	2125
ENSMUSG00000034768	Asb16	-0.795	6.479	8.7e-06	0.00035	3e-07	1.1e-05	1943	1933	1679	1638	2886	3766	2917	2914	2099	2326	2139	1796	2432	3357	2484	2510
ENSMUSG00000054520	Sh3bp2	1.457	2.451	8.7e-06	0.00035	4.9e-08	2.3e-06	180	147	286	254	89	87	65	74	195	177	363	278	75	78	55	64
ENSMUSG00000042686	Jph1	-0.778	8.727	9.1e-06	0.00037	3e-06	8.5e-05	8152	10319	7830	8157	13780	18395	13388	13521	8805	12417	9972	8941	11613	16397	11401	11648
ENSMUSG00000022510	Trp63	1.864	4.077	9.3e-06	0.00037	1.4e-10	1.2e-08	392	976	727	805	133	136	258	269	424	1174	926	882	112	121	220	232
ENSMUSG00000051048	P4ha3	2.232	0.969	9.3e-06	0.00037	5.6e-08	2.6e-06	53	64	96	123	27	16	7	21	57	77	122	134	23	14	6	18
ENSMUSG00000053063	Clec12a	1.542	0.967	9.3e-06	0.00037	0.00022	0.0033	78	99	73	54	32	6	32	35	84	119	93	59	27	5	27	30
ENSMUSG00000002274	Metrn	-0.979	5.001	9.5e-06	0.00038	2.6e-06	7.5e-05	756	413	486	722	980	1000	1344	1358	816	497	620	791	826	891	1145	1170
ENSMUSG00000031748	Gnao1	-0.977	3.067	9.5e-06	0.00038	5.3e-06	0.00014	175	112	148	185	266	329	336	290	189	135	189	203	224	293	286	250
ENSMUSG00000092341	Malat1	0.767	9.522	9.6e-06	0.00038	3e-05	0.00061	26473	22007	28500	25262	16391	10256	15034	18407	28593	26484	36296	27691	13814	9142	12803	15858
ENSMUSG00000028782	Bai2	-1.676	0.6	9.7e-06	0.00039	3.7e-07	1.4e-05	28	15	20	15	64	68	50	67	30	18	25	17	54	61	42	58
ENSMUSG00000084850	Gm12092	4.99	-0.514	9.8e-06	0.00039	6.2e-10	4.6e-08	38	56	12	21	3	0	0	0	41	66	16	23	3	0	0	0
ENSMUSG00000001020	S100a4	2.355	5.56	1e-05	0.00041	2.4e-16	5.8e-14	1658	3492	1856	1679	503	214	480	501	1791	4201	2364	1841	424	190	409	432
ENSMUSG00000025981	Coq10b	-0.814	5.564	1e-05	0.00041	1.4e-07	5.8e-06	881	937	905	1060	1867	1404	1639	1742	952	1128	1153	1162	1574	1251	1396	1501
ENSMUSG00000026986	Hnmt	-1.119	2.226	1e-05	0.0004	3.5e-05	0.00071	83	54	74	112	212	182	177	130	90	66	94	122	179	162	151	112
ENSMUSG00000074764	Sel1l2	-3.04	-1.023	1e-05	0.00041	2.3e-07	9e-06	3	1	1	6	23	25	29	13	3	1	2	6	19	22	25	11
ENSMUSG00000086341	Gm15932	-1.214	1.844	1e-05	0.0004	3e-06	8.6e-05	73	64	45	54	138	127	166	117	79	77	58	59	116	113	142	101
ENSMUSG00000022010	Tsc22d1	0.768	7.384	1.1e-05	0.00044	3.7e-07	1.4e-05	5218	5634	6833	5525	3323	3108	3564	3637	5636	6780	8701	6056	2800	2770	3035	3133
ENSMUSG00000032334	Loxl1	1.002	5.679	1.1e-05	0.00042	6.5e-06	0.00016	2039	1409	2103	1977	845	555	1207	1153	2202	1696	2678	2167	712	494	1028	994
ENSMUSG00000038178	Slc43a2	0.826	4.908	1.1e-05	0.00045	5.1e-07	1.8e-05	1186	1159	1009	870	623	527	680	553	1281	1394	1285	954	525	470	579	476
ENSMUSG00000051279	Gdf6	2.409	-0.075	1.1e-05	0.00045	5e-07	1.8e-05	21	44	34	58	8	4	6	11	23	53	43	63	7	3	5	10
ENSMUSG00000055720	Ubl7	-0.794	6.065	1.1e-05	0.00045	1.8e-07	7.2e-06	1611	1333	1267	1193	2296	2171	2498	2405	1740	1604	1614	1308	1935	1935	2127	2072
ENSMUSG00000061451	Tmem151a	3.619	-1.07	1.1e-05	0.00042	4.7e-07	1.7e-05	18	32	15	12	1	0	0	4	20	38	19	13	1	0	0	4
ENSMUSG00000010277	2610507B11Rik	-0.762	8.416	1.2e-05	0.00045	2.4e-06	7e-05	7446	6454	6362	7702	9539	13934	11807	12129	8042	7767	8102	8442	8039	12421	10055	10449
ENSMUSG00000023019	Gpd1	-1.23	9.745	1.2e-05	0.00045	2.9e-08	1.5e-06	14641	12321	9880	19763	36315	43439	26462	26597	15813	14827	12583	21663	30605	38721	22535	22913
ENSMUSG00000026355	Mcm6	1.161	3.201	1.2e-05	0.00046	0.00014	0.0022	388	364	338	296	84	88	213	235	419	438	431	325	70	78	182	203
ENSMUSG00000039910	Cited2	1.03	5.353	1.2e-05	0.00047	8.9e-09	5.2e-07	1316	1863	1754	1109	801	707	714	737	1422	2241	2233	1216	675	630	608	635
ENSMUSG00000044811	AF251705	1.816	0.415	1.2e-05	0.00045	4.8e-05	0.00092	51	59	68	33	12	5	28	15	55	71	86	36	10	4	24	13
ENSMUSG00000046345	Smco1	-1.064	5.507	1.2e-05	0.00045	2.3e-07	8.9e-06	1054	912	576	704	1645	2238	1463	1437	1138	1097	734	772	1386	1995	1246	1238
ENSMUSG00000047281	Sfn	2.7	2.96	1.2e-05	0.00047	2e-15	4.6e-13	230	603	332	296	41	35	82	67	249	724	423	325	34	31	70	58
ENSMUSG00000049130	C5ar1	1.484	2.708	1.2e-05	0.00046	1e-07	4.4e-06	282	212	360	190	114	66	119	73	304	256	457	208	96	59	102	63
ENSMUSG00000060600	Eno3	-0.755	12.628	1.2e-05	0.00047	1.1e-06	3.5e-05	152218	116926	111326	139465	234312	220523	214484	208114	164409	140710	141778	152875	197467	196568	182654	179289
ENSMUSG00000011305	Plin5	-1.029	3.961	1.3e-05	0.0005	3.9e-05	0.00077	350	171	200	407	645	469	574	613	378	207	255	446	544	418	489	528
ENSMUSG00000026480	Ncf2	1.188	2.292	1.3e-05	0.00048	5.3e-06	0.00014	158	145	250	182	91	64	96	71	171	175	317	199	77	57	82	61
ENSMUSG00000029771	Irf5	0.949	3.45	1.3e-05	0.00049	9.5e-05	0.0016	424	338	355	458	206	113	224	272	458	407	452	502	174	100	191	235
ENSMUSG00000032849	Abcc4	-1.182	4.003	1.3e-05	0.0005	4e-09	2.5e-07	231	288	276	286	487	857	558	550	250	346	351	313	410	764	475	474
ENSMUSG00000038201	Kcna7	-0.767	7.412	1.3e-05	0.0005	9.9e-06	0.00024	3396	2628	3558	4330	4976	5894	6417	6381	3668	3163	4531	4746	4193	5254	5465	5497
ENSMUSG00000039153	Runx2	1.856	0.38	1.3e-05	0.00049	1.2e-06	3.9e-05	59	52	49	47	7	17	23	9	64	62	62	52	6	15	20	8
ENSMUSG00000052504	Epha3	1.682	1.024	1.3e-05	0.00048	9.6e-06	0.00023	106	56	65	98	11	28	38	23	114	68	83	107	9	25	33	20
ENSMUSG00000071711	Mpst	-0.795	5.427	1.3e-05	0.0005	3.5e-06	9.7e-05	1098	915	670	785	1602	1612	1376	1427	1186	1101	854	861	1350	1437	1172	1229
ENSMUSG00000022528	Hes1	0.861	4.086	1.4e-05	0.0005	6.1e-05	0.0011	579	575	615	635	361	186	407	370	625	692	783	696	304	165	347	319
ENSMUSG00000027384	Ndufaf5	-0.805	5.116	1.4e-05	0.00052	2.4e-06	7e-05	755	571	613	845	1103	1097	1268	1394	815	688	781	926	929	978	1080	1201
ENSMUSG00000037012	Hk1	0.824	4.659	1.4e-05	0.00052	2.6e-06	7.5e-05	818	1040	872	818	479	385	599	542	884	1251	1111	897	404	343	510	467
ENSMUSG00000037553	Zdhhc18	0.787	5.66	1.4e-05	0.00053	2.1e-07	8.4e-06	1623	1889	1848	1695	991	876	1092	1129	1753	2273	2353	1858	835	781	930	973
ENSMUSG00000038506	Dcun1d2	-0.896	6.107	1.4e-05	0.00053	1.8e-06	5.4e-05	1087	1314	1175	1743	1945	3099	2376	2474	1174	1581	1497	1910	1639	2763	2023	2131
ENSMUSG00000042793	Lgr6	-2.019	-0.004	1.4e-05	0.00053	6.4e-05	0.0012	4	7	7	24	45	35	31	60	4	9	9	26	38	31	26	52
ENSMUSG00000045975	C2cd2	-0.89	7.169	1.4e-05	0.00053	7.8e-07	2.7e-05	2641	2232	2938	3324	4548	6747	4534	4805	2853	2687	3741	3643	3833	6014	3861	4139
ENSMUSG00000046460	Sh2d7	-1.976	0.017	1.4e-05	0.00053	3.4e-06	9.3e-05	17	6	9	12	51	32	58	32	18	7	12	13	43	28	50	27
ENSMUSG00000058672	Tubb2a	0.82	4.855	1.4e-05	0.00053	1.1e-07	4.7e-06	949	936	1068	1112	544	513	609	637	1025	1127	1360	1219	458	457	519	549
ENSMUSG00000086527	Gm15856	-1.371	1.297	1.4e-05	0.00052	1.1e-06	3.5e-05	33	28	49	38	98	81	103	103	36	34	62	42	83	72	88	89
ENSMUSG00000097443	Gm17529	-2.962	-0.999	1.4e-05	0.00052	5.3e-08	2.4e-06	5	2	3	1	19	27	29	15	5	3	4	1	16	24	25	13
ENSMUSG00000100826	RP24-439I22.1	-1.185	1.939	1.4e-05	0.00052	1.9e-05	0.00041	53	54	92	57	159	180	112	131	57	65	116	63	134	161	95	113
ENSMUSG00000015605	Srf	-0.762	6.617	1.5e-05	0.00055	6.7e-06	0.00017	2237	1736	1651	2413	2873	3407	3729	3615	2416	2089	2103	2645	2421	3037	3176	3114
ENSMUSG00000019851	Perp	2.11	2.763	1.5e-05	0.00054	1.5e-13	2.4e-11	176	454	264	300	72	74	67	63	190	545	336	329	61	66	57	54
ENSMUSG00000020847	Rph3al	-0.989	2.827	1.5e-05	0.00054	1.9e-05	0.00042	118	116	126	163	207	338	261	230	127	140	160	178	174	302	222	198
ENSMUSG00000022770	Dlg1	-0.784	5.755	1.5e-05	0.00054	2.7e-06	7.8e-05	1044	936	1069	1325	1523	2181	1882	1948	1128	1127	1362	1452	1283	1944	1603	1678
ENSMUSG00000023034	Nr4a1	-0.758	8.167	1.5e-05	0.00055	1.2e-05	0.00029	4807	5725	5085	7954	10150	9695	10270	9741	5192	6889	6476	8718	8554	8642	8746	8392
ENSMUSG00000025287	Acot9	0.797	5.365	1.5e-05	0.00054	6.4e-07	2.2e-05	1265	1507	1438	1552	758	690	912	956	1366	1813	1832	1701	639	615	777	824
ENSMUSG00000031486	Gpr124	0.896	3.651	1.5e-05	0.00055	6e-06	0.00015	388	403	509	490	178	232	279	271	419	485	648	537	150	207	238	234
ENSMUSG00000037254	Itih2	1.57	1.437	1.5e-05	0.00055	1.4e-06	4.3e-05	118	148	84	79	32	28	52	31	127	178	107	87	27	25	45	27
ENSMUSG00000038591	Colec10	-3.757	-1.477	1.5e-05	0.00055	1.1e-06	3.5e-05	2	0	0	3	17	7	27	15	2	0	0	3	14	6	23	13
ENSMUSG00000047414	Flrt2	0.912	3.543	1.5e-05	0.00054	1.2e-06	3.9e-05	395	443	434	394	180	270	203	232	427	533	552	432	151	241	173	200
ENSMUSG00000038342	Mlxip	-1.12	6.406	1.6e-05	0.00058	8.5e-09	5e-07	1372	1398	1372	1753	2027	3318	3599	3869	1482	1682	1748	1921	1708	2958	3065	3333
ENSMUSG00000085493	Gm15469	-1.041	2.553	1.6e-05	0.00059	2.6e-05	0.00054	133	73	131	84	243	211	214	199	144	88	166	92	205	188	182	171
ENSMUSG00000029467	Atp2a2	1.055	6.973	1.7e-05	0.00061	7.1e-09	4.3e-07	4111	3835	4472	6293	2311	1842	2556	2296	4440	4616	5695	6898	1948	1642	2177	1978
ENSMUSG00000036856	Wnt4	-0.824	4.569	1.7e-05	0.00059	5.5e-06	0.00014	557	523	354	454	1005	837	745	757	602	629	452	498	847	746	634	652
ENSMUSG00000042529	Kcnj12	-1.261	5.112	1.7e-05	0.00062	4.5e-10	3.5e-08	480	588	479	698	1092	1908	1225	1159	519	708	610	765	920	1701	1043	998
ENSMUSG00000097705	Gm26740	-0.904	3.836	1.7e-05	0.00059	2e-05	0.00043	281	377	220	216	530	401	533	585	304	453	281	237	447	357	454	504
ENSMUSG00000028949	Smarcd3	-0.755	7.262	1.8e-05	0.00064	3.9e-07	1.4e-05	3372	2972	2757	3505	5114	4983	5693	5482	3642	3577	3511	3842	4310	4442	4848	4723
ENSMUSG00000040852	Plekhh2	1.307	2.356	1.8e-05	0.00063	1.1e-05	0.00026	137	181	250	219	47	65	97	109	148	218	318	240	39	58	83	94
ENSMUSG00000054477	Kcnn2	-1.409	1.394	1.8e-05	0.00062	3.8e-06	0.0001	46	43	30	36	94	148	101	74	50	52	39	40	79	132	86	63
ENSMUSG00000063011	Msln	2.867	0.862	1.8e-05	0.00062	3.5e-07	1.3e-05	57	108	119	43	13	4	25	3	62	130	151	47	11	3	22	2
ENSMUSG00000073535	Gm5532	3.23	0.595	1.8e-05	0.00063	1.4e-09	9.9e-08	72	18	94	92	9	5	5	10	78	23	119	101	8	4	4	9
ENSMUSG00000087380	2210408F21Rik	-0.824	4.405	1.8e-05	0.00063	2.7e-05	0.00055	546	287	374	478	759	695	831	697	589	346	477	524	640	619	708	600
ENSMUSG00000091337	Eid1	0.774	5.842	1.8e-05	0.00062	2.7e-07	1.1e-05	1977	2217	2094	1688	1217	1059	1235	1154	2135	2668	2667	1851	1026	944	1052	994
ENSMUSG00000008384	Sertad1	0.872	3.864	1.9e-05	0.00065	1.5e-06	4.8e-05	544	494	540	488	247	306	343	232	587	594	687	535	208	273	292	200
ENSMUSG00000011179	Odc1	-0.759	8.115	1.9e-05	0.00065	1.8e-06	5.5e-05	5480	4715	6496	6038	8843	8616	10701	10306	5919	5674	8272	6618	7452	7680	9113	8879
ENSMUSG00000020431	Adcy1	-1.323	1.334	1.9e-05	0.00065	2.6e-06	7.6e-05	31	42	37	46	84	126	87	94	34	51	47	50	71	113	74	81
ENSMUSG00000036478	Btg1	0.851	4.922	1.9e-05	0.00066	3e-06	8.5e-05	1220	1246	1015	808	699	477	622	580	1318	1499	1293	886	589	425	530	500
ENSMUSG00000043895	S1pr2	1.12	3.214	1.9e-05	0.00066	3.5e-05	0.0007	303	432	307	346	98	109	220	211	327	519	391	379	82	97	188	182
ENSMUSG00000047205	Dusp18	1.866	3.981	1.9e-05	0.00065	3.5e-12	4.2e-10	765	330	913	706	219	211	146	168	826	398	1162	774	185	188	124	145
ENSMUSG00000048376	F2r	1.453	3.764	1.9e-05	0.00067	2.5e-10	2e-08	542	422	437	778	188	154	212	241	585	508	557	852	158	137	181	208
ENSMUSG00000068854	Hist2h2be	-0.939	3.191	1.9e-05	0.00065	2.6e-06	7.7e-05	168	185	180	154	323	415	291	290	182	223	229	169	272	370	248	250
ENSMUSG00000026207	Speg	-0.781	7.774	2e-05	0.00069	3.4e-06	9.5e-05	4238	4462	4099	4979	6298	9865	7243	7140	4577	5370	5220	5458	5307	8794	6168	6151
ENSMUSG00000026915	Strbp	-0.832	4.215	2e-05	0.0007	2.1e-06	6.3e-05	355	340	318	458	554	720	702	642	384	409	405	502	467	642	598	553
ENSMUSG00000041731	Pgm5	0.858	3.967	2e-05	0.00069	1.8e-06	5.5e-05	460	687	487	577	288	317	313	300	497	826	620	632	243	283	267	258
ENSMUSG00000055737	Ghr	-0.938	6.727	2e-05	0.00069	1.6e-07	6.7e-06	1866	1980	1771	2399	3381	5125	3615	3238	2015	2383	2256	2630	2849	4569	3078	2789
ENSMUSG00000061462	Obscn	-0.768	10.169	2e-05	0.00069	3e-06	8.5e-05	23566	22784	23450	24258	34560	52256	36152	37198	25453	27418	29864	26590	29125	46580	30787	32046
ENSMUSG00000032942	Ucp3	-1.065	6.581	2.1e-05	0.00073	3e-08	1.5e-06	1449	1906	1508	1972	3624	2383	4177	4115	1565	2293	1921	2162	3054	2124	3557	3545
ENSMUSG00000037447	Arid5a	1.7	4.235	2.1e-05	0.0007	7.6e-12	8.6e-10	1023	914	820	400	301	218	226	228	1105	1100	1044	439	254	194	192	196
ENSMUSG00000004455	Ppp1cc	-0.76	6.291	2.2e-05	0.00075	4.1e-06	0.00011	1542	1538	1486	1849	2088	2678	3006	3093	1665	1851	1893	2027	1759	2387	2560	2665
ENSMUSG00000004798	Ulk2	-0.751	6.593	2.2e-05	0.00076	8.6e-06	0.00021	1825	1881	1826	2410	2718	4087	3318	3240	1971	2264	2326	2641	2290	3643	2826	2791
ENSMUSG00000032285	Dnaja4	0.752	6.923	2.2e-05	0.00076	5e-05	0.00094	3972	3841	4260	4717	2009	1863	3101	2997	4290	4622	5425	5170	1693	1660	2641	2582
ENSMUSG00000039976	Tbc1d16	-1.425	5.014	2.2e-05	0.00073	1e-11	1.1e-09	466	507	387	576	1004	1904	1112	1174	503	610	493	631	846	1698	947	1011
ENSMUSG00000044147	Arf6	0.775	5.568	2.2e-05	0.00074	3.4e-07	1.3e-05	1522	1741	1632	1699	964	807	1045	1039	1644	2095	2078	1862	812	719	890	895
ENSMUSG00000020392	Cdkn2aipnl	-0.798	4.904	2.3e-05	0.00076	2.3e-07	9.1e-06	647	552	611	598	1055	1207	913	1015	699	665	778	656	889	1076	777	874
ENSMUSG00000030934	Oat	-0.745	7.395	2.3e-05	0.00077	1e-06	3.4e-05	3302	3588	2910	4079	5760	6107	5612	5777	3567	4318	3707	4471	4854	5444	4779	4977
ENSMUSG00000086605	Gm14290	-1.312	3.388	2.3e-05	0.00077	1.3e-05	0.00029	169	87	125	280	278	424	476	464	183	106	160	306	234	378	406	400
ENSMUSG00000097788	Gm16596	-1.234	1.538	2.3e-05	0.00078	5.4e-05	0.001	67	30	35	57	122	87	123	113	72	37	45	62	103	77	105	97
ENSMUSG00000019932	Kera	-1.117	4.586	2.4e-05	0.0008	1.9e-07	7.8e-06	489	435	276	472	700	735	1089	1100	528	523	352	517	590	655	928	948
ENSMUSG00000027075	Slc43a1	-1.01	4.2	2.4e-05	0.00079	6e-07	2.1e-05	401	333	365	243	841	498	703	663	433	401	465	267	709	444	599	571
ENSMUSG00000028664	Ephb2	1.248	1.612	2.4e-05	0.0008	7.2e-05	0.0013	108	110	99	141	29	35	72	57	117	133	127	154	24	31	62	49
ENSMUSG00000032231	Anxa2	1.147	7.223	2.4e-05	0.00079	2.4e-07	9.4e-06	5540	3790	6797	6569	2733	1576	2972	2971	5984	4562	8656	7201	2303	1404	2531	2560
ENSMUSG00000041329	Atp1b2	-0.732	8.623	2.4e-05	0.00081	5.7e-05	0.001	7696	8523	6072	10410	11454	12640	15299	14922	8312	10256	7733	11411	9653	11267	13029	12855
ENSMUSG00000042155	Klhl23	-0.81	4.449	2.4e-05	0.00081	3.5e-06	9.8e-05	417	455	347	528	698	905	734	726	450	548	443	579	588	807	625	625
ENSMUSG00000006304	Arpc2	0.744	6.897	2.5e-05	0.00082	2.8e-06	8.1e-05	4283	3908	4364	3903	2749	1886	2572	2622	4626	4703	5557	4278	2317	1681	2190	2259
ENSMUSG00000025630	Hprt	0.792	5.467	2.5e-05	0.00082	1.7e-06	5.2e-05	1376	1980	1497	1323	988	849	870	859	1486	2382	1907	1450	833	757	741	740
ENSMUSG00000045246	Kcng4	-1.663	4.146	2.5e-05	0.00082	2e-09	1.4e-07	355	184	140	258	653	1116	583	617	383	222	179	283	550	995	496	531
ENSMUSG00000001542	Ell2	-0.982	4.722	2.6e-05	0.00085	7.3e-07	2.5e-05	366	517	453	619	794	1273	850	944	396	622	577	678	669	1135	724	813
ENSMUSG00000043333	Rhbdl2	2.281	-0.277	2.6e-05	0.00084	3.8e-05	0.00074	32	50	24	25	7	3	15	1	35	60	31	28	6	3	13	1
ENSMUSG00000028906	Epb4.1	-0.952	6.263	2.7e-05	0.00089	5.2e-08	2.4e-06	1393	1439	1362	1581	2628	3787	2342	2417	1505	1732	1735	1733	2215	3376	1994	2082
ENSMUSG00000056880	Gadl1	-0.932	3.111	2.7e-05	0.00089	6.3e-06	0.00016	164	136	199	153	267	354	344	280	177	164	253	168	225	316	293	241
ENSMUSG00000025268	Maged2	1.19	5.931	2.8e-05	0.00092	1.2e-09	8.3e-08	2345	3186	2068	1745	912	847	1174	1163	2533	3833	2634	1913	768	755	1000	1002
ENSMUSG00000033965	Slc16a2	0.921	3.149	2.8e-05	0.0009	7.3e-06	0.00018	290	297	369	311	198	187	132	152	313	357	470	341	167	167	112	131
ENSMUSG00000042961	Egflam	-0.796	5.038	2.8e-05	0.00092	2.7e-05	0.00056	896	657	532	563	1027	1423	1072	1073	967	791	678	617	865	1269	913	924
ENSMUSG00000029108	Pcdh7	1.028	2.444	2.9e-05	0.00094	3e-06	8.5e-05	168	196	216	210	82	96	103	106	182	236	275	230	69	86	88	91
ENSMUSG00000030748	Il4ra	0.958	3.837	2.9e-05	0.00095	1.6e-06	5e-05	522	385	674	486	263	235	256	310	564	464	857	533	222	209	218	267
ENSMUSG00000029490	Mfsd7a	2.564	3.125	3e-05	0.00096	1.2e-16	3e-14	262	675	368	315	86	47	78	62	283	811	469	346	73	42	67	53
ENSMUSG00000040265	Dnm3	-1.026	2.392	3e-05	0.00097	1.9e-05	0.00041	118	103	83	75	198	233	168	172	127	124	106	82	167	208	143	148
ENSMUSG00000006740	Kif5b	0.728	8.424	3.1e-05	0.00099	2e-07	8.1e-06	11270	12404	11910	11669	6997	7049	7024	7450	12173	14927	15168	12791	5897	6283	5982	6418
ENSMUSG00000021932	Rnaseh2b	0.926	3.041	3.1e-05	0.00099	1.9e-05	0.00042	284	371	297	223	157	143	139	181	307	446	378	245	132	127	118	156
ENSMUSG00000023947	Nfkbie	2.54	1.842	3.1e-05	0.00099	6.7e-13	8.9e-11	147	269	136	98	20	25	34	32	159	322	174	108	17	22	29	28
ENSMUSG00000027750	Postn	2.186	7.492	3.1e-05	0.00099	5.1e-18	1.6e-15	5880	4920	12402	9354	1853	1406	1955	1942	6351	5922	15793	10253	1562	1253	1665	1673
ENSMUSG00000033793	Atp6v1h	0.763	5.248	3.1e-05	0.00099	1.2e-05	0.00028	1315	1326	1517	1107	1009	652	705	737	1420	1596	1931	1214	851	581	600	635
ENSMUSG00000039062	Anpep	0.798	4.637	3.1e-05	0.001	3.7e-06	0.0001	1010	907	767	789	548	386	551	512	1091	1091	977	865	462	344	469	441
ENSMUSG00000018554	Ybx2	-1.161	1.745	3.2e-05	0.001	0.0005	0.0064	88	24	60	54	154	105	116	131	95	30	76	59	130	93	99	113
ENSMUSG00000031609	Sap30	0.923	3.055	3.2e-05	0.001	3.7e-05	0.00073	264	348	283	292	148	108	170	199	285	419	360	320	125	96	145	172
ENSMUSG00000035021	Baz1a	0.918	3.111	3.2e-05	0.001	4.6e-05	0.00088	321	223	365	323	151	124	189	189	347	269	465	354	127	110	161	163
ENSMUSG00000001025	S100a6	1.053	6.838	3.3e-05	0.001	1.4e-05	0.00033	4926	3064	4811	4222	2305	1028	2534	2340	5320	3688	6127	4628	1943	916	2158	2016
ENSMUSG00000002265	Peg3	0.846	6.521	3.3e-05	0.001	5.7e-07	2e-05	2822	4251	3059	2879	1581	1797	1915	1947	3048	5115	3896	3156	1332	1602	1631	1677
ENSMUSG00000035274	Tpbg	1.324	1.283	3.3e-05	0.001	1.2e-05	0.00028	74	123	76	94	34	28	38	46	80	148	97	103	29	25	32	40
ENSMUSG00000035443	Thyn1	1.235	4.8	3.3e-05	0.001	1.7e-10	1.4e-08	910	1491	1099	799	444	426	463	493	983	1794	1399	876	374	380	394	425
ENSMUSG00000037904	Ankrd9	-1.118	6.904	3.3e-05	0.0011	9.2e-09	5.3e-07	2375	2282	1645	2035	5695	5339	3557	3501	2565	2746	2096	2231	4800	4759	3029	3016
ENSMUSG00000042810	Krba1	-0.888	4.297	3.3e-05	0.001	1.1e-06	3.6e-05	383	418	360	358	605	944	641	620	414	503	459	392	510	842	546	534
ENSMUSG00000020695	Mrc2	0.774	5.136	3.4e-05	0.0011	2.1e-06	6.2e-05	1251	1158	1179	1295	653	567	812	824	1351	1394	1502	1420	550	505	692	710
ENSMUSG00000036002	Fam214b	0.758	5.276	3.4e-05	0.0011	2.2e-06	6.5e-05	1230	1512	1539	1079	769	801	837	763	1329	1819	1960	1183	648	714	713	657
ENSMUSG00000042115	Klhdc8a	2.983	0.278	3.4e-05	0.0011	9.2e-10	6.6e-08	49	92	32	41	4	5	8	10	53	110	42	45	3	4	7	9
ENSMUSG00000007122	Casq1	-0.711	12.184	3.5e-05	0.0011	9.6e-05	0.0016	121179	93538	68354	106518	163825	133963	171566	168196	130884	112564	87052	116760	138064	119411	146105	144900
ENSMUSG00000029649	Pomp	0.725	7.025	3.5e-05	0.0011	6.7e-06	0.00017	4664	4768	4839	3623	2922	2209	2826	2869	5037	5738	6162	3972	2463	1969	2407	2472
ENSMUSG00000040751	Lat2	1.616	0.958	3.5e-05	0.0011	2.3e-05	0.00049	62	81	107	55	42	15	17	26	67	97	135	61	36	13	14	22
ENSMUSG00000079020	Slc45a4	-0.794	4.524	3.5e-05	0.0011	3.1e-06	8.8e-05	470	530	391	464	672	960	801	782	508	637	498	509	566	856	682	674
ENSMUSG00000003873	Bax	0.778	4.706	3.6e-05	0.0011	1.7e-05	0.00039	891	1036	957	742	601	395	502	617	962	1246	1219	814	507	352	427	532
ENSMUSG00000034591	Slc41a2	1.165	1.799	3.6e-05	0.0011	3.6e-06	0.0001	137	124	128	127	45	55	56	73	148	149	163	139	38	49	48	63
ENSMUSG00000021816	Ppp3cb	-0.727	7.731	3.7e-05	0.0011	1.5e-05	0.00034	3712	4907	4219	4829	6127	9100	6895	7114	4009	5905	5373	5293	5163	8112	5872	6129
ENSMUSG00000030301	Ccdc91	-0.737	6.397	3.8e-05	0.0012	4.7e-06	0.00012	1482	1891	1559	2041	2599	3346	2872	2803	1601	2276	1986	2237	2190	2983	2446	2415
ENSMUSG00000079471	Gm7325	4.135	1.455	3.8e-05	0.0012	1.7e-13	2.7e-11	82	257	74	130	17	1	7	5	89	307	95	143	15	1	6	4
ENSMUSG00000083307	AA414768	1.441	0.947	3.8e-05	0.0012	4.2e-06	0.00011	70	93	75	56	23	25	35	26	76	111	95	62	19	22	30	22
ENSMUSG00000005686	Ampd3	1.447	4.139	3.9e-05	0.0012	9.1e-10	6.5e-08	448	825	944	608	227	345	248	216	484	992	1201	667	191	308	211	186
ENSMUSG00000025538	Sumf2	-0.816	4.165	3.9e-05	0.0012	1.1e-06	3.7e-05	394	309	364	364	746	592	593	587	426	372	463	399	629	528	505	506
ENSMUSG00000044461	Shisa2	-1.011	6.777	3.9e-05	0.0012	4.6e-07	1.6e-05	1667	1927	2653	1779	2680	4435	4551	4509	1801	2319	3378	1950	2258	3953	3876	3885
ENSMUSG00000028047	Thbs3	0.794	4.485	4e-05	0.0012	3.2e-05	0.00065	866	579	834	844	486	325	487	502	935	697	1062	925	410	289	415	433
ENSMUSG00000039202	Abhd2	1.209	3.575	4e-05	0.0012	2.1e-07	8.4e-06	294	423	577	526	144	229	208	207	318	509	734	576	121	204	177	178
ENSMUSG00000097960	A330074K22Rik	1.501	0.799	4e-05	0.0012	6e-06	0.00015	62	63	88	54	15	25	26	29	67	76	111	59	12	22	22	25
ENSMUSG00000004951	Hspb1	1.425	7.991	4.1e-05	0.0012	2.5e-09	1.6e-07	10071	7177	14555	9104	3437	2405	4836	4553	10878	8637	18535	9979	2896	2143	4119	3923
ENSMUSG00000050628	Ubald2	-0.783	4.64	4.1e-05	0.0012	4.1e-06	0.00011	604	514	487	414	856	1027	817	774	652	619	620	454	721	916	696	667
ENSMUSG00000061723	Tnnt3	-0.706	14.357	4.1e-05	0.0013	2.3e-05	0.00049	554459	368231	372586	465169	786966	660718	711238	712542	598864	443132	474503	509898	663217	588946	605688	613851
ENSMUSG00000026407	Cacna1s	-0.712	9.933	4.2e-05	0.0013	8.1e-06	0.0002	20621	23125	18375	19643	29036	40858	32308	31772	22272	27828	23401	21532	24470	36420	27513	27371
ENSMUSG00000032289	Thsd4	-1.354	1.227	4.2e-05	0.0013	6.3e-05	0.0012	52	25	27	38	94	105	55	112	56	31	35	42	79	94	46	97
ENSMUSG00000054958	Nt5c1a	-4.012	0.415	4.2e-05	0.0013	1.1e-11	1.2e-09	3	1	3	10	37	130	57	50	3	1	4	11	31	117	48	43
ENSMUSG00000069939	Gm12070	-1.403	1.009	4.2e-05	0.0013	1.3e-05	0.0003	35	28	32	24	60	114	80	63	38	34	41	26	50	102	68	54
ENSMUSG00000032357	Tinag	-3.158	-1.288	4.3e-05	0.0013	3.9e-07	1.4e-05	1	5	0	2	18	20	13	22	1	6	0	2	15	18	11	19
ENSMUSG00000050335	Lgals3	1.977	4.331	4.3e-05	0.0013	4.2e-10	3.3e-08	701	1153	1168	496	387	160	150	198	757	1387	1487	544	327	142	127	170
ENSMUSG00000028367	Txn1	0.835	6.675	4.4e-05	0.0013	3.3e-06	9.2e-05	3721	3271	4545	2897	2535	1741	1878	1940	4019	3936	5788	3176	2137	1552	1599	1671
ENSMUSG00000049382	Krt8	5.937	3.091	4.4e-05	0.0013	1e-25	6.5e-23	249	963	440	162	6	2	11	9	269	1156	561	178	5	2	10	8
ENSMUSG00000017057	Il13ra1	1.238	3.067	4.5e-05	0.0013	3.3e-07	1.2e-05	254	247	343	437	109	126	172	136	275	298	437	479	92	112	147	117
ENSMUSG00000041528	Rnf123	-0.718	6.903	4.5e-05	0.0013	6.5e-06	0.00017	2647	2651	2038	2647	3943	4899	3821	3759	2859	3190	2596	2902	3323	4367	3254	3238
ENSMUSG00000033039	Micall1	0.95	5.154	4.6e-05	0.0014	6.2e-07	2.1e-05	949	1636	1266	1311	679	838	551	605	1025	1968	1613	1437	572	747	469	521
ENSMUSG00000040998	Npnt	1.183	3.684	4.6e-05	0.0014	2.8e-07	1.1e-05	411	413	454	675	168	169	256	268	444	497	579	739	141	150	218	231
ENSMUSG00000073590	3222401L13Rik	-1.495	0.688	4.8e-05	0.0014	2.5e-06	7.3e-05	33	19	20	19	63	55	69	70	35	23	26	21	53	49	59	60
ENSMUSG00000067212	H2-T23	0.781	4.514	4.9e-05	0.0015	2.3e-06	6.9e-05	845	754	793	784	537	361	472	477	913	907	1010	859	453	322	402	411
ENSMUSG00000025510	Cd151	0.71	7.2	5e-05	0.0015	4.6e-06	0.00012	4755	5820	5314	4236	3440	3065	2901	2896	5136	7003	6767	4644	2899	2732	2470	2495
ENSMUSG00000032531	Amotl2	-0.806	5.164	5e-05	0.0015	6.2e-06	0.00016	717	600	705	855	1109	1643	1187	1089	774	722	898	937	934	1465	1011	938
ENSMUSG00000037348	Paqr7	0.878	3.589	5e-05	0.0015	2.5e-05	0.00053	490	505	392	319	249	282	201	195	529	607	500	350	210	252	171	168
ENSMUSG00000041695	Kcnj2	0.747	5.461	5.1e-05	0.0015	2.6e-06	7.7e-05	1650	1353	1554	1523	807	768	1011	1038	1782	1628	1979	1669	680	684	861	894
ENSMUSG00000053175	Bcl3	1.138	1.769	5.1e-05	0.0015	0.00032	0.0045	122	114	154	112	45	36	49	97	132	137	195	123	38	32	42	84
ENSMUSG00000027223	Mapk8ip1	-0.811	3.946	5.2e-05	0.0015	8.7e-06	0.00021	320	360	234	317	539	589	566	467	346	433	298	348	454	525	482	402
ENSMUSG00000032511	Scn5a	1.743	0.298	5.2e-05	0.0015	1e-05	0.00025	31	41	70	49	10	18	12	17	34	49	88	54	8	16	10	15
ENSMUSG00000033124	Atg9a	-1.263	5.812	5.2e-05	0.0015	2.2e-10	1.8e-08	766	1011	846	1022	1804	3173	1785	1986	827	1216	1078	1120	1520	2829	1520	1711
ENSMUSG00000018821	Avpi1	0.824	3.8	5.4e-05	0.0016	1.2e-05	0.00028	565	514	478	393	337	260	262	243	610	619	609	431	284	232	223	209
ENSMUSG00000029038	Ssu72	0.738	5.299	5.4e-05	0.0016	3.8e-06	0.0001	1244	1609	1450	1116	828	738	823	860	1344	1936	1847	1224	698	658	701	741
ENSMUSG00000048897	Zfp710	-0.749	4.934	5.4e-05	0.0016	4.1e-05	0.00079	656	527	556	773	792	1195	1043	1194	709	635	709	847	667	1065	888	1029
ENSMUSG00000041415	Dicer1	-0.738	5.687	5.5e-05	0.0016	1.7e-06	5.2e-05	975	1201	1001	1082	1556	2039	1794	1713	1053	1445	1275	1186	1311	1818	1528	1476
ENSMUSG00000061126	Cyp4f39	-2.606	3.375	5.6e-05	0.0016	6e-11	5.6e-09	147	51	39	86	328	262	744	634	158	62	51	94	276	233	634	547
ENSMUSG00000071042	Rasgrp3	-0.897	5.189	5.6e-05	0.0016	1.1e-06	3.5e-05	789	631	630	761	962	1713	1302	1255	852	759	803	834	810	1527	1109	1081
ENSMUSG00000040712	Camta2	-0.735	5.581	5.7e-05	0.0017	3.9e-07	1.4e-05	1081	916	972	993	1549	1760	1665	1622	1168	1102	1238	1088	1305	1569	1418	1397
ENSMUSG00000019970	Sgk1	-0.937	7.172	5.8e-05	0.0017	2.1e-07	8.4e-06	2256	3124	2902	2638	6703	5590	4411	4210	2437	3759	3696	2892	5649	4983	3756	3627
ENSMUSG00000025085	Ablim1	1.025	6.252	5.8e-05	0.0017	2e-08	1.1e-06	2775	3702	1974	2814	1494	1423	1270	1351	2997	4454	2515	3085	1259	1268	1081	1164
ENSMUSG00000022096	Hr	-1.36	6.129	5.9e-05	0.0017	2.1e-09	1.4e-07	1064	838	920	1507	2972	3899	2242	2000	1149	1009	1172	1652	2505	3476	1909	1723
ENSMUSG00000061877	BC048679	-2.593	1.279	5.9e-05	0.0017	1.5e-05	0.00034	35	4	3	33	88	53	158	158	37	6	5	36	74	47	135	137
ENSMUSG00000031226	Pbdc1	0.817	3.728	6.1e-05	0.0018	4.7e-05	0.00089	455	364	578	454	300	208	246	298	491	439	736	498	253	185	209	257
ENSMUSG00000031595	Pdgfrl	0.853	3.46	6.1e-05	0.0018	2.5e-05	0.00052	431	365	333	422	235	153	245	225	465	439	425	462	198	136	209	194
ENSMUSG00000026817	Ak1	-0.687	10.767	6.3e-05	0.0018	6e-05	0.0011	45611	33058	28197	40479	63270	53243	59596	61137	49264	39782	35911	44371	53321	47459	50752	52669
ENSMUSG00000029270	Fam69a	-0.773	4.538	6.3e-05	0.0018	5.1e-07	1.8e-05	454	461	503	472	774	921	790	744	490	555	640	517	652	821	673	641
ENSMUSG00000047497	Adamts12	-1.227	1.839	6.3e-05	0.0018	2.7e-05	0.00056	39	62	69	64	91	184	146	128	42	75	87	70	76	164	124	110
ENSMUSG00000025816	Sec61a2	-0.745	5.028	6.4e-05	0.0018	3e-06	8.5e-05	646	657	608	778	931	1229	1195	1150	698	791	774	853	784	1096	1018	991
ENSMUSG00000028098	Rnf115	0.901	6.655	6.4e-05	0.0018	8.9e-07	3e-05	2586	3437	3962	4491	1749	1683	2145	2176	2793	4136	5046	4923	1474	1500	1827	1875
ENSMUSG00000031824	6430548M08Rik	0.966	4.944	6.4e-05	0.0018	2.1e-07	8.3e-06	906	859	1364	1349	534	652	564	542	979	1034	1737	1478	450	581	480	467
ENSMUSG00000025492	Ifitm3	1.563	6.477	6.6e-05	0.0019	8.9e-12	9.8e-10	2854	5435	3669	2717	1161	880	1513	1411	3083	6539	4673	2978	978	784	1289	1216
ENSMUSG00000012819	Cdh23	-1.224	1.302	6.7e-05	0.0019	8.1e-05	0.0014	50	40	22	48	72	105	103	95	54	48	29	53	60	94	88	82
ENSMUSG00000037361	Sf3b6	0.763	4.484	6.7e-05	0.0019	5.8e-06	0.00015	793	839	818	645	479	367	502	475	857	1009	1041	707	404	327	428	409
ENSMUSG00000063659	Zbtb18	-0.714	6.409	6.8e-05	0.0019	2.2e-05	0.00046	1539	1623	1911	2027	2281	3458	2886	3019	1662	1953	2433	2222	1922	3083	2458	2601
ENSMUSG00000029610	Aimp2	-0.701	7.311	7e-05	0.002	4.5e-06	0.00012	3890	2828	3243	3388	5306	4931	5728	5736	4201	3404	4130	3714	4472	4395	4878	4942
ENSMUSG00000030168	Adipor2	-0.699	7.172	7e-05	0.002	2.9e-05	0.0006	2803	2570	2954	3803	5081	5739	4505	4369	3028	3093	3762	4168	4282	5116	3836	3764
ENSMUSG00000021678	F2rl1	2.325	1.172	7.1e-05	0.002	6.6e-09	4e-07	69	55	118	150	29	16	13	20	75	67	150	164	25	14	11	17
ENSMUSG00000029142	Mrpl33	0.704	6.69	7.1e-05	0.002	3.2e-05	0.00065	4119	3501	3514	2972	2444	1639	2262	2313	4449	4213	4475	3258	2060	1461	1926	1993
ENSMUSG00000040152	Thbs1	1.164	5.791	7.1e-05	0.002	1.6e-08	8.5e-07	1825	1505	2275	2832	903	704	1033	1126	1971	1812	2897	3104	761	627	880	970
ENSMUSG00000092569	Gm20544	-1.497	0.59	7.1e-05	0.002	1.2e-05	0.00028	20	24	17	23	49	76	40	74	22	29	22	25	41	68	34	64
ENSMUSG00000097660	Gm26762	-1.578	3.04	7.1e-05	0.002	4.7e-09	2.9e-07	111	151	95	98	392	480	255	229	120	181	121	107	331	428	217	197
ENSMUSG00000059970	Hspa2	0.889	3.002	7.2e-05	0.002	2.1e-05	0.00045	316	290	282	246	178	117	168	150	341	349	359	270	150	104	143	129
ENSMUSG00000025283	Sat1	0.731	5.314	7.3e-05	0.002	5.2e-05	0.00097	1343	1233	1697	1192	962	599	884	848	1451	1484	2160	1307	811	534	753	731
ENSMUSG00000027550	Lrrcc1	0.912	2.898	7.3e-05	0.002	1.3e-05	0.00029	307	277	220	256	138	127	135	163	331	333	281	281	116	113	115	141
ENSMUSG00000028195	Cyr61	0.996	5.809	7.3e-05	0.002	1.2e-06	3.7e-05	1829	1588	2644	2164	1389	742	998	996	1976	1911	3366	2372	1171	661	850	858
ENSMUSG00000074738	B930041F14Rik	1.032	2.371	7.3e-05	0.002	0.00012	0.0019	222	215	184	130	89	75	129	75	240	259	234	143	75	67	110	64
ENSMUSG00000052852	Reep1	-0.708	6.657	7.4e-05	0.002	7.1e-06	0.00018	1948	2433	1962	2108	2829	3847	3398	3735	2104	2928	2499	2311	2384	3429	2894	3218
ENSMUSG00000016541	Atxn10	0.713	5.833	7.5e-05	0.0021	1.2e-06	3.9e-05	1919	2093	2083	1706	1253	1116	1243	1147	2073	2518	2653	1870	1056	995	1059	988
ENSMUSG00000028736	Pax7	-1.249	1.928	7.5e-05	0.0021	9.7e-05	0.0016	99	58	51	38	94	156	178	158	107	70	65	42	79	139	152	136
ENSMUSG00000023964	Calcr	-2.416	-0.77	7.6e-05	0.0021	1.8e-05	0.00041	2	10	5	2	15	35	22	30	2	12	6	2	12	31	19	26
ENSMUSG00000027559	Car3	-0.925	11.107	7.6e-05	0.0021	4.5e-05	0.00086	44488	60477	24330	38722	84053	95700	70969	68304	48051	72778	30986	42445	70836	85305	60437	58843
ENSMUSG00000032717	Mdfi	1.39	0.94	7.6e-05	0.0021	4.7e-05	0.00089	98	71	73	47	23	21	38	28	106	86	93	52	19	19	33	24
ENSMUSG00000057469	E2f6	-0.697	6.769	7.6e-05	0.0021	2e-05	0.00044	2342	2103	2069	2669	2995	4362	3895	3631	2530	2531	2635	2926	2524	3888	3317	3128
ENSMUSG00000032436	Cmtm7	0.894	2.957	7.7e-05	0.0021	2.4e-05	0.0005	281	270	284	265	127	127	142	196	304	325	362	290	107	113	121	169
ENSMUSG00000089671	Gm16537	-2.222	3.186	7.8e-05	0.0021	9.3e-14	1.6e-11	93	104	68	89	466	651	299	237	100	125	87	98	393	581	254	204
ENSMUSG00000036622	Atp13a2	-0.807	4.916	7.9e-05	0.0022	4.1e-06	0.00011	555	656	651	558	976	1404	955	901	600	789	829	612	822	1252	813	776
ENSMUSG00000046152	Fut10	-0.814	3.726	8e-05	0.0022	6.7e-06	0.00017	246	307	263	239	393	541	458	464	266	369	335	262	331	482	390	400
ENSMUSG00000037106	Fer1l6	-1.523	1.709	8.1e-05	0.0022	3.1e-06	8.8e-05	46	53	32	54	66	154	144	167	50	63	41	59	55	137	123	144
ENSMUSG00000038028	9630033F20Rik	-0.755	6.234	8.1e-05	0.0022	1.2e-05	0.00028	1771	1354	1596	1460	2695	3323	2247	2164	1913	1630	2032	1600	2271	2962	1913	1864
ENSMUSG00000049349	Gm5105	-1.503	0.543	8.1e-05	0.0022	3.1e-05	0.00063	17	13	18	34	60	69	53	49	18	16	23	37	51	62	45	42
ENSMUSG00000030538	Cib1	0.841	3.272	8.4e-05	0.0023	8.5e-05	0.0015	339	308	426	281	245	164	169	178	366	371	542	308	207	146	144	153
ENSMUSG00000029472	Anapc5	-0.692	8.695	8.6e-05	0.0023	9.8e-06	0.00024	8240	9590	9098	8062	13676	17104	12951	12790	8900	11540	11586	8837	11525	15246	11029	11018
ENSMUSG00000030249	Abcc9	-0.72	7.341	8.7e-05	0.0024	2e-05	0.00043	2956	3609	3397	3553	4439	7141	5356	5333	3193	4343	4326	3895	3741	6366	4561	4594
ENSMUSG00000032816	Igdcc4	0.821	5.593	8.7e-05	0.0024	1.9e-05	0.00041	1311	1579	1909	1993	723	847	1196	1077	1416	1900	2431	2184	609	755	1019	928
ENSMUSG00000056737	Capg	1.016	4.515	8.9e-05	0.0024	1.7e-05	0.00037	865	612	1054	829	452	230	537	442	934	737	1342	909	381	205	458	381
ENSMUSG00000041650	Pcca	-0.718	5.27	9e-05	0.0024	2.2e-05	0.00047	763	741	673	1041	1365	1463	1163	1300	824	892	857	1141	1150	1304	990	1120
ENSMUSG00000038170	Pde4dip	-1.122	11.127	9.5e-05	0.0026	2.4e-09	1.6e-07	39199	38851	41906	35485	75606	121401	70078	71197	42338	46754	53369	38897	63717	108214	59678	61336
ENSMUSG00000006216	Clcnkb	3.593	-1.342	9.6e-05	0.0026	3e-06	8.6e-05	25	18	12	6	1	2	1	0	27	22	15	7	1	2	1	0
ENSMUSG00000021701	Plk2	0.798	3.766	9.6e-05	0.0026	1.6e-06	5.1e-05	435	481	481	496	269	255	283	282	470	579	612	544	227	227	241	243
ENSMUSG00000026764	Kif5c	1.186	1.463	9.6e-05	0.0026	2.9e-06	8.3e-05	93	100	104	110	46	44	42	46	101	120	133	120	39	39	36	40
ENSMUSG00000079110	Capn3	-0.693	6.66	9.6e-05	0.0026	9.2e-06	0.00022	2173	1877	2160	2316	2802	3894	3627	3458	2347	2259	2751	2539	2361	3471	3089	2979
ENSMUSG00000020111	Micu1	0.693	6.535	9.7e-05	0.0026	1.7e-06	5.2e-05	3324	3349	3226	2739	1988	1870	2061	1898	3590	4030	4109	3003	1675	1667	1755	1635
ENSMUSG00000021190	Lgmn	1.309	6.216	9.7e-05	0.0026	3.6e-10	2.9e-08	2650	2518	4268	2234	1143	904	1276	1388	2862	3031	5434	2449	963	806	1087	1196
ENSMUSG00000043953	Ccrl2	-0.988	2.478	9.7e-05	0.0026	0.00028	0.004	141	119	84	65	206	154	249	203	152	143	107	72	174	137	212	175
ENSMUSG00000021185	9030617O03Rik	-1.503	2.523	9.8e-05	0.0026	2.7e-07	1e-05	89	107	82	51	234	344	192	164	96	128	105	56	197	307	163	141
ENSMUSG00000091562	Gm9581	-2.341	0.566	9.8e-05	0.0026	1.6e-06	4.9e-05	4	11	29	9	43	109	55	60	5	13	35	10	36	98	47	52
ENSMUSG00000021643	Serf1	0.913	2.646	9.9e-05	0.0026	0.00018	0.0028	208	287	219	173	135	83	124	129	225	345	279	190	114	74	106	111
ENSMUSG00000027848	Olfml3	0.744	4.709	9.9e-05	0.0026	4.3e-05	0.00083	1012	816	853	921	491	390	651	618	1093	982	1086	1010	414	347	555	533
ENSMUSG00000032812	Arap1	0.724	5.061	9.9e-05	0.0026	4.9e-05	0.00093	1259	1099	1154	1065	705	475	789	803	1360	1323	1470	1168	594	423	672	692
ENSMUSG00000049866	Arl4c	0.999	2.418	9.9e-05	0.0026	0.0008	0.0093	168	236	195	172	84	46	123	132	182	283	248	189	71	41	105	114
ENSMUSG00000003812	Dnase2a	1.059	3.822	0.0001	0.0027	1.6e-06	4.9e-05	501	565	678	348	294	194	277	239	541	680	863	382	248	173	236	206
ENSMUSG00000020736	Nt5c	0.81	3.579	0.0001	0.0026	5.9e-06	0.00015	439	429	453	345	216	239	243	252	474	516	577	378	182	213	207	217
ENSMUSG00000026571	Dcaf6	-0.681	7.594	0.0001	0.0027	3.6e-05	0.00072	3682	4436	3647	4609	6011	8195	6085	5962	3977	5338	4645	5052	5066	7305	5182	5136
ENSMUSG00000032572	Col6a4	-2.371	-0.785	0.0001	0.0027	0.00043	0.0056	6	12	0	2	26	12	29	33	6	14	0	2	22	10	25	29
ENSMUSG00000048920	Fkrp	-0.699	5.816	0.0001	0.0027	2.3e-05	0.00049	1127	1035	1133	1442	1680	2325	1844	1841	1217	1246	1443	1581	1416	2073	1570	1586
ENSMUSG00000055003	Lrtm2	-1.218	2.983	0.0001	0.0027	7.5e-05	0.0013	220	93	71	139	241	250	365	360	237	112	92	152	203	223	311	310
ENSMUSG00000063919	Srrm4	1.819	0.055	0.0001	0.0027	2.4e-06	7e-05	42	43	43	33	15	11	13	6	45	52	55	36	13	10	11	5
ENSMUSG00000091985	Gm17354	-0.881	2.848	0.0001	0.0027	8.1e-05	0.0014	145	120	116	174	237	230	238	318	157	145	148	191	200	205	203	274
ENSMUSG00000004267	Eno2	1.279	1.122	0.00011	0.0029	3.5e-05	0.00071	86	78	103	57	24	35	36	38	93	94	130	63	20	31	31	33
ENSMUSG00000009293	Ube2g2	0.675	7.345	0.00011	0.0028	9.2e-06	0.00022	4758	5382	6414	5508	3236	3206	3763	3609	5139	6477	8168	6038	2727	2858	3205	3109
ENSMUSG00000020120	Plek	1.359	1.99	0.00011	0.0028	6.3e-06	0.00016	167	134	214	99	73	40	67	59	180	161	271	109	62	35	57	51
ENSMUSG00000030591	Psmd8	0.824	7.815	0.00011	0.0029	9.2e-06	0.00022	7879	8915	9367	5605	5113	3497	4562	4767	8510	10728	11929	6144	4309	3117	3885	4107
ENSMUSG00000032712	2810474O19Rik	0.748	4.449	0.00011	0.0027	4.5e-05	0.00086	749	630	903	727	534	482	336	440	809	759	1149	797	450	430	286	379
ENSMUSG00000034312	Iqsec1	-0.715	5.19	0.00011	0.0027	3.2e-05	0.00065	705	675	743	925	986	1484	1197	1335	761	812	946	1014	831	1323	1019	1150
ENSMUSG00000038059	Smim3	1.052	1.928	0.00011	0.0029	0.00041	0.0055	124	167	120	140	99	76	43	48	134	201	153	154	84	68	36	41
ENSMUSG00000039960	Rhou	-0.785	4.487	0.00011	0.0028	3.1e-05	0.00064	402	371	487	554	645	662	903	917	434	447	620	607	543	590	769	790
ENSMUSG00000042485	Mustn1	2.617	8.268	0.00011	0.0027	1.5e-21	7.3e-19	13312	11296	25335	8531	2398	2825	2194	2117	14378	13594	32263	9352	2021	2518	1868	1824
ENSMUSG00000044768	D1Ertd622e	-0.776	3.956	0.00011	0.0028	4.4e-05	0.00085	300	264	339	356	399	594	537	627	324	318	432	390	336	530	457	540
ENSMUSG00000060913	Trim55	-1.003	5.246	0.00011	0.0027	1.2e-06	3.8e-05	532	728	632	893	934	1772	1463	1413	575	876	805	979	787	1580	1246	1217
ENSMUSG00000074457	S100a16	0.693	6.106	0.00011	0.0028	0.00019	0.0029	2721	2152	2460	2048	1558	961	1661	1625	2939	2590	3133	2245	1313	856	1415	1400
ENSMUSG00000074807	Gm10762	-0.759	4.222	0.00011	0.0029	1.2e-05	0.00028	439	452	309	327	646	656	644	638	474	543	394	359	544	585	548	550
ENSMUSG00000090066	1110002E22Rik	-1.016	7.769	0.00011	0.0029	1.3e-06	4.1e-05	3902	2960	4053	5011	5034	8704	9300	9170	4214	3562	5161	5493	4242	7759	7920	7900
ENSMUSG00000019927	Ube2d1	-0.676	7.852	0.00012	0.003	2.4e-05	0.0005	5683	5628	3975	4345	7803	7734	8077	7746	6138	6773	5063	4763	6576	6894	6878	6673
ENSMUSG00000020462	Ccdc104	0.792	3.615	0.00012	0.0031	7e-05	0.0013	346	528	457	369	237	288	203	253	374	635	582	405	200	257	173	218
ENSMUSG00000021579	Lrrc14b	-0.678	6.615	0.00012	0.0031	5.3e-05	0.00099	2292	1561	2055	2410	3177	3837	3127	3164	2476	1879	2617	2642	2677	3420	2663	2726
ENSMUSG00000022090	Pdlim2	0.895	2.798	0.00012	0.003	0.00012	0.002	308	195	253	229	139	98	137	155	332	235	322	251	117	87	117	134
ENSMUSG00000022425	Enpp2	-0.829	4.161	0.00012	0.003	1e-05	0.00024	324	396	317	381	784	700	545	491	350	476	404	418	661	624	464	423
ENSMUSG00000024247	Pkdcc	-0.882	6.187	0.00012	0.0031	3.8e-06	0.0001	1381	1240	1245	1790	1830	2483	3009	3100	1492	1492	1586	1962	1542	2213	2563	2671
ENSMUSG00000028634	Hivep3	1.033	2.039	0.00012	0.003	0.00065	0.0079	165	130	132	168	64	50	54	122	178	157	168	184	54	44	46	106
ENSMUSG00000038403	Hfe2	-0.669	9.11	0.00012	0.0031	3.2e-06	9.1e-05	12354	11276	11102	12353	17177	20063	19206	18430	13343	13570	14139	13541	14476	17884	16356	15877
ENSMUSG00000040282	BC052040	-1.085	1.728	0.00012	0.0031	2.2e-05	0.00048	54	70	57	50	98	136	120	138	58	84	73	55	82	121	102	119
ENSMUSG00000048924	Ccdc125	-1.16	1.368	0.00012	0.003	0.00049	0.0063	57	27	29	60	83	83	92	130	61	33	38	66	70	74	78	112
ENSMUSG00000063564	Col23a1	0.997	2.588	0.00012	0.0031	4.2e-05	0.00081	166	280	249	173	110	117	116	92	180	336	317	190	93	104	99	79
ENSMUSG00000064147	Rab44	1.536	0.523	0.00012	0.0031	5.8e-06	0.00015	45	57	54	62	18	28	14	15	49	69	69	68	15	25	12	13
ENSMUSG00000084883	Ccdc85c	-2.477	2.495	0.00012	0.0031	2.8e-12	3.5e-10	38	51	39	61	117	433	234	269	41	61	50	67	98	387	199	232
ENSMUSG00000020467	Efemp1	-0.87	2.931	0.00013	0.0033	0.00022	0.0032	121	114	161	195	342	246	253	242	131	138	205	214	289	219	215	208
ENSMUSG00000022359	Wdyhv1	0.907	2.718	0.00013	0.0033	0.00039	0.0053	250	287	214	181	135	78	124	160	270	345	273	199	114	69	106	138
ENSMUSG00000024292	Cyp4f14	3.709	-0.8	0.00013	0.0033	6.4e-06	0.00016	32	36	24	4	1	5	0	0	34	43	31	5	1	5	0	0
ENSMUSG00000025738	Fbxl16	-1.051	1.87	0.00013	0.0033	5.1e-05	0.00096	57	63	72	67	97	126	164	152	62	76	92	73	81	112	140	131
ENSMUSG00000027076	Timm10	0.729	4.64	0.00013	0.0032	2.7e-05	0.00056	984	754	920	762	620	413	525	505	1063	908	1171	835	523	368	447	435
ENSMUSG00000031760	Mt3	4.46	3.977	0.00013	0.0032	5.4e-25	3.3e-22	459	690	1688	452	61	35	26	27	496	831	2146	496	52	31	22	23
ENSMUSG00000033478	Fam160b1	-1.431	4.519	0.00013	0.0033	2.6e-11	2.6e-09	367	313	319	370	727	1412	789	761	396	377	406	405	612	1259	672	655
ENSMUSG00000036894	Rap2b	0.825	3.263	0.00013	0.0033	0.00022	0.0033	257	408	353	323	152	151	234	219	278	490	449	354	128	134	200	189
ENSMUSG00000050064	Zfp697	1.845	0.932	0.00013	0.0033	2.9e-06	8.4e-05	49	55	96	110	34	22	16	14	53	67	122	120	29	20	13	12
ENSMUSG00000057606	Colq	0.764	3.965	0.00013	0.0032	5.7e-05	0.0011	508	685	506	457	296	265	331	378	549	824	644	501	249	236	282	326
ENSMUSG00000002980	Bcam	0.68	6.043	0.00014	0.0035	2.3e-05	0.00049	2443	2082	2614	1809	1494	1261	1496	1335	2639	2506	3329	1983	1259	1124	1274	1150
ENSMUSG00000014329	Bicc1	0.699	5.23	0.00014	0.0034	1.7e-05	0.00038	1341	1221	1438	1116	810	623	876	841	1448	1470	1831	1223	683	555	746	725
ENSMUSG00000032122	Slc37a2	1.441	1.453	0.00014	0.0036	5.8e-06	0.00015	90	155	106	73	47	30	33	45	97	186	135	80	40	27	28	39
ENSMUSG00000036390	Gadd45a	1.503	6.778	0.00014	0.0035	1.9e-11	1.9e-09	3507	6558	4772	3049	1716	1906	1366	1321	3788	7891	6077	3342	1446	1699	1163	1138
ENSMUSG00000038332	Sesn1	-0.704	5.358	0.00014	0.0034	1.9e-06	5.8e-05	931	876	836	798	1218	1509	1456	1421	1005	1054	1065	875	1026	1345	1240	1224
ENSMUSG00000063275	Ptpla	-0.668	7.191	0.00014	0.0035	9.8e-05	0.0016	3336	2868	2514	3737	4527	4153	5732	5371	3603	3452	3202	4096	3815	3702	4882	4627
ENSMUSG00000074934	Grem1	-3.118	-1.445	0.00014	0.0034	1.2e-05	0.00029	4	0	2	2	15	7	24	17	4	0	2	2	13	6	21	15
ENSMUSG00000089872	Rps6kc1	-0.713	4.901	0.00014	0.0036	2.5e-05	0.00053	640	708	534	613	1069	1249	906	866	691	852	681	672	901	1114	771	746
ENSMUSG00000002489	Tiam1	-0.896	2.696	0.00015	0.0036	0.00024	0.0035	131	104	164	98	175	272	214	263	141	125	208	108	147	243	182	227
ENSMUSG00000020256	Aldh1l2	-1.369	2.544	0.00015	0.0037	1e-06	3.4e-05	65	74	114	105	174	342	215	193	70	89	144	115	146	305	183	166
ENSMUSG00000021728	Emb	1.274	2.904	0.00015	0.0037	2.5e-06	7.4e-05	255	186	322	389	140	81	109	146	275	225	410	426	118	72	93	126
ENSMUSG00000022018	Rgcc	0.971	6.044	0.00015	0.0037	3e-06	8.5e-05	2041	2052	3177	2362	1688	1309	995	922	2205	2470	4045	2589	1423	1167	847	794
ENSMUSG00000022148	Fyb	1.801	1.214	0.00015	0.0037	7e-07	2.4e-05	102	83	142	51	24	20	34	30	110	100	180	56	20	18	29	26
ENSMUSG00000024539	Ptpn2	0.75	4.058	0.00015	0.0036	1e-05	0.00025	520	538	665	568	349	289	352	374	562	647	847	623	294	257	300	322
ENSMUSG00000025876	Unc5a	-0.914	3.701	0.00015	0.0037	0.00023	0.0033	307	166	169	352	549	401	419	501	331	200	216	385	463	357	357	432
ENSMUSG00000025911	Adhfe1	-1.229	5.092	0.00015	0.0036	5.8e-09	3.6e-07	568	530	473	678	1585	1747	977	963	613	638	603	743	1336	1558	832	829
ENSMUSG00000027035	Cers6	1.233	2.148	0.00015	0.0037	2.3e-05	0.00048	93	202	189	185	58	62	92	72	101	243	240	203	49	55	79	62
ENSMUSG00000028584	Lrrc38	-1.305	4.897	0.00015	0.0036	7e-08	3.1e-06	562	466	307	558	695	1074	1388	1520	607	561	392	611	585	957	1182	1310
ENSMUSG00000031444	F10	2.736	-0.952	0.00015	0.0036	2.1e-05	0.00046	19	24	20	17	9	1	1	0	21	29	25	19	8	1	1	0
ENSMUSG00000040111	Gramd1b	-0.733	4.433	0.00015	0.0036	6.7e-05	0.0012	372	528	369	518	589	819	764	799	402	635	470	568	496	730	651	688
ENSMUSG00000054196	Cthrc1	2.174	2.915	0.00015	0.0037	6.2e-12	7.1e-10	312	164	538	325	71	60	75	90	337	198	684	356	60	53	64	78
ENSMUSG00000057176	Gm166	1.308	1.208	0.00015	0.0036	0.00043	0.0056	116	76	91	64	32	55	39	14	125	92	116	70	27	49	33	12
ENSMUSG00000078515	Ddi2	-0.684	6.217	0.00015	0.0037	3e-06	8.6e-05	1458	1695	1462	1679	2356	2368	2745	2647	1575	2040	1862	1840	1985	2111	2338	2280
ENSMUSG00000024052	Lpin2	1.135	2.638	0.00016	0.0039	3.6e-05	0.00072	148	224	281	275	75	92	108	147	160	270	357	301	63	82	92	127
ENSMUSG00000030562	Nox4	1.685	1.927	0.00016	0.0039	2.4e-07	9.4e-06	78	145	178	219	46	43	41	62	85	175	226	240	39	38	35	54
ENSMUSG00000038618	Rassf7	2.568	0.335	0.00016	0.0037	2e-07	8e-06	34	93	44	46	16	9	8	3	37	111	56	50	14	8	7	2
ENSMUSG00000079428	Tceal7	1.682	7.136	0.00016	0.0039	6.8e-08	3.1e-06	4073	8697	4533	6347	1009	1131	2555	2676	4399	10465	5774	6957	850	1008	2176	2306
ENSMUSG00000004885	Crabp2	2.109	-0.409	0.00017	0.004	1.8e-06	5.5e-05	28	25	40	25	8	7	7	5	30	30	50	27	7	6	6	4
ENSMUSG00000020476	Dbnl	0.722	4.405	0.00017	0.0041	8.7e-06	0.00021	713	720	852	613	460	433	456	409	770	867	1085	672	388	386	388	352
ENSMUSG00000025809	Itgb1	0.653	8.613	0.00017	0.0041	3.4e-05	0.00068	10731	14318	13523	14265	7237	8472	8800	9082	11591	17230	17222	15637	6099	7552	7494	7824
ENSMUSG00000029512	Ulk1	-0.68	5.906	0.00017	0.0041	7.3e-06	0.00018	1267	1433	1101	1283	1764	2144	2087	2146	1368	1724	1402	1406	1486	1911	1777	1849
ENSMUSG00000036437	Npy1r	-0.943	2.322	0.00017	0.0041	0.00014	0.0023	83	93	102	96	202	234	149	135	90	112	130	105	170	209	127	116
ENSMUSG00000041559	Fmod	-0.65	7.525	0.00017	0.0041	0.00017	0.0026	4788	3494	3028	4516	5680	5783	6720	6646	5171	4205	3857	4950	4787	5155	5723	5726
ENSMUSG00000071662	Polr2g	0.695	5.228	0.00017	0.0041	1.1e-05	0.00027	1438	1375	1247	1042	890	755	775	730	1553	1654	1588	1142	750	673	660	629
ENSMUSG00000074661	Pde4d	-0.672	6.419	0.00017	0.004	0.00015	0.0024	1797	2173	1341	1972	3448	3020	2465	2668	1941	2615	1709	2161	2906	2692	2099	2298
ENSMUSG00000020872	Tac4	5.774	-0.252	0.00018	0.0042	4.7e-10	3.6e-08	12	53	76	14	2	0	0	0	13	63	95	16	2	0	0	0
ENSMUSG00000025956	Mettl21a	0.746	4.019	0.00018	0.0042	2.2e-05	0.00046	491	689	536	513	325	354	294	355	530	829	683	562	274	316	250	306
ENSMUSG00000031078	Cttn	0.676	5.623	0.00018	0.0042	1.6e-05	0.00037	1367	1869	1871	1568	1062	1080	1069	968	1477	2249	2383	1719	895	963	910	834
ENSMUSG00000039262	Prrc2b	-0.657	7.415	0.00018	0.0043	5.8e-05	0.0011	3512	4030	3428	3646	4887	7371	5390	5406	3793	4850	4366	3997	4118	6571	4590	4657
ENSMUSG00000061728	Btnl7-ps	-3.124	-1.468	0.00018	0.0042	0.00013	0.0022	0	7	0	0	19	9	19	16	0	8	0	0	16	8	16	14
ENSMUSG00000079298	Klrb1b	2.069	-0.381	0.00018	0.0042	0.00023	0.0033	36	20	40	24	17	5	4	3	39	24	50	26	15	4	3	2
ENSMUSG00000079434	Neu2	-0.862	4.532	0.00018	0.0043	3.7e-05	0.00074	646	429	373	362	860	604	909	916	697	516	476	397	725	538	774	789
ENSMUSG00000084839	Gm14097	-3.356	-1.607	0.00018	0.0042	1.3e-05	0.0003	2	0	3	0	20	16	6	15	2	0	4	0	17	14	5	13
ENSMUSG00000013033	Lphn1	-0.69	5.178	0.00019	0.0045	2.1e-05	0.00046	768	729	677	880	1008	1188	1411	1320	830	877	863	965	849	1059	1202	1137
ENSMUSG00000027346	Gpcpd1	-1.637	7.393	0.00019	0.0045	2.7e-13	4e-11	2496	2239	2085	2204	7073	10925	5175	4895	2696	2695	2655	2416	5961	9739	4407	4217
ENSMUSG00000030592	Ryr1	-0.704	11.14	0.00019	0.0045	3.2e-05	0.00065	45579	54047	45450	44432	66434	101171	70618	70445	49229	65040	57882	48704	55987	90181	60138	60688
ENSMUSG00000031987	Egln1	-0.65	7.791	0.00019	0.0044	2.7e-05	0.00056	5021	4211	4129	5663	7033	7677	7788	7355	5423	5068	5259	6207	5927	6843	6632	6336
ENSMUSG00000039891	Txlnb	-0.771	7.945	0.00019	0.0045	1e-05	0.00025	4451	4865	5014	5767	7166	11428	7855	7847	4808	5855	6386	6321	6039	10187	6689	6760
ENSMUSG00000046722	Cdc42se1	0.687	5.234	0.00019	0.0044	3.3e-06	9.3e-05	1217	1291	1392	1214	754	717	837	868	1314	1554	1772	1331	635	639	713	748
ENSMUSG00000059498	Fcgr3	0.98	3.388	0.00019	0.0044	0.00013	0.0021	363	336	501	318	232	101	209	227	392	405	637	349	196	90	178	196
ENSMUSG00000065559	Mir206	6.303	-1.928	0.00019	0.0044	1.3e-06	4.1e-05	20	5	8	6	0	0	0	0	21	6	10	7	0	0	0	0
ENSMUSG00000086578	Gm13583	7.996	-0.533	0.00019	0.0045	3e-11	3e-09	7	72	29	18	0	0	0	0	8	85	37	20	0	0	0	0
ENSMUSG00000001366	Fbxo9	-0.668	6.002	0.0002	0.0047	2.2e-05	0.00046	1362	1524	1144	1430	2120	2554	2010	1987	1471	1834	1457	1568	1787	2277	1712	1712
ENSMUSG00000020366	Mapk9	-0.68	5.441	0.0002	0.0047	1.1e-05	0.00026	908	869	906	999	1298	1789	1412	1399	981	1046	1154	1095	1094	1595	1202	1205
ENSMUSG00000023175	Bsg	-0.647	9.47	0.0002	0.0045	5.6e-05	0.001	18001	14308	14037	14654	27955	25234	20983	21361	19443	17218	17877	16063	23559	22493	17869	18402
ENSMUSG00000026395	Ptprc	0.944	2.383	0.0002	0.0047	0.00087	0.0099	138	184	211	209	135	54	88	109	149	222	269	229	114	48	75	94
ENSMUSG00000026782	Abi2	0.823	3.58	0.0002	0.0047	4.1e-05	0.00079	360	551	421	340	206	233	249	258	389	663	536	373	173	208	212	222
ENSMUSG00000028226	Mmp16	1.765	0.013	0.0002	0.0046	9.8e-06	0.00024	29	53	36	37	6	12	14	13	31	63	46	41	5	11	12	11
ENSMUSG00000029307	Dmp1	1.493	0.496	0.0002	0.0047	2.6e-06	7.6e-05	50	46	58	59	19	20	19	17	54	55	74	65	16	18	16	15
ENSMUSG00000041075	Fzd7	-0.728	5.661	0.0002	0.0046	4e-05	0.00078	1084	1086	1109	921	1206	2000	1987	1764	1171	1307	1412	1010	1016	1783	1692	1520
ENSMUSG00000052727	Map1b	0.868	4.953	0.0002	0.0047	6.1e-06	0.00016	1464	997	1028	915	563	468	641	741	1581	1200	1309	1003	474	417	546	639
ENSMUSG00000059149	Mfsd4	-1.259	0.94	0.0002	0.0047	5e-05	0.00094	41	27	27	27	58	96	66	72	44	33	34	30	49	86	56	62
ENSMUSG00000085425	Gm15648	-1.328	0.826	0.0002	0.0047	0.00018	0.0027	24	43	28	13	82	73	65	55	26	51	36	15	69	65	55	47
ENSMUSG00000101227	RP24-495G2.2	6.474	-1.772	0.0002	0.0047	5.1e-07	1.8e-05	7	9	23	4	0	0	0	0	8	11	28	5	0	0	0	0
ENSMUSG00000021180	Rps6ka5	-0.936	2.285	0.00021	0.0048	0.0004	0.0054	95	118	65	88	163	231	131	176	103	141	83	97	137	206	111	152
ENSMUSG00000027852	Nras	0.66	6.008	0.00021	0.0048	1.9e-05	0.00043	2128	2199	2533	1830	1500	1224	1394	1382	2298	2646	3225	2006	1264	1091	1187	1191
ENSMUSG00000029647	Pan3	-0.75	4.018	0.00021	0.0047	0.00011	0.0019	304	345	293	389	391	569	637	639	328	415	373	426	329	507	543	551
ENSMUSG00000030451	Herc2	-0.89	6.181	0.00021	0.0047	4.8e-06	0.00013	1087	1636	1304	1584	1841	3365	2612	2579	1174	1968	1661	1736	1551	3000	2224	2222
ENSMUSG00000034006	Pqlc1	0.946	5.113	0.00021	0.0048	5.2e-06	0.00014	1138	1669	1144	1064	562	455	776	811	1229	2008	1457	1166	473	405	661	699
ENSMUSG00000042712	Wbp5	0.672	5.562	0.00021	0.0048	0.0001	0.0017	1726	1516	1708	1446	1003	718	1155	1137	1864	1824	2175	1585	845	640	984	980
ENSMUSG00000044197	Gpr146	-0.874	5.936	0.00021	0.0048	7.6e-06	0.00019	1064	919	1261	1526	1706	1856	2517	2661	1149	1106	1606	1673	1437	1654	2144	2293
ENSMUSG00000060519	Tor3a	0.751	3.804	0.00021	0.0047	1.8e-05	0.00041	425	527	509	460	281	255	274	332	459	634	648	504	237	227	233	286
ENSMUSG00000020893	Per1	-0.718	6.313	0.00022	0.005	3.1e-05	0.00062	1618	1544	1951	1519	2700	3530	2355	2323	1748	1858	2484	1665	2275	3147	2005	2001
ENSMUSG00000032802	Srxn1	1.287	5.549	0.00022	0.005	3e-08	1.5e-06	1365	1450	2623	1877	930	924	544	599	1474	1745	3339	2057	784	824	463	516
ENSMUSG00000034390	Cmip	0.698	4.791	0.00022	0.005	1.8e-05	0.0004	993	944	893	938	696	465	611	551	1072	1136	1138	1028	587	414	520	475
ENSMUSG00000036606	Plxnb2	0.69	4.867	0.00022	0.0049	5.7e-05	0.0011	914	1163	1044	844	518	544	693	702	987	1399	1329	925	436	485	590	605
ENSMUSG00000052026	Slc6a7	2.436	-0.782	0.00022	0.0051	1.3e-06	4.1e-05	26	23	23	18	6	3	6	1	28	28	29	20	5	3	5	1
ENSMUSG00000024654	Asrgl1	-0.664	5.835	0.00023	0.0052	5.5e-05	0.001	1318	1216	1154	1182	1963	2454	1671	1631	1424	1463	1470	1296	1654	2188	1423	1405
ENSMUSG00000025083	Afap1l2	0.908	2.667	0.00023	0.0051	0.00028	0.004	171	275	199	255	94	102	162	122	185	331	254	279	79	91	138	105
ENSMUSG00000027763	Mbnl1	-0.676	8.23	0.00023	0.0052	5.2e-05	0.00097	5999	7009	6337	6161	8901	13363	9183	9305	6480	8434	8070	6753	7501	11912	7820	8016
ENSMUSG00000034040	Wbscr17	0.743	3.864	0.00023	0.0052	4.6e-05	0.00089	468	584	477	470	264	251	347	332	506	702	607	515	222	224	296	286
ENSMUSG00000036391	Sec24a	-0.723	4.785	0.00023	0.0051	7.9e-05	0.0014	433	632	597	630	808	1221	860	894	468	760	760	690	681	1089	732	770
ENSMUSG00000042895	Abra	0.689	8.292	0.00023	0.0052	0.00018	0.0028	11730	10778	11703	8473	8984	6058	5715	5725	12669	12970	14904	9288	7572	5400	4867	4932
ENSMUSG00000047747	Rnf150	-0.678	5.528	0.00023	0.0052	5.8e-05	0.0011	1055	921	919	1018	1442	2058	1353	1408	1139	1108	1171	1116	1215	1835	1152	1213
ENSMUSG00000053664	Uck2	1.303	1.292	0.00023	0.0051	9.2e-05	0.0016	71	67	129	101	45	25	31	48	77	81	163	111	38	22	26	42
ENSMUSG00000054659	Pm20d2	-2.754	2.717	0.00023	0.0051	3.9e-15	8.4e-13	37	46	63	41	176	569	241	278	40	55	80	45	148	508	205	239
ENSMUSG00000055138	Gm4861	-2.972	-0.805	0.00023	0.0051	4.3e-06	0.00012	3	5	1	4	5	36	29	35	3	6	2	4	4	32	25	30
ENSMUSG00000076431	Sox4	1.653	4.491	0.00023	0.0051	2.9e-09	1.9e-07	943	1427	663	711	234	179	382	395	1019	1716	845	780	197	159	326	341
ENSMUSG00000001864	Aif1l	2.699	4.233	0.00024	0.0053	3.1e-20	1.3e-17	615	1599	780	574	132	119	139	160	664	1923	994	630	111	106	118	138
ENSMUSG00000022747	St3gal6	-0.647	6.887	0.00024	0.0053	0.0001	0.0017	2297	2439	2286	3159	3205	4383	4123	4229	2481	2935	2911	3463	2701	3907	3511	3643
ENSMUSG00000027010	Slc25a12	-0.639	8.45	0.00024	0.0053	2e-05	0.00043	8095	7940	6532	7623	10900	13203	11287	11610	8743	9555	8319	8356	9186	11769	9612	10002
ENSMUSG00000033991	Ttc37	-0.814	3.375	0.00024	0.0053	0.00011	0.0019	170	200	232	224	288	482	324	360	184	241	295	246	242	430	276	310
ENSMUSG00000038668	Lpar1	0.705	4.58	0.00024	0.0054	2.4e-05	0.00051	791	784	762	923	496	394	570	540	854	944	970	1012	418	351	486	465
ENSMUSG00000038740	Mvb12b	-0.667	5.507	0.00024	0.0054	3.3e-05	0.00066	1094	1001	846	934	1281	1808	1482	1580	1181	1205	1078	1024	1079	1612	1262	1361
ENSMUSG00000058331	Zfp85	-1.327	0.743	0.00024	0.0054	6.8e-06	0.00017	26	22	25	29	73	56	68	60	28	27	32	32	62	50	58	52
ENSMUSG00000079419	Ms4a6c	1.502	2.496	0.00024	0.0053	2.8e-06	8.1e-05	182	172	341	205	63	43	108	104	197	208	433	225	53	38	92	90
ENSMUSG00000079523	Tmsb10	0.993	4.856	0.00024	0.0054	1.2e-05	0.00028	1424	901	1019	895	555	308	599	668	1538	1085	1298	981	468	274	510	576
ENSMUSG00000019768	Esr1	-0.917	4.404	0.00025	0.0054	5.9e-06	0.00015	410	339	354	512	598	1041	687	722	443	408	451	561	504	928	585	622
ENSMUSG00000021280	Exoc3l4	0.953	2.158	0.00025	0.0054	6.6e-05	0.0012	175	175	133	151	102	71	78	78	189	211	170	166	86	63	66	67
ENSMUSG00000028756	Pink1	-0.643	9.547	0.00025	0.0054	6.8e-06	0.00017	16906	16961	16081	14493	23873	26268	25172	25326	18260	20411	20480	15887	20119	23415	21436	21818
ENSMUSG00000028986	Klhl7	-0.787	4.951	0.00025	0.0055	4.5e-05	0.00087	461	739	578	724	895	1397	1043	981	498	889	736	794	754	1246	888	845
ENSMUSG00000030695	Aldoa	-0.635	14.005	0.00025	0.0054	9.1e-05	0.0016	443381	307683	335137	335412	632856	518541	544404	512149	478890	370268	426809	367664	533340	462213	463613	441214
ENSMUSG00000031616	Ednra	0.91	2.408	0.00025	0.0055	8.8e-05	0.0015	196	197	183	174	93	125	74	107	212	237	233	191	78	112	63	92
ENSMUSG00000032657	Fam189b	-0.737	3.911	0.00025	0.0054	2.3e-05	0.00049	304	338	273	328	530	592	434	513	328	406	348	359	447	528	369	442
ENSMUSG00000055022	Cntn1	-3.147	-1.564	0.00025	0.0054	4.9e-06	0.00013	2	1	0	4	13	16	10	20	2	1	0	4	11	14	8	17
ENSMUSG00000079480	Pin4	0.717	4.314	0.00025	0.0054	8.2e-06	0.0002	718	637	666	697	452	360	379	462	775	767	848	764	381	321	323	398
ENSMUSG00000025932	Eya1	-0.751	3.938	0.00026	0.0056	0.0003	0.0042	250	262	328	418	399	625	553	540	270	316	417	458	336	557	471	465
ENSMUSG00000030214	Plbd1	-0.709	4.203	0.00026	0.0057	0.00058	0.0072	424	253	341	522	705	568	610	635	458	305	434	572	594	506	519	547
ENSMUSG00000085348	Gm12300	-0.855	6.72	0.00026	0.0056	8.9e-05	0.0015	2528	2814	1495	1442	4103	4413	3134	3329	2730	3386	1905	1581	3458	3934	2669	2868
ENSMUSG00000025401	Myo1a	1.859	0.334	0.00027	0.0059	2.1e-05	0.00046	43	79	45	33	11	7	14	23	47	94	57	36	9	6	12	20
ENSMUSG00000037185	Krt80	1.846	1.303	0.00027	0.0058	5e-07	1.8e-05	44	147	99	116	27	27	27	31	48	176	126	127	23	24	23	27
ENSMUSG00000040706	Agmat	2.76	-1.064	0.00027	0.0059	6.4e-06	0.00016	10	27	16	20	4	4	1	1	11	32	21	22	3	4	1	1
ENSMUSG00000053192	Mllt11	0.98	6.749	0.00027	0.0059	2e-07	8e-06	3707	3960	5361	2707	2072	2059	2015	1833	4004	4766	6827	2968	1746	1835	1716	1579
ENSMUSG00000053886	Sh2d4a	1.055	2.838	0.00027	0.0058	7.6e-05	0.0013	198	348	224	280	123	77	150	155	214	418	286	307	104	68	128	134
ENSMUSG00000064080	Fbln2	0.647	6.593	0.00027	0.0059	8.4e-06	0.00021	3130	2976	3593	3296	1919	2010	2222	2151	3381	3581	4576	3613	1617	1792	1892	1853
ENSMUSG00000073700	Klhl21	-0.64	7.528	0.00027	0.0057	1.5e-05	0.00035	4592	3743	3822	3761	6219	6805	6026	5760	4960	4504	4868	4123	5241	6066	5132	4962
ENSMUSG00000098557	Kctd12	0.673	5.17	0.00027	0.0058	5.1e-05	0.00095	1119	1378	1208	1165	632	670	917	837	1209	1658	1538	1277	532	597	781	721
ENSMUSG00000101320	RP23-258L8.1	-1.753	0.032	0.00027	0.0058	3.7e-05	0.00074	9	14	16	10	45	59	19	44	10	17	20	11	38	53	16	38
ENSMUSG00000023800	Tiam2	2.124	2.72	0.00028	0.0061	1.8e-09	1.2e-07	132	274	295	458	65	94	38	68	143	330	376	502	55	84	32	59
ENSMUSG00000025351	Cd63	0.953	7.867	0.00028	0.006	8.7e-07	3e-05	7871	7051	11778	7276	4722	3290	4871	4663	8501	8485	14998	7976	3980	2932	4148	4017
ENSMUSG00000031972	Acta1	-0.622	15.189	0.00028	0.006	0.00025	0.0036	1017087	793924	602026	834224	1290306	1146701	1315311	1245750	1098542	955412	766703	914440	1087407	1022138	1120115	1073207
ENSMUSG00000051341	Zfp52	1.364	1.609	0.00028	0.0059	2e-05	0.00043	86	94	172	116	34	65	40	43	93	113	218	127	28	58	34	37
ENSMUSG00000028057	Rit1	0.675	4.921	0.00029	0.0062	2.4e-05	0.0005	1072	1069	1142	815	644	582	670	671	1158	1286	1454	894	543	519	571	578
ENSMUSG00000030515	Tarsl2	-0.757	5.809	0.00029	0.0061	2.4e-05	0.00051	967	1272	1055	1303	1586	2565	1812	1809	1045	1531	1344	1428	1336	2287	1543	1558
ENSMUSG00000032068	Plet1	3.01	-0.022	0.00029	0.0062	3.4e-06	9.4e-05	26	21	52	73	10	9	0	1	28	26	66	79	9	8	0	1
ENSMUSG00000070047	Fat1	0.698	4.474	0.00029	0.0062	1.8e-05	0.0004	713	729	783	798	420	414	568	461	770	877	997	875	354	369	484	397
ENSMUSG00000022032	Scara5	-0.713	4.229	0.0003	0.0064	7.2e-05	0.0013	349	509	306	401	644	619	673	629	377	612	390	440	543	552	573	542
ENSMUSG00000035914	Cd276	0.789	3.22	0.0003	0.0063	0.00014	0.0023	320	420	266	283	190	184	165	208	346	505	339	310	160	164	140	179
ENSMUSG00000062760	1810041L15Rik	1.93	1.502	0.0003	0.0064	4.6e-08	2.2e-06	104	187	62	122	32	30	36	26	112	224	80	134	27	27	31	22
ENSMUSG00000001518	Itfg2	-0.724	3.943	0.00031	0.0066	1.1e-05	0.00026	355	285	320	317	491	561	546	510	383	343	407	348	414	500	465	439
ENSMUSG00000021820	Camk2g	-0.633	7.376	0.00031	0.0065	6e-05	0.0011	3617	3862	3332	3559	4923	6966	5125	5276	3907	4647	4244	3901	4149	6210	4364	4545
ENSMUSG00000025789	St8sia2	1.639	0.115	0.00031	0.0066	0.00024	0.0035	40	56	31	37	11	7	26	8	43	67	40	41	9	6	23	7
ENSMUSG00000031778	Cx3cl1	3.53	3.497	0.00031	0.0066	7.2e-19	2.5e-16	451	1109	349	354	32	33	78	52	487	1332	446	388	27	29	67	45
ENSMUSG00000032601	Prkar2a	-0.724	7.21	0.00031	0.0065	3.2e-05	0.00065	2764	3141	2966	3453	3954	6661	4912	4824	2985	3780	3778	3785	3332	5938	4183	4156
ENSMUSG00000048279	Sacs	0.703	4.469	0.00031	0.0065	0.00023	0.0034	730	899	617	770	322	480	504	546	788	1082	786	844	271	428	429	471
ENSMUSG00000068697	Myoz1	-0.625	10.912	0.00031	0.0065	4.1e-05	0.0008	46739	43635	34946	41983	70258	66789	60968	59919	50482	52510	44506	46020	59210	59534	51920	51620
ENSMUSG00000002346	Slc25a42	-0.663	5.259	0.00032	0.0066	1.2e-05	0.00028	905	812	693	859	1421	1299	1199	1256	977	977	883	942	1198	1158	1021	1082
ENSMUSG00000006095	Tbcb	0.661	5.171	0.00032	0.0068	9.4e-05	0.0016	1346	1142	1390	978	872	628	770	802	1454	1375	1770	1072	735	560	656	691
ENSMUSG00000016757	Ttll12	0.7	4.24	0.00032	0.0066	3.7e-05	0.00074	580	771	662	555	399	397	437	348	626	928	843	609	336	354	372	300
ENSMUSG00000030401	Rtn2	-0.641	9.613	0.00032	0.0067	0.00039	0.0053	22638	16815	13933	14160	30577	22848	26363	25578	24451	20235	17745	15522	25769	20366	22451	22035
ENSMUSG00000036446	Lum	0.653	6.664	0.00032	0.0067	0.00014	0.0022	3087	4251	2888	3447	1804	2031	2317	2541	3334	5115	3678	3778	1520	1810	1973	2189
ENSMUSG00000039232	Stx11	2.261	0.829	0.00032	0.0067	2.4e-07	9.4e-06	52	129	67	55	7	11	25	18	56	154	85	61	6	10	22	16
ENSMUSG00000042834	Nrep	-1.26	7.652	0.00032	0.0066	1.1e-06	3.6e-05	4147	2741	1908	4277	5726	5792	10118	9677	4479	3299	2431	4688	4825	5163	8617	8337
ENSMUSG00000002012	Pnck	-0.813	2.899	0.00033	0.0069	6e-05	0.0011	146	170	120	158	254	270	250	268	158	204	153	173	214	241	213	231
ENSMUSG00000026141	Col19a1	2.342	1.821	0.00033	0.0068	7.2e-09	4.3e-07	116	265	156	89	51	29	16	27	126	318	199	98	44	26	13	23
ENSMUSG00000029465	Arpc3	0.643	5.864	0.00033	0.0069	0.00011	0.0019	2047	1787	2181	1809	1381	925	1330	1373	2211	2151	2777	1983	1164	824	1133	1183
ENSMUSG00000029547	Ints1	-0.66	5.416	0.00033	0.0069	1.3e-05	0.0003	944	934	901	871	1240	1701	1401	1425	1020	1124	1147	955	1045	1516	1193	1228
ENSMUSG00000032112	Trappc4	0.666	5.046	0.00033	0.0069	1.3e-05	0.00029	1182	1087	1207	983	776	623	714	699	1277	1308	1537	1078	654	555	608	602
ENSMUSG00000040455	Usp45	-0.901	3.936	0.00033	0.0068	6.8e-05	0.0012	197	279	333	366	368	663	582	581	213	336	424	401	310	591	496	501
ENSMUSG00000084950	Gm5577	-1.873	1.643	0.00033	0.0068	2e-07	8e-06	20	40	52	35	136	215	94	92	22	48	65	38	115	192	80	79
ENSMUSG00000029312	Klhl8	-0.661	5.251	0.00034	0.007	4.9e-05	0.00093	793	849	694	916	1052	1214	1439	1439	857	1022	884	1004	886	1082	1226	1240
ENSMUSG00000030126	Tmcc1	-0.647	6.113	0.00034	0.007	3.9e-06	0.00011	1526	1512	1464	1449	2371	2502	2185	2264	1648	1820	1865	1588	1998	2230	1861	1950
ENSMUSG00000034801	Sos2	-0.768	5.654	0.00034	0.0069	3.6e-05	0.00071	872	1059	962	1217	1236	2195	1753	1813	942	1274	1225	1334	1041	1957	1493	1562
ENSMUSG00000039747	Orai2	1.468	1.474	0.00034	0.007	0.00017	0.0027	67	148	105	112	30	17	39	70	73	177	134	123	25	15	33	61
ENSMUSG00000064179	Tnnt1	2.534	6.506	0.00034	0.0071	2e-07	8e-06	6754	1597	3512	5224	1415	159	646	730	7294	1923	4473	5726	1194	141	550	629
ENSMUSG00000017446	C1qtnf1	-0.732	3.769	0.00035	0.0072	8e-05	0.0014	309	315	279	223	406	553	449	464	334	379	355	245	342	493	382	400
ENSMUSG00000023904	Hcfc1r1	0.945	6.77	0.00035	0.0072	3.7e-06	0.0001	5316	3706	3899	2915	2244	1413	2243	2328	5741	4460	4966	3196	1891	1259	1910	2006
ENSMUSG00000024556	Me2	0.97	2.763	0.00035	0.0072	0.00014	0.0023	207	289	302	178	164	121	92	121	224	348	384	195	139	108	78	104
ENSMUSG00000029174	Tbc1d1	-0.651	5.702	0.00035	0.0072	7.3e-05	0.0013	1043	1065	1199	1160	1469	2239	1639	1666	1127	1282	1527	1271	1238	1996	1396	1435
ENSMUSG00000036879	Phkb	-0.894	8.023	0.00035	0.0072	1.4e-06	4.5e-05	4204	5680	5153	5047	8068	12981	7943	8319	4541	6835	6563	5532	6799	11571	6764	7167
ENSMUSG00000040659	Efhd2	0.962	4.734	0.00035	0.0072	3.1e-06	8.8e-05	1030	847	1286	703	623	384	522	455	1112	1019	1637	771	525	342	445	392
ENSMUSG00000001802	Lrp3	-0.734	3.555	0.00036	0.0073	0.00027	0.0039	264	248	195	264	359	534	350	372	285	298	249	289	302	476	298	320
ENSMUSG00000005677	Nr1i3	-1.179	1.073	0.00036	0.0074	4.8e-05	0.00091	36	33	35	35	83	61	71	102	39	40	45	38	70	54	60	88
ENSMUSG00000018900	Slc22a5	-0.758	3.371	0.00036	0.0074	8e-05	0.0014	194	201	204	246	376	423	302	329	210	242	260	269	317	377	257	283
ENSMUSG00000020722	Cacng1	0.777	8.495	0.00036	0.0073	1.8e-05	0.00039	12702	15654	13182	8748	8218	6459	7500	7162	13719	18838	16788	9589	6926	5757	6387	6170
ENSMUSG00000023336	Wfdc1	-0.633	6.268	0.00036	0.0074	3.8e-05	0.00074	1812	1429	1492	1934	2430	2645	2588	2673	1957	1720	1900	2120	2048	2358	2204	2303
ENSMUSG00000032523	Hhatl	-0.629	6.989	0.00036	0.0073	0.00019	0.0029	2841	2955	2096	3117	3853	3691	4791	4689	3069	3556	2670	3417	3247	3290	4080	4040
ENSMUSG00000037742	Eef1a1	0.756	9.824	0.00036	0.0074	2.4e-05	0.0005	25801	39349	34561	25927	22553	17457	17265	17119	27868	47352	44014	28420	19007	15561	14703	14748
ENSMUSG00000038650	Rnh1	0.914	6.356	0.00036	0.0074	9e-07	3e-05	2778	2597	4087	2334	1717	1311	1653	1582	3001	3125	5204	2559	1447	1168	1408	1363
ENSMUSG00000022197	Pdzd2	-0.669	4.741	0.00037	0.0075	0.00027	0.0038	487	577	495	716	714	1106	858	939	526	694	631	785	601	986	731	809
ENSMUSG00000022816	Fstl1	0.978	8.332	0.00037	0.0075	2.2e-05	0.00046	12296	7782	14305	12796	5184	3791	7542	7434	13281	9365	18218	14026	4369	3379	6423	6405
ENSMUSG00000026466	Tor1aip1	-0.632	6.786	0.00037	0.0074	5.9e-05	0.0011	2287	2348	2395	2522	3418	4651	3434	3297	2470	2826	3050	2764	2880	4146	2924	2840
ENSMUSG00000039763	Dnajc28	-0.698	4.154	0.00037	0.0074	0.00012	0.002	404	399	324	369	615	768	486	556	436	480	413	404	518	685	414	479
ENSMUSG00000043542	Zc2hc1a	0.869	3.271	0.00037	0.0075	7.3e-05	0.0013	293	445	263	362	220	195	153	178	317	535	335	397	186	174	130	153
ENSMUSG00000073412	Lst1	1.699	0.006	0.00037	0.0075	0.00076	0.0089	46	18	46	43	19	4	17	7	50	22	58	47	16	3	15	6
ENSMUSG00000085653	Gm15179	-0.79	3.667	0.00037	0.0075	0.00046	0.006	298	213	177	336	443	337	475	515	322	257	226	368	373	300	405	444
ENSMUSG00000038545	Cul7	0.702	4.559	0.00038	0.0076	0.00011	0.0019	963	855	833	557	511	449	517	496	1040	1029	1061	611	431	400	440	427
ENSMUSG00000054263	Lifr	-0.859	5.498	0.00038	0.0075	4.1e-06	0.00011	835	783	875	1051	1252	2201	1442	1531	902	942	1114	1152	1055	1962	1228	1319
ENSMUSG00000000056	Narf	-0.629	6.706	0.00039	0.0079	6.9e-05	0.0012	2153	2347	2195	2351	3040	4386	3388	3175	2325	2824	2796	2577	2562	3910	2885	2735
ENSMUSG00000015342	Xk	-0.834	2.678	0.00039	0.0077	0.00054	0.0068	89	146	121	148	202	291	203	202	96	176	154	162	170	260	173	174
ENSMUSG00000025804	Ccr1	1.65	0.603	0.00039	0.0079	0.00053	0.0067	57	45	87	46	38	5	15	16	62	55	110	51	33	4	13	14
ENSMUSG00000054277	Arfgap3	0.719	3.717	0.00039	0.0077	0.0002	0.003	330	560	475	427	282	253	276	279	357	674	605	468	238	225	235	240
ENSMUSG00000002910	Arrdc2	-2.25	6.507	0.0004	0.0079	2.3e-14	4.3e-12	628	956	927	975	5492	6341	2310	2451	679	1150	1181	1069	4629	5653	1967	2111
ENSMUSG00000027457	Snph	-1.433	0.338	0.0004	0.0079	0.00028	0.004	32	20	13	8	49	50	55	43	34	24	17	9	41	45	47	37
[truncated: 63 more rows]

## Sheet: genes.in.WT_vs_WTtam.pval_0.01
Ensemble ID	Gene ID	log_FC	log_CPM	deseq.p-value	deseq.adj.pvalue	edger.p.value	edger.adj.p.value	WT_2.norm	WT_3.norm	WT_4.norm	WT_TAM_5.norm	WT_TAM_6.norm	WT_TAM_7.norm	WT_TAM_8.norm	WT_2.raw	WT_3.raw	WT_4.raw	WT_TAM_5.raw	WT_TAM_6.raw	WT_TAM_7.raw	WT_TAM_8.raw
[truncated: 92 more rows]

[truncated: 5 more sheets: genes.in.KO_vs_KOtam.pval_0.05, genes.in.WT_vs_KO.pval_0.05, genes.in.WT_vs_KOtam.pval_0.05, genes.in.WT_vs_WTtam.pval_0.05, genes.in.WTtam_vs_KOtam.pva (2)]
