# Supplementary material for: Tamoxifen therapy in a murine model of myotubular myopathy
Source: Nat Commun. 2018 Nov 19;9:4849. doi: 10.1038/s41467-018-07057-5 (PMC6242823; doi:10.1038/s41467-018-07057-5)
Supplement: Supplementary file 4 — Supplementary Data 2 [file 41467_2018_7057_MOESM4_ESM.xlsx]

## Sheet: WT.vs.KO
Enriched category	FDR < 0.1 filtered p-value	GOID	Term	Ontology	Definition	Synonym
1	1.43442e-09	GO:0005829	cytosol	CC	The part of the cytoplasm that does not contain organelles but which does contain other particulate matter, such as protein complexes.	NA
2	8.0252e-09	GO:0030018	Z disc	CC	Platelike region of a muscle sarcomere to which the plus ends of actin filaments are attached.	Z disk
3	4.60517e-08	GO:0070062	extracellular exosome	CC	A membrane-bounded vesicle that is released into the extracellular region by fusion of the limiting endosomal membrane of a multivesicular body with the plasma membrane. Extracellular exosomes, also simply called exosomes, have a diameter of about 40-100 nm.	NA
4	2.74102e-07	GO:0043034	costamere	CC	Regular periodic sub membranous arrays of vinculin in skeletal and cardiac muscle cells, these arrays link Z-discs to the sarcolemma and are associated with links to extracellular matrix.	NA
5	4.2343e-07	GO:0031674	I band	CC	A region of a sarcomere that appears as a light band on each side of the Z disc, comprising a region of the sarcomere where thin (actin) filaments are not overlapped by thick (myosin) filaments; contains actin, troponin, and tropomyosin; each sarcomere includes half of an I band at each end.	NA
6	7.74549e-07	GO:0030017	sarcomere	CC	The repeating unit of a myofibril in a muscle cell, composed of an array of overlapping thick and thin filaments between two adjacent Z discs.	NA
7	9.69003e-07	GO:0042383	sarcolemma	CC	The outer membrane of a muscle cell, consisting of the plasma membrane, a covering basement membrane (about 100 nm thick and sometimes common to more than one fiber), and the associated loose network of collagen fibers.	NA
8	1.49028e-06	GO:0016529	sarcoplasmic reticulum	CC	A fine reticular network of membrane-limited elements that pervades the sarcoplasm of a muscle cell; continuous over large portions of the cell and with the nuclear envelope; that part of the endoplasmic reticulum specialized for calcium release, uptake and storage.	NA
9	3.09088e-06	GO:0005200	structural constituent of cytoskeleton	MF	The action of a molecule that contributes to the structural integrity of a cytoskeletal structure.	NA
10	7.94617e-06	GO:0005509	calcium ion binding	MF	Interacting selectively and non-covalently with calcium ions (Ca2+).	NA
11	9.76272e-06	GO:0005865	striated muscle thin filament	CC	Filaments formed of actin and associated proteins; attached to Z discs at either end of sarcomeres in myofibrils.	NA
12	1.25632e-05	GO:0019886	antigen processing and presentation of exogenous peptide antigen via MHC class II	BP	The process in which an antigen-presenting cell expresses a peptide antigen of exogenous origin on its cell surface in association with an MHC class II protein complex. The peptide antigen is typically, but not always, processed from a whole protein.	NA
13	1.79422e-05	GO:0005515	protein binding	MF	Interacting selectively and non-covalently with any protein or protein complex (a complex of two or more proteins that may include other nonprotein molecules).	NA
14	1.79573e-05	GO:0031432	titin binding	MF	Interacting selectively and non-covalently with titin, any of a family of giant proteins found in striated and smooth muscle. In striated muscle, single titin molecules span half the sarcomere, with their N- and C-termini in the Z-disc and M-line, respectively.	NA
15	2.45788e-05	GO:0042613	MHC class II protein complex	CC	A transmembrane protein complex composed of an MHC class II alpha and MHC class II beta chain, and with or without a bound peptide or polysaccharide antigen.	NA
16	2.50229e-05	GO:0005856	cytoskeleton	CC	Any of the various filamentous elements that form the internal framework of cells, and typically remain after treatment of the cells with mild detergent to remove membrane constituents and soluble components of the cytoplasm. The term embraces intermediate filaments, microfilaments, microtubules, the microtrabecular lattice, and other structures characterized by a polymeric filamentous nature and…	NA
17	4.11996e-05	GO:0048741	skeletal muscle fiber development	BP	The process whose specific outcome is the progression of the skeletal muscle fiber over time, from its formation to the mature structure. Muscle fibers are formed by the maturation of myotubes. They can be classed as slow, intermediate/fast or fast.	NA
18	4.14161e-05	GO:0005737	cytoplasm	CC	All of the contents of a cell excluding the plasma membrane and nucleus, but including other subcellular structures.	NA
19	6.73535e-05	GO:0006937	regulation of muscle contraction	BP	Any process that modulates the frequency, rate or extent of muscle contraction.	NA
20	8.28849e-05	GO:0006812	cation transport	BP	The directed movement of cations, atoms or small molecules with a net positive charge, into, out of or within a cell, or between cells, by means of some agent such as a transporter or pore.	NA
21	8.35232e-05	GO:0003009	skeletal muscle contraction	BP	A process in which force is generated within skeletal muscle tissue, resulting in a change in muscle geometry. Force generation involves a chemo-mechanical energy conversion step that is carried out by the actin/myosin complex activity, which generates force through ATP hydrolysis. In the skeletal muscle, the muscle contraction takes advantage of an ordered sarcomeric structure and in most cases …	NA
22	0.000109661	GO:0015629	actin cytoskeleton	CC	The part of the cytoskeleton (the internal framework of a cell) composed of actin and associated proteins. Includes actin cytoskeleton-associated complexes.	NA
23	0.000112415	GO:0005615	extracellular space	CC	That part of a multicellular organism outside the cells proper, usually taken to be outside the plasma membranes, and occupied by fluid.	NA
24	0.000116984	GO:0045214	sarcomere organization	BP	The myofibril assembly process that results in the organization of muscle actomyosin into sarcomeres. The sarcomere is the repeating unit of a myofibril in a muscle cell, composed of an array of overlapping thick and thin filaments between two adjacent Z discs.	NA
25	0.000130188	GO:0003779	actin binding	MF	Interacting selectively and non-covalently with monomeric or multimeric forms of actin, including actin filaments.	NA
26	0.000146723	GO:0008307	structural constituent of muscle	MF	The action of a molecule that contributes to the structural integrity of a muscle fiber.	NA
27	0.000168175	GO:0035914	skeletal muscle cell differentiation	BP	The process in which a relatively unspecialized cell acquires specialized features of a skeletal muscle cell, a somatic cell located in skeletal muscle.	NA
28	0.000183411	GO:0034765	regulation of ion transmembrane transport	BP	Any process that modulates the frequency, rate or extent of the directed movement of ions from one side of a membrane to the other.	NA
29	0.000193401	GO:0048471	perinuclear region of cytoplasm	CC	Cytoplasm situated near, or occurring around, the nucleus.	NA

## Sheet: WT.vs.KOTam
Enriched category	FDR < 0.1 filtered p-value	GOID	Term	Ontology	Definition	Synonym
1	1.91258e-10	GO:0070062	extracellular exosome	CC	A membrane-bounded vesicle that is released into the extracellular region by fusion of the limiting endosomal membrane of a multivesicular body with the plasma membrane. Extracellular exosomes, also simply called exosomes, have a diameter of about 40-100 nm.	exosome
2	1.01183e-08	GO:0005886	plasma membrane	CC	The membrane surrounding a cell that separates the cell from its external environment. It consists of a phospholipid bilayer and associated proteins.	cell membrane
3	2.72554e-08	GO:0005829	cytosol	CC	The part of the cytoplasm that does not contain organelles but which does contain other particulate matter, such as protein complexes.	NA
4	2.11139e-07	GO:0005515	protein binding	MF	Interacting selectively and non-covalently with any protein or protein complex (a complex of two or more proteins that may include other nonprotein molecules).	protein folding chaperone
5	2.3542e-06	GO:0032355	response to estradiol	BP	Any process that results in a change in state or activity of a cell or an organism (in terms of movement, secretion, enzyme production, gene expression, etc.) as a result of stimulus by estradiol, a C18 steroid hormone hydroxylated at C3 and C17 that acts as a potent estrogen.	NA
6	2.56007e-06	GO:0031012	extracellular matrix	CC	A structure lying external to one or more cells, which provides structural support for cells or tissues; may be completely external to the cell (as in animals and bacteria) or be part of the cell (as in plants).	NA
7	4.1757e-06	GO:0005200	structural constituent of cytoskeleton	MF	The action of a molecule that contributes to the structural integrity of a cytoskeletal structure.	NA
8	4.52146e-06	GO:0005509	calcium ion binding	MF	Interacting selectively and non-covalently with calcium ions (Ca2+).	NA
9	1.37225e-05	GO:0007160	cell-matrix adhesion	BP	The binding of a cell to the extracellular matrix via adhesion molecules.	NA
10	1.78342e-05	GO:0005615	extracellular space	CC	That part of a multicellular organism outside the cells proper, usually taken to be outside the plasma membranes, and occupied by fluid.	NA
11	1.93271e-05	GO:0030018	Z disc	CC	Platelike region of a muscle sarcomere to which the plus ends of actin filaments are attached.	NA
12	2.58792e-05	GO:0022624	proteasome accessory complex	CC	A protein complex, that caps one or both ends of the proteasome core complex and regulates entry into, or exit from, the proteasome core complex.	NA
13	3.04076e-05	GO:0005737	cytoplasm	CC	All of the contents of a cell excluding the plasma membrane and nucleus, but including other subcellular structures.	NA
14	3.23151e-05	GO:0035914	skeletal muscle cell differentiation	BP	The process in which a relatively unspecialized cell acquires specialized features of a skeletal muscle cell, a somatic cell located in skeletal muscle.	NA
15	3.775e-05	GO:0005581	collagen trimer	CC	A protein complex consisting of three collagen chains assembled into a left-handed triple helix. These trimers typically assemble into higher order structures.	NA
16	3.92528e-05	GO:0022627	cytosolic small ribosomal subunit	CC	The small subunit of a ribosome located in the cytosol.	NA
17	5.90264e-05	GO:0005604	basement membrane	CC	A thin layer of dense material found in various animal tissues interposed between the cells and the adjacent connective tissue. It consists of the basal lamina plus an associated layer of reticulin fibers.	NA
18	8.42356e-05	GO:0030315	T-tubule	CC	Invagination of the plasma membrane of a muscle cell that extends inward from the cell surface around each myofibril. The ends of T-tubules make contact with the sarcoplasmic reticulum membrane.	NA
19	9.94541e-05	GO:0016529	sarcoplasmic reticulum	CC	A fine reticular network of membrane-limited elements that pervades the sarcoplasm of a muscle cell; continuous over large portions of the cell and with the nuclear envelope; that part of the endoplasmic reticulum specialized for calcium release, uptake and storage.	NA
20	0.000143718	GO:0031674	I band	CC	A region of a sarcomere that appears as a light band on each side of the Z disc, comprising a region of the sarcomere where thin (actin) filaments are not overlapped by thick (myosin) filaments; contains actin, troponin, and tropomyosin; each sarcomere includes half of an I band at each end.	NA
21	0.000154691	GO:0051258	protein polymerization	BP	The process of creating protein polymers, compounds composed of a large number of component monomers; polymeric proteins may be made up of different or identical monomers. Polymerization occurs by the addition of extra monomers to an existing poly- or oligomeric protein.	NA
22	0.00015889	GO:0043034	costamere	CC	Regular periodic sub membranous arrays of vinculin in skeletal and cardiac muscle cells, these arrays link Z-discs to the sarcolemma and are associated with links to extracellular matrix.	NA

## Sheet: WT.vs.WTTam
Enriched category	FDR < 0.1 filtered p-value	GOID	Term	Ontology	Definition	Synonym
1	7.07057e-06	B	regulation of transcription involved in cell fate commitment	BP	Any process that modulates the frequency, rate or extent of transcription from an RNA polymerase II promoter that contributes to the commitment of a cell to a specific fate.	NA

## Sheet: WTTam.vs.KOTam
Enriched category	FDR < 0.1 filtered p-value	GOID	Term	Ontology	Definition	Synonym
1	3.21473e-09	GO:0005886	plasma membrane	CC	The membrane surrounding a cell that separates the cell from its external environment. It consists of a phospholipid bilayer and associated proteins.	bacterial inner membrane
2	1.41936e-08	GO:0030315	T-tubule	CC	Invagination of the plasma membrane of a muscle cell that extends inward from the cell surface around each myofibril. The ends of T-tubules make contact with the sarcoplasmic reticulum membrane.	triad
3	2.71181e-08	GO:0009986	cell surface	CC	The external part of the cell wall and/or plasma membrane.	GO:0009928
4	5.86465e-08	GO:0005615	extracellular space	CC	That part of a multicellular organism outside the cells proper, usually taken to be outside the plasma membranes, and occupied by fluid.	NA
5	1.69811e-07	GO:0042383	sarcolemma	CC	The outer membrane of a muscle cell, consisting of the plasma membrane, a covering basement membrane (about 100 nm thick and sometimes common to more than one fiber), and the associated loose network of collagen fibers.	NA
6	2.56181e-07	GO:0050729	positive regulation of inflammatory response	BP	Any process that activates or increases the frequency, rate or extent of the inflammatory response.	NA
7	8.58147e-07	GO:0016529	sarcoplasmic reticulum	CC	A fine reticular network of membrane-limited elements that pervades the sarcoplasm of a muscle cell; continuous over large portions of the cell and with the nuclear envelope; that part of the endoplasmic reticulum specialized for calcium release, uptake and storage.	NA
8	9.34886e-07	GO:0005829	cytosol	CC	The part of the cytoplasm that does not contain organelles but which does contain other particulate matter, such as protein complexes.	NA
9	1.00314e-06	GO:0070062	extracellular exosome	CC	A membrane-bounded vesicle that is released into the extracellular region by fusion of the limiting endosomal membrane of a multivesicular body with the plasma membrane. Extracellular exosomes, also simply called exosomes, have a diameter of about 40-100 nm.	NA
10	1.34534e-06	GO:0010811	positive regulation of cell-substrate adhesion	BP	Any process that increases the frequency, rate or extent of cell-substrate adhesion. Cell-substrate adhesion is the attachment of a cell to the underlying substrate via adhesion molecules.	NA
11	1.57978e-06	GO:0005515	protein binding	MF	Interacting selectively and non-covalently with any protein or protein complex (a complex of two or more proteins that may include other nonprotein molecules).	NA
12	1.75786e-06	GO:0030016	myofibril	CC	The contractile element of skeletal and cardiac muscle; a long, highly organized bundle of actin, myosin, and other proteins that contracts by a sliding filament mechanism.	NA
13	2.61499e-06	GO:0031674	I band	CC	A region of a sarcomere that appears as a light band on each side of the Z disc, comprising a region of the sarcomere where thin (actin) filaments are not overlapped by thick (myosin) filaments; contains actin, troponin, and tropomyosin; each sarcomere includes half of an I band at each end.	NA
14	4.99742e-06	GO:0003009	skeletal muscle contraction	BP	A process in which force is generated within skeletal muscle tissue, resulting in a change in muscle geometry. Force generation involves a chemo-mechanical energy conversion step that is carried out by the actin/myosin complex activity, which generates force through ATP hydrolysis. In the skeletal muscle, the muscle contraction takes advantage of an ordered sarcomeric structure and in most cases …	NA
15	5.0167e-06	GO:0006937	regulation of muscle contraction	BP	Any process that modulates the frequency, rate or extent of muscle contraction.	NA
16	5.0303e-06	GO:0005509	calcium ion binding	MF	Interacting selectively and non-covalently with calcium ions (Ca2+).	NA
17	5.17062e-06	GO:0030593	neutrophil chemotaxis	BP	The directed movement of a neutrophil cell, the most numerous polymorphonuclear leukocyte found in the blood, in response to an external stimulus, usually an infection or wounding.	NA
18	6.81888e-06	GO:0007160	cell-matrix adhesion	BP	The binding of a cell to the extracellular matrix via adhesion molecules.	NA
19	7.99857e-06	GO:0035914	skeletal muscle cell differentiation	BP	The process in which a relatively unspecialized cell acquires specialized features of a skeletal muscle cell, a somatic cell located in skeletal muscle.	NA
20	8.81468e-06	GO:0031012	extracellular matrix	CC	A structure lying external to one or more cells, which provides structural support for cells or tissues; may be completely external to the cell (as in animals and bacteria) or be part of the cell (as in plants).	NA
21	1.69279e-05	GO:0007519	skeletal muscle tissue development	BP	The developmental sequence of events leading to the formation of adult skeletal muscle tissue. The main events are: the fusion of myoblasts to form myotubes that increase in size by further fusion to them of myoblasts, the formation of myofibrils within their cytoplasm and the establishment of functional neuromuscular junctions with motor neurons. At this stage they can be regarded as mature musc…	NA
22	1.76661e-05	GO:0031432	titin binding	MF	Interacting selectively and non-covalently with titin, any of a family of giant proteins found in striated and smooth muscle. In striated muscle, single titin molecules span half the sarcomere, with their N- and C-termini in the Z-disc and M-line, respectively.	NA
23	1.95008e-05	GO:0043025	neuronal cell body	CC	The portion of a neuron that includes the nucleus, but excludes cell projections such as axons and dendrites.	NA
24	2.31706e-05	GO:0019886	antigen processing and presentation of exogenous peptide antigen via MHC class II	BP	The process in which an antigen-presenting cell expresses a peptide antigen of exogenous origin on its cell surface in association with an MHC class II protein complex. The peptide antigen is typically, but not always, processed from a whole protein.	NA
25	2.48277e-05	GO:0043292	contractile fiber	CC	Fibers, composed of actin, myosin, and associated proteins, found in cells of smooth or striated muscle.	NA
26	3.77495e-05	GO:0005925	focal adhesion	CC	Small region on the surface of a cell that anchors the cell to the extracellular matrix and that forms a point of termination of actin filaments.	NA
27	4.271e-05	GO:0005861	troponin complex	CC	A complex of accessory proteins (typically troponin T, troponin I and troponin C) found associated with actin in muscle thin filaments; involved in calcium regulation of muscle contraction.	NA
28	4.51777e-05	GO:0005200	structural constituent of cytoskeleton	MF	The action of a molecule that contributes to the structural integrity of a cytoskeletal structure.	NA
29	5.92714e-05	GO:0006954	inflammatory response	BP	The immediate defensive reaction (by vertebrate tissue) to infection or injury caused by chemical or physical agents. The process is characterized by local vasodilation, extravasation of plasma into intercellular spaces and accumulation of white blood cells and macrophages.	NA
30	6.46243e-05	GO:0001968	fibronectin binding	MF	Interacting selectively and non-covalently with a fibronectin, a group of related adhesive glycoproteins of high molecular weight found on the surface of animal cells, connective tissue matrices, and in extracellular fluids.	NA
31	8.16216e-05	GO:0032869	cellular response to insulin stimulus	BP	Any process that results in a change in state or activity of a cell (in terms of movement, secretion, enzyme production, gene expression, etc.) as a result of an insulin stimulus. Insulin is a polypeptide hormone produced by the islets of Langerhans of the pancreas in mammals, and by the homologous organs of other organisms.	NA
32	8.89387e-05	GO:0032587	ruffle membrane	CC	The portion of the plasma membrane surrounding a ruffle.	NA
33	0.00010131	GO:0031430	M band	CC	The midline of aligned thick filaments in a sarcomere; location of specific proteins that link thick filaments. Depending on muscle type the M band consists of different numbers of M lines.	NA
34	0.000109041	GO:0043005	neuron projection	CC	A prolongation or process extending from a nerve cell, e.g. an axon or dendrite.	NA
35	0.000121494	GO:0030018	Z disc	CC	Platelike region of a muscle sarcomere to which the plus ends of actin filaments are attached.	NA
36	0.000124961	GO:0031594	neuromuscular junction	CC	The junction between the axon of a motor neuron and a muscle fiber. In response to the arrival of action potentials, the presynaptic button releases molecules of neurotransmitters into the synaptic cleft. These diffuse across the cleft and transmit the signal to the postsynaptic membrane of the muscle fiber, leading to a change in post-synaptic potential.	NA
37	0.000130378	GO:0001666	response to hypoxia	BP	Any process that results in a change in state or activity of a cell or an organism (in terms of movement, secretion, enzyme production, gene expression, etc.) as a result of a stimulus indicating lowered oxygen tension. Hypoxia, defined as a decline in O2 levels below normoxic levels of 20.8 - 20.95%, results in metabolic adaptation at both the cellular and organismal level.	NA
38	0.000142111	GO:0043548	phosphatidylinositol 3-kinase binding	MF	Interacting selectively and non-covalently with a phosphatidylinositol 3-kinase, any enzyme that catalyzes the addition of a phosphate group to an inositol lipid at the 3' position of the inositol ring.	NA
39	0.000171353	GO:0042535	positive regulation of tumor necrosis factor biosynthetic process	BP	Any process that activates or increases the frequency, rate or extent of the chemical reactions and pathways resulting in the formation of tumor necrosis factor, an inflammatory cytokine produced by macrophages/monocytes during acute inflammation and which is responsible for a diverse range of signaling events within cells, leading to necrosis or apoptosis.	NA
40	0.000172717	GO:0006096	glycolytic process	BP	The chemical reactions and pathways resulting in the breakdown of a carbohydrate into pyruvate, with the concomitant production of a small amount of ATP and the reduction of NAD(P) to NAD(P)H. Glycolysis begins with the metabolism of a carbohydrate to generate products that can enter the pathway and ends with the production of pyruvate. Pyruvate may be converted to acetyl-coenzyme A, ethanol, lac…	NA
41	0.000173666	GO:0007155	cell adhesion	BP	The attachment of a cell, either to another cell or to an underlying substrate such as the extracellular matrix, via cell adhesion molecules.	NA
42	0.000180887	GO:0071363	cellular response to growth factor stimulus	BP	Any process that results in a change in state or activity of a cell (in terms of movement, secretion, enzyme production, gene expression, etc.) as a result of a growth factor stimulus.	NA
43	0.000190427	GO:0005578	proteinaceous extracellular matrix	CC	A layer consisting mainly of proteins (especially collagen) and glycosaminoglycans (mostly as proteoglycans) that forms a sheet underlying or overlying cells such as endothelial and epithelial cells. The proteins are secreted by cells in the vicinity. An example of this component is found in Mus musculus.	NA
44	0.000199756	GO:0033017	sarcoplasmic reticulum membrane	CC	The lipid bilayer surrounding the sarcoplasmic reticulum.	NA
45	0.00024936	GO:0048741	skeletal muscle fiber development	BP	The process whose specific outcome is the progression of the skeletal muscle fiber over time, from its formation to the mature structure. Muscle fibers are formed by the maturation of myotubes. They can be classed as slow, intermediate/fast or fast.	NA
46	0.00025945	GO:0016525	negative regulation of angiogenesis	BP	Any process that stops, prevents, or reduces the frequency, rate or extent of angiogenesis.	NA
47	0.000264122	GO:0005884	actin filament	CC	A filamentous structure formed of a two-stranded helical polymer of the protein actin and associated proteins. Actin filaments are a major component of the contractile apparatus of skeletal muscle and the microfilaments of the cytoskeleton of eukaryotic cells. The filaments, comprising polymerized globular actin molecules, appear as flexible structures with a diameter of 5-9 nm. They are organize…	NA
48	0.000277768	GO:0071260	cellular response to mechanical stimulus	BP	Any process that results in a change in state or activity of a cell (in terms of movement, secretion, enzyme production, gene expression, etc.) as a result of a mechanical stimulus.	NA
49	0.00028968	GO:0051525	NFAT protein binding	MF	Interacting selectively and non-covalently with NFAT (nuclear factor of activated T cells) proteins, a family of transcription factors. NFAT proteins have crucial roles in the development and function of the immune system.	NA
50	0.000328131	GO:0003707	steroid hormone receptor activity	MF	Combining with a steroid hormone and transmitting the signal within the cell to initiate a change in cell activity or function.	NA
51	0.000333287	GO:0043034	costamere	CC	Regular periodic sub membranous arrays of vinculin in skeletal and cardiac muscle cells, these arrays link Z-discs to the sarcolemma and are associated with links to extracellular matrix.	NA
52	0.000355966	GO:0043236	laminin binding	MF	Interacting selectively and non-covalently with laminins, glycoproteins that are major constituents of the basement membrane of cells.	NA
